# Supplementary material for: Environmental Viscosity Modulates Interbacterial Killing during Habitat Transition
Source: mBio. 2020 Feb 4;11(1):e03060-19. doi: 10.1128/mBio.03060-19 (PMC7002345; doi:10.1128/mBio.03060-19)
Supplement: TABLE S1 [file mBio.03060-19-st001.xlsx]

## Sheet: Sheet1
Table S1. All proteins detected in ES401 proteomes incubated in high-viscosity (5% PVP) or low-viscosity (liquid) media for 1 h, 12 h, or 24 h. NSAF% values represent relative protein abundances as the percentage of total protein detected. Three to four replicates were included for each treatment.					NSAF%
				Treatment	5% PVP			5% PVP				5% PVP				Liquid				Liquid
				Time	24 hours			12 hours				1 hour				12 hours / 24 hours				1 hour
				Replicate	3	2	1	4	3	2	1	4	3	2	1	4	3	2	1	4	3	2	1
Accession	Annotation	Exp. q-value	# Unique Peptides	MW [kDa]	PVP_PVP_12h_4A	PVP_PVP_12h_3A	PVP_PVP_12h_2A	L_PVP_12h_4A	L_PVP_12h_3A	L_PVP_12h_2A	L_PVP_12h_1A	L_PVP_1h_4A	L_PVP_1h_3A	L_PVP_1h_2A	L_PVP_1h_1A	L_L_12h_4A	L_L_12h_3A	L_L_12h_2A	L_L_12h_1A	L_L_1h_4A	L_L_1h_3A	L_L_1h_2A	L_L_1h_1A
TGA70641.1	DNA-directed RNA polymerase subunit beta [Aliivibrio fischeri]	0	156	149.9	0.267037	0.19697	0.215724	0.333447	0.307805	0.312856	0.296029	0.254334	0.282098	0.26741	0.258014	0.300913	0.298389	0.283735	0.26715	0.316284	0.308994	0.304262	0.279345
TGA70640.1	DNA-directed RNA polymerase subunit beta' [Aliivibrio fischeri]	0	134	155	0.223946	0.241212	0.241233	0.273342	0.256018	0.264834	0.231558	0.38029	0.368036	0.403926	0.412392	0.314013	0.293167	0.309725	0.326536	0.334198	0.333472	0.446564	0.313738
TGA71485.1	elongation factor G [Aliivibrio fischeri]	0	72	76	0.711322	0.56636	0.632262	0.719613	0.767893	0.792594	0.73162	0.684929	0.759329	0.829924	0.79945	1.03494	1.09682	1.07193	0.94177	0.953232	0.847238	0.824467	1.00713
TGA70649.1	elongation factor Tu [Aliivibrio fischeri] elongation factor Tu [Aliivibrio fischeri]	0	54	43.2	2.08576	2.52602	2.55859	2.3965	2.41495	2.52154	1.96405	3.4344	3.31878	3.38147	3.50676	2.74442	2.95108	2.83515	2.48526	2.83205	3.61579	3.72954	2.56167
TGA72573.1	formate C-acetyltransferase [Aliivibrio fischeri]	0	72	84.5	0.423409	0.459338	0.427111	0.494013	0.530393	0.494856	0.500833	0.521172	0.455488	0.536688	0.593132	0.56785	0.596155	0.559815	0.566884	0.646556	0.618782	0.694348	0.60178
TGA70036.1	30S ribosomal protein S1 [Aliivibrio fischeri]	0	74	60.9	0.835879	0.813543	0.880561	0.821679	0.883134	0.828276	0.915637	0.873647	0.893083	0.931206	0.878249	0.747177	0.814364	0.754009	0.600017	0.724325	0.923142	1.19638	0.652642
TGA70405.1	bifunctional aconitate hydratase 2/2-methylisocitrate dehydratase [Aliivibrio fischeri]	0	81	93.5	0.266304	0.245024	0.218901	0.330979	0.287157	0.303002	0.206413	0.424931	0.361886	0.38092	0.364321	0.392417	0.380987	0.369963	0.318228	0.393924	0.415845	0.424448	0.345688
TGA70423.1	pyruvate dehydrogenase (acetyl-transferring), homodimeric type [Aliivibrio fischeri]	0	92	99.3	0.239328	0.203483	0.195975	0.351327	0.360827	0.343997	0.316457	0.285826	0.31242	0.331691	0.33287	0.389926	0.39925	0.363465	0.367	0.344342	0.309587	0.342621	0.332004
TGA73378.1	chaperonin GroEL [Aliivibrio fischeri]	0	64	57.3	0.220609	0.211398	0.193391	0.312996	0.29202	0.276172	0.265907	0.299681	0.345415	0.323454	0.325722	0.358917	0.339545	0.316415	0.340578	0.35773	0.359851	0.291227	0.39387
TGA71871.1	bifunctional acetaldehyde-CoA/alcohol dehydrogenase [Aliivibrio fischeri]	0	86	96.4	0.134068	0.101285	0.121119	0.183928	0.154831	0.186294	0.164404	0.12401	0.146161	0.128004	0.101672	0.171693	0.177075	0.186784	0.184138	0.16796	0.0972164	0.0886053	0.179478
TGA69648.1	phosphoenolpyruvate carboxykinase (ATP) [Aliivibrio fischeri]	0	69	59.6	0.601004	0.721815	0.591161	0.534631	0.618969	0.610251	0.40761	0.669906	0.736118	0.843484	0.782875	0.68272	0.749491	0.814858	0.578718	0.742266	0.970975	0.837892	0.66186
TGA71865.1	type I glyceraldehyde-3-phosphate dehydrogenase [Aliivibrio fischeri]	0	36	35.1	1.00875	1.10991	1.02886	1.28009	1.26463	1.22665	1.01022	1.30325	1.36104	1.37169	1.60157	1.40374	1.47402	1.47679	1.42669	1.61019	1.45044	1.52596	1.56554
TGA71441.1	translation initiation factor IF-2 [Aliivibrio fischeri]	0	81	97.4	0.136338	0.113369	0.107943	0.15326	0.168797	0.164193	0.134127	0.119628	0.132416	0.159622	0.137668	0.190675	0.174954	0.188528	0.152789	0.196224	0.213843	0.173205	0.193971
TGA70272.1	molecular chaperone DnaK [Aliivibrio fischeri]	0	62	68.5	0.334832	0.304874	0.300681	0.36563	0.416536	0.368332	0.344756	0.535966	0.576819	0.48697	0.460411	0.379172	0.392217	0.395811	0.297118	0.416874	0.390978	0.463278	0.307364
TGA72580.1	oligopeptide ABC transporter substrate-binding protein OppA [Aliivibrio fischeri]	0	61	61.9	0.355906	0.320017	0.31144	0.485868	0.441112	0.442083	0.317017	0.609263	0.675148	0.723823	0.71343	0.602008	0.636136	0.60553	0.523353	0.761421	0.766797	0.638971	0.643557
TGA72263.1	NAD-glutamate dehydrogenase [Aliivibrio fischeri]	0	111	182.4	0.0665144	0.0571742	0.0613337	0.0863868	0.0669966	0.0853039	0.0632766	0.0830975	0.095818	0.0874258	0.083255	0.0925421	0.0829808	0.0875658	0.0963932	0.0803497	0.0760284	0.0721456	0.0872765
TGA71445.1	polyribonucleotide nucleotidyltransferase [Aliivibrio fischeri]	0	65	76.8	0.198932	0.189573	0.206896	0.21198	0.189017	0.236411	0.203361	0.366124	0.370566	0.343243	0.355867	0.254631	0.261232	0.265456	0.265688	0.250575	0.266439	0.36997	0.2502
TGA70606.1	glutamine--fructose-6-phosphate transaminase (isomerizing) [Aliivibrio fischeri]	0	54	67	0.133304	0.140597	0.13136	0.40368	0.288185	0.341474	0.281627	0.66623	0.690123	0.668091	0.75574	0.573222	0.484962	0.475662	0.547885	0.638437	0.681296	0.80993	0.63748
TGA71397.1	transketolase [Aliivibrio fischeri]	0	34	71.7	0.347882	0.28628	0.335756	0.278777	0.261187	0.310027	0.188268	0.353324	0.294194	0.352282	0.335518	0.363472	0.356418	0.356932	0.296767	0.407266	0.35666	0.334956	0.354014
TGA68247.1	transketolase [Aliivibrio fischeri]	0	35	71.8	0.37337	0.300227	0.332364	0.324023	0.329354	0.328903	0.229038	0.347008	0.278649	0.392258	0.362339	0.429945	0.395755	0.39164	0.328638	0.4356	0.405844	0.359789	0.421768
TGA72217.1	phenylalanine--tRNA ligase subunit beta [Aliivibrio fischeri]	0	70	86.4	0.0941371	0.0740667	0.0885997	0.124965	0.0991585	0.105419	0.123481	0.100906	0.120001	0.116962	0.113949	0.123105	0.101386	0.103026	0.125571	0.107881	0.118229	0.111051	0.130803
TGA70050.1	NADP-dependent isocitrate dehydrogenase [Aliivibrio fischeri]	0	62	80.2	0.21433	0.176829	0.218596	0.267781	0.250729	0.240153	0.171578	0.235607	0.261227	0.261403	0.223377	0.299652	0.292371	0.288879	0.253872	0.294865	0.228509	0.21966	0.267337
TGA72710.1	bifunctional UDP-sugar hydrolase/5'-nucleotidase [Aliivibrio fischeri]	0	61	60.9	0.282888	0.198271	0.213062	0.28304	0.284191	0.25206	0.200069	0.319446	0.304506	0.360591	0.341596	0.315004	0.327764	0.342535	0.330247	0.391603	0.358913	0.369085	0.326111
TGA71440.1	transcription termination/antitermination protein NusA [Aliivibrio fischeri]	0	52	54.8	0.149736	0.147402	0.160573	0.21957	0.210216	0.216978	0.195219	0.148302	0.117779	0.16877	0.162675	0.243783	0.235587	0.26228	0.305142	0.259896	0.189882	0.164634	0.289518
TGA71399.1	phosphoglycerate kinase [Aliivibrio fischeri]	0	40	40.6	0.53552	0.41015	0.374033	0.752578	0.812754	0.817873	0.618302	0.615998	0.610415	0.636343	0.570467	0.805318	0.892919	0.88034	0.755922	0.791489	0.716712	0.539608	0.718047
TGA73162.1	F0F1 ATP synthase subunit beta [Aliivibrio fischeri]	0	40	50.7	0.722687	0.65922	0.682186	0.760025	0.806878	0.799729	0.647047	0.888063	0.783091	0.970668	0.913873	0.842341	0.837271	0.884394	0.676617	0.852672	0.868211	0.934331	0.722283
TGA71784.1	phosphate acetyltransferase [Aliivibrio fischeri]	0	61	77.3	0.12376	0.128717	0.112033	0.173121	0.180404	0.156865	0.139345	0.224625	0.235231	0.209571	0.145189	0.204268	0.183149	0.176442	0.183007	0.203921	0.256892	0.20722	0.173316
TGA68464.1	bifunctional proline dehydrogenase/L-glutamate gamma-semialdehyde dehydrogenase PutA [Aliivibrio fischeri]	0	75	117.3	0.0877402	0.0538402	0.0696293	0.121188	0.0886663	0.0907493	0.0855368	0.0979975	0.127384	0.0975002	0.0906976	0.114955	0.102929	0.105417	0.0951767	0.102571	0.122807	0.0986902	0.107373
TGA73283.1	translational GTPase TypA [Aliivibrio fischeri]	0	44	67.4	0.116788	0.0797418	0.113351	0.144768	0.133108	0.162734	0.183561	0.142675	0.146465	0.145289	0.163909	0.141748	0.132134	0.149984	0.162231	0.124818	0.154085	0.133597	0.160445
TGA71769.1	succinate dehydrogenase flavoprotein subunit [Aliivibrio fischeri]	0	62	64.5	0.221135	0.214069	0.222717	0.213361	0.227526	0.212742	0.152345	0.33407	0.357364	0.357672	0.314441	0.316188	0.321733	0.278117	0.237284	0.314998	0.366092	0.304104	0.286338
TGA73433.1	DNA-directed RNA polymerase subunit alpha [Aliivibrio fischeri]	0	42	36.3	0.774287	0.558327	0.56175	0.800082	0.673298	0.734527	0.708654	0.526768	0.699616	0.576298	0.522143	0.748012	0.732367	0.72567	0.649079	0.710236	1.03072	0.699243	0.610898
TGA70026.1	ribonuclease E [Aliivibrio fischeri]	0	67	111	0.0492285	0.0386338	0.0481081	0.0649226	0.0713762	0.0785836	0.0678974	0.068523	0.0609376	0.0767372	0.0796602	0.0860322	0.0715995	0.0823998	0.0777252	0.0810008	0.0732369	0.086256	0.0773629
TGA71423.1	isoleucine--tRNA ligase [Aliivibrio fischeri]	0	78	106.8	0.0748329	0.0571458	0.0719518	0.0713545	0.0695568	0.0880334	0.0749209	0.0794956	0.0890764	0.0854641	0.0866989	0.0958162	0.0810632	0.105256	0.10395	0.102041	0.0977628	0.0847113	0.115657
TGA71855.1	alanine dehydrogenase [Aliivibrio fischeri]	0	39	39.5	0.696392	0.658959	0.665317	0.707599	0.601828	0.634311	0.57726	0.994823	1.03599	0.960782	1.06428	0.922081	0.825198	0.787011	0.721064	1.02808	0.933873	0.901382	0.899689
TGA71743.1	trigger factor [Aliivibrio fischeri]	0	50	47.9	0.426433	0.462246	0.40388	0.393111	0.459848	0.43697	0.402994	0.43621	0.417133	0.517928	0.479977	0.349718	0.369188	0.409446	0.377774	0.397063	0.418082	0.55021	0.408606
TGA70325.1	phosphopyruvate hydratase [Aliivibrio fischeri]	0	45	45.5	0.519715	0.413355	0.495127	0.670254	0.651451	0.632853	0.600053	0.618402	0.760655	0.553242	0.591816	0.657646	0.613328	0.609127	0.558624	0.595595	0.618591	0.548245	0.548179
TGA71766.1	citrate synthase [Aliivibrio fischeri]	0	39	48.2	0.204643	0.205885	0.174732	0.439404	0.347297	0.424852	0.298549	0.435732	0.384752	0.467363	0.40356	0.682179	0.571646	0.599169	0.5686	0.63648	0.824828	0.571867	0.666081
TGA70239.1	elongation factor Ts [Aliivibrio fischeri]	0	39	29.8	0.663266	0.75164	0.768091	0.837032	0.695733	0.77892	0.709617	1.09615	1.06163	1.10389	1.22028	1.06515	0.863571	0.905443	1.08741	1.07449	1.2363	1.23558	1.20349
TGA73164.1	F0F1 ATP synthase subunit alpha [Aliivibrio fischeri]	0	49	55.4	0.406795	0.497803	0.500087	0.380697	0.379557	0.352114	0.318434	0.693363	0.674498	0.723613	0.72205	0.414892	0.389454	0.405943	0.399349	0.38043	0.434698	0.643705	0.420742
TGA73486.1	bifunctional 2',3'-cyclic-nucleotide 2'-phosphodiesterase/3'-nucleotidase [Aliivibrio fischeri]	0	58	72.6	0.0992183	0.0940655	0.105743	0.135087	0.144524	0.144241	0.130146	0.150213	0.199612	0.158497	0.169792	0.152604	0.153305	0.154464	0.163093	0.16575	0.194071	0.209652	0.172122
TGA70435.1	preprotein translocase subunit SecA [Aliivibrio fischeri]	0	76	103.1	0.0341158	0.0388113	0.0313486	0.0542987	0.0530175	0.0565172	0.054962	0.0425542	0.0384001	0.0400466	0.0436506	0.055523	0.0586142	0.0614833	0.0803952	0.0492097	0.0528306	0.0327578	0.0606974
TGA70496.1	pyruvate kinase PykF [Aliivibrio fischeri]	0	47	50.1	0.258752	0.242395	0.30523	0.350487	0.380737	0.387791	0.308404	0.476622	0.405961	0.500783	0.476864	0.333573	0.353934	0.383758	0.297363	0.318409	0.341146	0.409999	0.303059
TGA70572.1	fumarate reductase (quinol) flavoprotein subunit [Aliivibrio fischeri]	0	54	66.4	0.172418	0.122469	0.177412	0.169541	0.216425	0.196309	0.188862	0.186366	0.219208	0.262294	0.237821	0.173909	0.182622	0.210222	0.199325	0.202408	0.214656	0.23447	0.197743
TGA70421.1	dihydrolipoyl dehydrogenase [Aliivibrio fischeri]	0	52	51	0.374195	0.503942	0.450305	0.423666	0.346856	0.328893	0.276095	0.734492	0.694984	0.805972	0.860338	0.468087	0.424221	0.429246	0.374644	0.545363	0.71391	1.10982	0.430486
TGA71902.1	aspartate--tRNA ligase [Aliivibrio fischeri]	0	60	65.8	0.0913205	0.0703928	0.0590444	0.147985	0.120047	0.123909	0.131066	0.102443	0.105053	0.082355	0.0840214	0.180067	0.150891	0.140062	0.133663	0.152524	0.093552	0.061764	0.180389
TGA71572.1	IscS subfamily cysteine desulfurase [Aliivibrio fischeri]	0	52	45	0.124684	0.0839647	0.0655806	0.321572	0.202931	0.334329	0.199326	0.385892	0.33547	0.343443	0.460091	0.359844	0.326857	0.373121	0.457674	0.418084	0.273709	0.264755	0.495326
TGA73405.1	elongation factor G [Aliivibrio fischeri]	0	61	77.1	0.100002	0.0861936	0.0796188	0.14598	0.121973	0.113074	0.126357	0.215763	0.171389	0.168602	0.211501	0.163354	0.15233	0.123585	0.152971	0.189326	0.192747	0.178779	0.140217
TGA70048.1	PrkA family serine protein kinase [Aliivibrio fischeri]	0	58	73.8	0.0882746	0.0447228	0.056192	0.21228	0.144442	0.175621	0.115516	0.175098	0.146962	0.186123	0.157339	0.23902	0.225019	0.212421	0.227803	0.236456	0.187445	0.237269	0.214392
TGA71431.1	porin [Aliivibrio fischeri]	0	24	34.5	0.983312	1.49474	1.18605	1.5242	1.34649	1.45298	1.22185	1.9014	2.00809	1.82062	1.87348	2.07446	1.89069	1.81573	2.14863	1.85632	2.69864	3.05023	2.40173
TGA71592.1	IMP dehydrogenase [Aliivibrio fischeri]	0	48	51.6	0.131509	0.186622	0.157903	0.184819	0.152158	0.183785	0.140158	0.338772	0.328046	0.350543	0.329317	0.273152	0.250022	0.261221	0.262027	0.276745	0.310316	0.334678	0.326572
TGA70172.1	cysteine synthase A [Aliivibrio fischeri]	0	30	34.1	0.303933	0.560526	0.441509	0.611788	0.462704	0.497803	0.452537	0.735645	0.670148	0.773822	0.941951	0.65214	0.625792	0.592615	0.665885	0.780034	0.74692	0.84626	0.765297
TGA70589.1	aspartate ammonia-lyase [Aliivibrio fischeri]	0	40	52.8	0.245828	0.254423	0.301029	0.182833	0.23992	0.252692	0.254056	0.177056	0.191247	0.153411	0.131984	0.147543	0.198833	0.193028	0.149173	0.168509	0.162167	0.0913925	0.133882
TGA70174.1	phosphoenolpyruvate-protein phosphotransferase PtsI [Aliivibrio fischeri]	0	51	63.4	0.0890104	0.107044	0.104699	0.109468	0.0769083	0.0737121	0.0895199	0.170082	0.138503	0.118965	0.143793	0.0910449	0.0821616	0.0895622	0.0877151	0.102153	0.105955	0.155286	0.103522
TGA70619.1	acetyl-CoA carboxylase biotin carboxylase subunit [Aliivibrio fischeri]	0	51	49.3	0.181914	0.170389	0.154685	0.231751	0.241607	0.220255	0.200741	0.509611	0.438706	0.433917	0.47588	0.312474	0.295414	0.267053	0.289359	0.338709	0.37313	0.493765	0.297148
TGA71493.1	alanine--tRNA ligase [Aliivibrio fischeri]	0	69	94.2	0.0728821	0.0454505	0.0451368	0.0830338	0.068828	0.0663059	0.0705327	0.0854591	0.0793288	0.0761118	0.0835865	0.0741116	0.0698752	0.0628902	0.0666974	0.0702981	0.0772376	0.0513884	0.0579854
TGA71748.1	peptidylprolyl isomerase [Aliivibrio fischeri]	0	53	68.3	0.107126	0.117029	0.110838	0.103048	0.1097	0.100063	0.110448	0.111438	0.106589	0.108144	0.116183	0.0907127	0.113774	0.121254	0.0969212	0.106209	0.108849	0.12912	0.0989797
TGA68972.1	glycerol kinase [Aliivibrio fischeri]	0	52	55.4	0.124218	0.115562	0.120523	0.160052	0.203334	0.196959	0.167386	0.189199	0.226844	0.165756	0.142462	0.158363	0.219471	0.186714	0.182572	0.187534	0.186491	0.193697	0.154311
TGA69030.1	trimethylamine-N-oxide reductase TorA [Aliivibrio fischeri]	0	73	93	0.127247	0.0991271	0.119785	0.0693792	0.0769083	0.0684672	0.111299	0.0710652	0.0526311	0.0540404	0.0507368	0.0590964	0.0428734	0.0456919	0.0444625	0.0565652	0.0427031	0.0414096	0.0554149
TGA68246.1	transaldolase [Aliivibrio fischeri]	0	34	34.7	0.343862	0.376728	0.364004	0.349321	0.351746	0.314138	0.286386	0.356845	0.30909	0.510351	0.496906	0.393903	0.415167	0.413608	0.37635	0.373882	0.370345	0.502353	0.389914
TGA71773.1	ADP-forming succinate--CoA ligase subunit beta [Aliivibrio fischeri]	0	31	41.4	0.296745	0.222692	0.226506	0.328268	0.308823	0.360698	0.276728	0.290626	0.290761	0.318288	0.309576	0.347745	0.327076	0.314399	0.290851	0.315779	0.341995	0.315054	0.333324
TGA70253.1	peroxiredoxin C [Aliivibrio fischeri]	0	28	22.1	1.28959	2.32566	1.85865	1.13916	1.15905	1.21245	0.99853	3.31567	3.18977	3.21866	3.54453	1.47701	1.39657	1.3717	1.29352	1.89762	2.98799	3.71917	1.69146
TGA68349.1	type VI secretion system ATPase TssH [Aliivibrio fischeri]	0	57	97.9	0.101296	0.0648682	0.0829592	0.0305989	0.0372849	0.0430658	0.0492287	0.020454	0.0179056	0.0155433	0.00982372	0.0224704	0.0270373	0.0245308	0.0263942	0.0206964	0.0197165	0.0105156	0.0275538
TGA71771.1	2-oxoglutarate dehydrogenase E1 component [Aliivibrio fischeri]	0	62	105.5	0.0851559	0.0491283	0.062003	0.0950506	0.0663929	0.0824077	0.0752214	0.0564775	0.0573109	0.0557612	0.0558004	0.0942074	0.0813589	0.077101	0.0879182	0.0727745	0.0687677	0.0606354	0.0838449
TGA71400.1	class II fructose-bisphosphate aldolase [Aliivibrio fischeri]	0	28	38.4	0.420105	0.579248	0.566786	0.388982	0.460215	0.425016	0.308487	0.703949	0.725426	0.716299	0.584813	0.536134	0.649089	0.627944	0.497083	0.650259	0.573999	0.708994	0.505271
TGA73447.1	malate dehydrogenase [Aliivibrio fischeri]	0	37	32.2	0.485907	0.47951	0.461281	0.532406	0.534834	0.533724	0.414291	0.783566	0.900789	1.00207	0.94506	0.611047	0.598298	0.557541	0.580579	0.481197	0.574818	0.687852	0.536673
TGA70326.1	CTP synthase [Aliivibrio fischeri]	0	47	59.9	0.12257	0.1055	0.119537	0.161737	0.144379	0.159455	0.113776	0.142766	0.120645	0.150345	0.160999	0.154882	0.166468	0.16916	0.165348	0.193946	0.136704	0.141483	0.164847
TGA71840.1	trans-2-enoyl-CoA reductase family protein [Aliivibrio fischeri]	0	45	43.8	0.142122	0.118406	0.164783	0.191052	0.173428	0.181041	0.145717	0.240283	0.227145	0.217934	0.218087	0.197162	0.197218	0.202585	0.203998	0.172844	0.177386	0.176146	0.211909
TGA70521.1	aspartate aminotransferase family protein [Aliivibrio fischeri]	0	38	43.8	0.174558	0.155256	0.140758	0.357303	0.220493	0.29002	0.161359	0.36154	0.331722	0.408176	0.400296	0.413939	0.299265	0.327829	0.373875	0.329268	0.255462	0.315184	0.387176
TGA73189.1	glycine--tRNA ligase subunit beta [Aliivibrio fischeri]	0	50	76	0.0711238	0.0418626	0.0507199	0.0925639	0.0790602	0.0768727	0.0847192	0.0538999	0.0539249	0.0517381	0.0526685	0.0856265	0.0722866	0.0734555	0.0757044	0.0839543	0.0495567	0.0505883	0.0723974
TGA71500.1	insulinase family protein [Aliivibrio fischeri]	0	78	105.8	0.0492362	0.0437917	0.040133	0.0572038	0.0605754	0.059098	0.0565108	0.0485944	0.047023	0.0565863	0.0508574	0.0630118	0.0640845	0.0651207	0.062136	0.0552733	0.0494693	0.0625502	0.0680683
TGA71409.1	lysine--tRNA ligase [Aliivibrio fischeri]	0	39	56.9	0.127834	0.0932583	0.0915785	0.149147	0.130598	0.149416	0.168388	0.200906	0.145083	0.197199	0.203588	0.180173	0.195113	0.137396	0.18713	0.169442	0.193126	0.160968	0.19884
TGA71774.1	succinate--CoA ligase subunit alpha [Aliivibrio fischeri]	0	29	29.9	0.325063	0.247185	0.320876	0.35136	0.296296	0.345107	0.25917	0.240088	0.352466	0.330658	0.31932	0.330924	0.301592	0.315483	0.332264	0.32894	0.244671	0.240033	0.355566
TGA70166.1	glutamate--tRNA ligase [Aliivibrio fischeri]	0	48	53.2	0.116898	0.0837174	0.0777086	0.120023	0.098123	0.123595	0.127822	0.164452	0.154944	0.140998	0.181208	0.130299	0.123012	0.12684	0.148342	0.144014	0.139973	0.089546	0.136424
TGA71772.1	2-oxoglutarate dehydrogenase complex dihydrolipoyllysine-residue succinyltransferase [Aliivibrio fischeri]	0	41	44	0.224988	0.184228	0.23411	0.195951	0.215171	0.220074	0.171275	0.277931	0.291211	0.270389	0.299718	0.278216	0.253198	0.233509	0.185247	0.251907	0.272102	0.27805	0.227678
TGA72703.1	valine--tRNA ligase [Aliivibrio fischeri]	0	79	109	0.0360931	0.0234077	0.0290355	0.0532363	0.0453052	0.0476127	0.0496863	0.0411217	0.032438	0.0402315	0.0385653	0.0556008	0.0403198	0.0418823	0.0462612	0.0420662	0.0327383	0.0274982	0.0447426
TGA69130.1	purine-nucleoside phosphorylase [Aliivibrio fischeri]	0	28	25.5	0.387245	0.303745	0.325842	0.510911	0.554489	0.506818	0.640193	0.474602	0.346492	0.483271	0.50612	0.640162	0.664901	0.568582	0.467143	0.600746	0.421698	0.291358	0.703523
TGA73379.1	triose-phosphate isomerase [Aliivibrio fischeri]	0	24	26.8	0.286718	0.287515	0.275143	0.321737	0.338727	0.365515	0.314562	0.292668	0.257313	0.337683	0.348624	0.337758	0.264609	0.367594	0.32892	0.406813	0.388752	0.39792	0.358415
TGA72682.1	beta-ketoacyl-ACP synthase I [Aliivibrio fischeri]	0	29	42.3	0.133922	0.161993	0.144315	0.200165	0.181918	0.175655	0.176984	0.210326	0.20103	0.207298	0.186491	0.278216	0.236176	0.231347	0.185247	0.243221	0.208078	0.202218	0.223341
TGA73411.1	50S ribosomal protein L2 [Aliivibrio fischeri]	0	41	29.8	0.559401	0.773179	0.830166	0.204532	0.420048	0.35932	0.447843	0.00552407	0.0110533	0.00795378	0.00979614	0.0658882	0.240967	0.263944	0.24078	0.00958205	0.00672619	0.0154908	0.0223246
TGA68764.1	catalase [Aliivibrio fischeri]	0	42	54.9	0.122423	0.10623	0.107255	0.197306	0.199531	0.200885	0.128883	0.326585	0.292178	0.318008	0.295144	0.281899	0.252615	0.265739	0.237731	0.308667	0.271476	0.285314	0.277384
TGA73445.1	TAXI family TRAP transporter solute-binding subunit [Aliivibrio fischeri]	0	38	34.7	0.257637	0.393107	0.337066	0.230625	0.221408	0.278757	0.146759	0.614314	0.57721	0.665908	0.668965	0.425234	0.367865	0.357677	0.401887	0.521315	0.622857	0.55021	0.426137
TGA68339.1	type VI secretion system contractile sheath large subunit [Aliivibrio fischeri]	0	45	55.7	0.198915	0.179521	0.249552	0.0293395	0.075306	0.072767	0.11691	0.00922924	0.00923353	0.00590606	0.00272779	0.00772502	0.0139426	0.019481	0.0194082	0.00711512	0.00749177	0.0034508	0.00177612
TGA71635.1	proline--tRNA ligase [Aliivibrio fischeri]	0	45	63.3	0.0630127	0.0392314	0.0464003	0.0877373	0.0662677	0.0883492	0.0604412	0.0994043	0.0848644	0.0954175	0.103417	0.0915232	0.0765865	0.0824028	0.106419	0.076634	0.0661663	0.0639274	0.113248
TGA72414.1	arylsulfatase [Aliivibrio fischeri]	0	39	58.1	0.057289	0.113093	0.0903437	0.18796	0.107149	0.157994	0.0878621	0.288024	0.336674	0.282115	0.200659	0.295201	0.224773	0.225024	0.161816	0.327973	0.225451	0.295053	0.225674
TGA70578.1	ATP-dependent 6-phosphofructokinase [Aliivibrio fischeri]	0	36	34.7	0.170906	0.078004	0.119145	0.236161	0.187224	0.213588	0.184543	0.101695	0.0780811	0.122588	0.117431	0.249422	0.225085	0.226002	0.271274	0.172297	0.158381	0.079584	0.202078
TGA70556.1	adenylosuccinate synthase [Aliivibrio fischeri]	0	40	47.7	0.170865	0.160739	0.193272	0.19774	0.185379	0.21735	0.201363	0.210798	0.216082	0.248783	0.240531	0.141008	0.2036	0.206892	0.154589	0.161845	0.216697	0.244203	0.163597
TGA71435.1	ATP-dependent zinc metalloprotease FtsH [Aliivibrio fischeri]	0	52	72.4	0.075575	0.0642956	0.0668831	0.0917617	0.0911896	0.0965998	0.0992225	0.15781	0.134835	0.109464	0.107243	0.11136	0.118767	0.11273	0.108344	0.109229	0.110803	0.096906	0.106405
TGA71785.1	acetate kinase [Aliivibrio fischeri]	0	30	42.6	0.128372	0.0804062	0.0763111	0.172811	0.221836	0.224883	0.229309	0.0931736	0.106534	0.0894367	0.0708128	0.169504	0.159429	0.210171	0.161401	0.0989503	0.0926118	0.0853162	0.129541
TGA73397.1	FKBP-type peptidyl-prolyl cis-trans isomerase [Aliivibrio fischeri]	0	34	28.2	0.370706	0.446084	0.46997	0.337718	0.358323	0.348274	0.30503	0.639265	0.587938	0.756714	0.732039	0.374312	0.41899	0.435667	0.345258	0.546975	0.513101	0.479112	0.377344
TGA73409.1	50S ribosomal protein L4 [Aliivibrio fischeri]	0	26	21.8	0.899507	0.672035	0.820685	0.526454	0.741011	0.598046	0.858964	0.0416239	0.0492147	0.0108967	0.0134207	0.114021	0.308689	0.226547	0.303827	0.0175032	0.0414669	0.0509338	0.034954
TGA68081.1	pyruvate kinase [Aliivibrio fischeri]	0	38	51.6	0.0942519	0.0745153	0.0779212	0.105919	0.114723	0.116722	0.110017	0.0755225	0.0975952	0.101189	0.0809149	0.104697	0.0980473	0.117748	0.081213	0.10007	0.103452	0.0723591	0.0744861
TGA71593.1	glutamine-hydrolyzing GMP synthase [Aliivibrio fischeri]	0	49	57.7	0.0946483	0.0730405	0.0712454	0.101829	0.0792884	0.0881342	0.0593371	0.0995402	0.0937284	0.106789	0.0895579	0.102921	0.0829273	0.0910097	0.0856323	0.0829456	0.0766421	0.0689625	0.087892
TGA73185.1	DNA topoisomerase (ATP-hydrolyzing) subunit B [Aliivibrio fischeri]	0	55	89.4	0.0482717	0.0461142	0.0329125	0.0590692	0.0499426	0.0545814	0.0504936	0.069569	0.0432657	0.032487	0.0325098	0.0542959	0.0543241	0.0649441	0.0571529	0.048922	0.03892	0.0305814	0.0510198
TGA70240.1	30S ribosomal protein S2 [Aliivibrio fischeri]	0	28	26.9	0.440089	0.547466	0.485992	0.326314	0.34855	0.369849	0.484878	0.440944	0.503724	0.432265	0.374338	0.345519	0.44645	0.38886	0.4448	0.390567	0.384588	0.375338	0.310542
TGA72723.1	asparagine--tRNA ligase [Aliivibrio fischeri]	0	47	52.4	0.120449	0.101636	0.126191	0.138483	0.159015	0.157146	0.121787	0.151035	0.175477	0.154331	0.143999	0.199823	0.169286	0.20568	0.173243	0.172778	0.114692	0.162128	0.170644
TGA73181.1	amino acid ABC transporter substrate-binding protein [Aliivibrio fischeri]	0	38	28	0.0892311	0.0844844	0.0646209	0.567212	0.425687	0.488201	0.380398	1.06254	0.696578	0.831053	1.47896	0.69553	0.603658	0.57508	0.913217	0.714131	0.633983	0.910017	0.926281
TGA68304.1	glycine cleavage system aminomethyltransferase GcvT [Aliivibrio fischeri]	0	31	40.4	0.187639	0.277004	0.232774	0.125542	0.127147	0.122488	0.0804041	0.284816	0.213712	0.230432	0.232698	0.127712	0.126776	0.147565	0.135345	0.159976	0.190738	0.239608	0.131547
TGA71429.1	carbamoyl-phosphate synthase large subunit [Aliivibrio fischeri]	0	72	117.6	0.0287575	0.0214137	0.0204192	0.0418246	0.033701	0.0393222	0.0356381	0.0274304	0.0358872	0.0317313	0.0218274	0.0353226	0.0406421	0.0445384	0.0387246	0.0333472	0.029974	0.0205124	0.0324851
TGA71705.1	leucine--tRNA ligase [Aliivibrio fischeri]	0	53	96.9	0.0352254	0.0328222	0.0323857	0.0494825	0.0413449	0.0455199	0.0411176	0.0308717	0.0264738	0.0287869	0.025027	0.0365453	0.0359777	0.0345284	0.0354111	0.03468	0.0397378	0.0395756	0.0488867
TGA72161.1	fumarate hydratase [Aliivibrio fischeri]	0	40	54.9	0.0721019	0.0917926	0.0812522	0.106765	0.100668	0.103906	0.0617764	0.15017	0.145777	0.148429	0.135789	0.104538	0.112869	0.123253	0.138142	0.13583	0.088709	0.0917275	0.118459
TGA69113.1	DEAD/DEAH box helicase [Aliivibrio fischeri]	0	43	70	0.0468315	0.0223504	0.0246175	0.0256084	0.0325334	0.0309969	0.0596502	0.0108114	0.0108164	0.013837	0.00426054	0.0180986	0.023138	0.0248952	0.0220464	0.00833486	0.0102387	0.00673727	0.0152577
TGA71680.1	Na(+)-translocating NADH-quinone reductase subunit A [Aliivibrio fischeri]	0	39	50.9	0.126898	0.132136	0.143139	0.18078	0.174615	0.171483	0.146789	0.169262	0.203535	0.198405	0.190488	0.2166	0.204686	0.213617	0.218419	0.220202	0.200151	0.204465	0.206717
TGA71787.1	arginine--tRNA ligase [Aliivibrio fischeri]	0	53	64	0.0773233	0.0610084	0.0683167	0.0912398	0.0642124	0.0888407	0.0731044	0.097059	0.0774209	0.104497	0.105831	0.107039	0.0995674	0.095137	0.100799	0.0970715	0.0702694	0.07209	0.0984406
TGA72197.1	threonine--tRNA ligase [Aliivibrio fischeri]	0	48	73.7	0.0369891	0.0289112	0.0342229	0.0661308	0.0626228	0.0621024	0.0549515	0.0801593	0.0766585	0.0644975	0.0804825	0.0858416	0.0721235	0.0773614	0.0851851	0.0777011	0.0703316	0.0528907	0.0843905
TGA71658.1	bifunctional 3,4-dihydroxy-2-butanone-4-phosphate synthase/GTP cyclohydrolase II [Aliivibrio fischeri]	0	37	40.2	0.136511	0.131823	0.103323	0.117358	0.102544	0.110253	0.0997635	0.155872	0.1621	0.185056	0.1473	0.1545	0.14175	0.132235	0.124683	0.182622	0.209769	0.140332	0.156298
TGA71515.1	energy-dependent translational throttle protein EttA [Aliivibrio fischeri]	0	50	62	0.05316	0.0680396	0.0593813	0.0734373	0.0624967	0.0689052	0.0690929	0.0804524	0.0750329	0.0955504	0.0943077	0.0856016	0.0880643	0.0753586	0.0860256	0.0851507	0.0929789	0.0871839	0.0708527
TGA72335.1	formate dehydrogenase [Aliivibrio fischeri]	0	65	106.8	0.0643181	0.0464377	0.0557193	0.0285718	0.0373017	0.0333681	0.0387095	0.023078	0.0238848	0.0198607	0.0197571	0.0309732	0.0270495	0.0274869	0.0319482	0.0276076	0.030038	0.019638	0.0303229
TGA71651.1	serine hydroxymethyltransferase [Aliivibrio fischeri]	0	32	45.1	0.155684	0.184625	0.158445	0.165333	0.157283	0.138871	0.117989	0.198296	0.167447	0.179865	0.17905	0.171306	0.164898	0.161281	0.12103	0.183026	0.221511	0.293849	0.113432
TGA72534.1	NAD-dependent malic enzyme [Aliivibrio fischeri]	0	35	62.3	0.0729849	0.0421374	0.0517427	0.0997186	0.09398	0.0955553	0.09689	0.0659842	0.0889179	0.0685082	0.0585067	0.103133	0.0686585	0.0837225	0.0849541	0.0716323	0.0426311	0.0543777	0.0824093
TGA70616.1	acetate--CoA ligase [Aliivibrio fischeri]	0	40	71.7	0.144143	0.166665	0.0995699	0.0117751	0.0109319	0.0125373	0.00827199	0.023322	0.016333	0.0179093	0.0144753	0.0175688	0.0158546	0.0174535	0.0240761	0.0242726	0.0269773	0.0405482	0.0161575
TGA70665.1	glutamate synthase large subunit [Aliivibrio fischeri]	0	84	167.7	0.0227994	0.0207007	0.0196209	0.0100885	0.0114474	0.0118156	0.0136681	0.00599444	0.00399815	0.00383601	0.0079727	0.00815334	0.00905577	0.00862707	0.0103138	0.00808729	0.00729891	0.00392229	0.00634478
TGA73282.1	glutamate--ammonia ligase [Aliivibrio fischeri]	0	32	51.5	0.08132	0.0668691	0.0578694	0.07423	0.0689141	0.0832752	0.0784919	0.143614	0.143681	0.139403	0.101585	0.0911684	0.0895863	0.0947506	0.0925455	0.139951	0.135571	0.132131	0.113656
TGA70669.1	RNA polymerase sigma factor RpoD [Aliivibrio fischeri]	0	45	72.2	0.0579777	0.0404444	0.045939	0.0724367	0.0572864	0.0706978	0.0533096	0.0992326	0.0897097	0.0527906	0.0561847	0.0975696	0.0826312	0.093603	0.0973672	0.0940141	0.0742431	0.0563249	0.0938733
TGA73432.1	30S ribosomal protein S4 [Aliivibrio fischeri]	0	30	23.4	0.78947	0.96005	0.894026	0.325633	0.516611	0.371285	0.603121	0.0734755	0.11394	0.0528965	0.0781789	0.1107	0.274723	0.253787	0.219126	0.072222	0.111831	0.103021	0.0975657
TGA70545.1	phosphoenolpyruvate carboxylase [Aliivibrio fischeri]	0	64	98.8	0.0172508	0.0219189	0.0132783	0.0445884	0.0314964	0.0325096	0.0315177	0.0172785	0.0216082	0.0140977	0.0153204	0.036879	0.0323019	0.0198935	0.0406292	0.0219789	0.013675	0.016474	0.0339165
TGA71740.1	molecular chaperone HtpG [Aliivibrio fischeri]	0	45	71.6	0.0615827	0.0507158	0.0532533	0.074012	0.069961	0.0786589	0.0765716	0.052772	0.0635958	0.0495042	0.0701876	0.0557156	0.057074	0.0621395	0.0619072	0.0665732	0.0569541	0.0363236	0.0567795
TGA70550.1	30S ribosomal protein S6 [Aliivibrio fischeri]	0	19	14.5	0.74245	0.990527	0.835968	0.613253	0.675694	0.736176	0.681717	0.516545	0.576876	0.59384	0.50594	0.603287	0.646504	0.608551	0.626944	0.555657	0.577758	0.646778	0.56176
TGA70175.1	PTS glucose transporter subunit IIA [Aliivibrio fischeri]	0	16	17.9	0.655735	0.795307	0.661503	0.638095	0.713677	0.755893	0.576333	0.685148	0.824352	0.692057	0.675006	0.938933	1.10608	1.03632	0.755073	1.22212	1.38496	1.47678	1.0238
TGA71461.1	thymidine phosphorylase [Aliivibrio fischeri]	0	41	47.4	0.0536049	0.069349	0.0641832	0.0881704	0.108548	0.0973463	0.0917548	0.121293	0.107676	0.10003	0.103003	0.113678	0.106458	0.102278	0.133249	0.126434	0.122726	0.136053	0.136108
TGA73464.1	2-isopropylmalate synthase [Aliivibrio fischeri]	0	46	56.2	0.0363296	0.0335551	0.0250955	0.0824387	0.0428596	0.075837	0.0446756	0.063189	0.0705693	0.0691181	0.072967	0.0940952	0.0749244	0.0845955	0.102821	0.0968624	0.0930434	0.0494503	0.0967173
TGA72500.1	uridine phosphorylase [Aliivibrio fischeri]	0	24	27.1	0.179901	0.121911	0.151295	0.215649	0.225231	0.229248	0.219123	0.183193	0.225342	0.213321	0.194387	0.263938	0.244991	0.217833	0.244577	0.222263	0.215745	0.144851	0.26701
TGA70473.1	bifunctional D-glycero-beta-D-manno-heptose-7-phosphate kinase/D-glycero-beta-D-manno-heptose 1-phosphate adenylyltransferase HldE [Aliivibrio fischeri]	0	38	50.7	0.0483768	0.037649	0.0312244	0.0891932	0.0695568	0.0769224	0.0741153	0.0699561	0.0604447	0.0610458	0.0761259	0.0958162	0.075659	0.0677297	0.0711239	0.0864129	0.0600128	0.0499351	0.0679253
TGA71524.1	ATP-dependent chaperone ClpB [Aliivibrio fischeri]	0	58	96.3	0.0200587	0.0148672	0.011258	0.0562135	0.043032	0.0472513	0.0374113	0.0457067	0.0439692	0.0329052	0.0413065	0.0496608	0.0458113	0.0516121	0.0584767	0.0457401	0.0481614	0.033522	0.053791
TGA68926.1	molybdopterin guanine dinucleotide-containing S/N-oxide reductase [Aliivibrio fischeri]	0	50	90.4	0.0149734	0.0117509	0.0158191	0.0467691	0.0299114	0.0398369	0.0281615	0.0722524	0.0583849	0.0666871	0.072278	0.0639654	0.0430308	0.0447932	0.0488758	0.0524882	0.0552667	0.0716938	0.0502704
TGA71604.1	S-(hydroxymethyl)glutathione dehydrogenase/class III alcohol dehydrogenase [Aliivibrio fischeri]	0	2	40.5	0.0621649	0.0988533	0.0710491	0.142261	0.0866728	0.0979809	0.100384	0.202077	0.221992	0.16925	0.189717	0.169142	0.141415	0.150545	0.174979	0.176407	0.238815	0.286669	0.176142
TGA70422.1	pyruvate dehydrogenase complex dihydrolipoyllysine-residue acetyltransferase [Aliivibrio fischeri]	0	32	65.1	0.0847943	0.0652263	0.0710006	0.124393	0.123017	0.123087	0.0940346	0.0843565	0.0856013	0.120303	0.0897564	0.0953204	0.0955777	0.119323	0.0829373	0.130995	0.0425528	0.0392006	0.0793144
TGA73195.1	oxidoreductase [Aliivibrio fischeri]	0	27	34.6	0.0728435	0.0726418	0.0773072	0.158884	0.113652	0.137275	0.105865	0.301791	0.215997	0.274088	0.304642	0.209855	0.181489	0.163041	0.149118	0.225501	0.214825	0.299457	0.171553
TGA73481.1	FKBP-type peptidyl-prolyl cis-trans isomerase [Aliivibrio fischeri]	0	10	21.8	0.21658	0.133599	0.144299	0.160756	0.210471	0.24489	0.219655	0.242469	0.143344	0.299747	0.247567	0.226013	0.166499	0.232638	0.181201	0.157189	0.183403	0.210164	0.173922
TGA72570.1	ABC transporter substrate-binding protein [Aliivibrio fischeri]	0	31	28.6	0.10041	0.111634	0.0701312	0.233672	0.149718	0.17661	0.104041	0.340266	0.32575	0.301278	0.319912	0.357237	0.282499	0.280313	0.296088	0.342602	0.300019	0.253353	0.416603
TGA72708.1	ribose-phosphate pyrophosphokinase [Aliivibrio fischeri]	0	30	34.1	0.230731	0.239758	0.235917	0.250692	0.197703	0.229893	0.158256	0.451676	0.50717	0.424336	0.419664	0.316726	0.258602	0.287678	0.245266	0.30839	0.298386	0.336864	0.252445
TGA73505.1	transcription termination factor Rho [Aliivibrio fischeri]	0	42	46.9	0.094459	0.0763763	0.0801977	0.0972738	0.10724	0.0951545	0.106162	0.0921162	0.0939661	0.0728179	0.0720683	0.106583	0.106416	0.101898	0.101517	0.0898136	0.0923687	0.0729362	0.116791
TGA71600.1	S-(hydroxymethyl)glutathione dehydrogenase/class III alcohol dehydrogenase [Aliivibrio fischeri]	0	1	40.5	0.0583973	0.0971778	0.0693575	0.142261	0.0866728	0.100111	0.100384	0.202077	0.220009	0.167349	0.18796	0.164167	0.136926	0.13914	0.163617	0.16037	0.238815	0.284447	0.16013
TGA70519.1	succinylglutamate-semialdehyde dehydrogenase [Aliivibrio fischeri]	0	26	52.2	0.0875396	0.0633435	0.0599575	0.166322	0.0975229	0.117437	0.113854	0.112349	0.129574	0.127315	0.13144	0.203749	0.141438	0.131149	0.175405	0.126312	0.0873988	0.0612605	0.183779
TGA70438.1	cell division protein FtsZ [Aliivibrio fischeri]	0	33	43.2	0.0813016	0.0692343	0.0900964	0.144922	0.0928538	0.0977966	0.110615	0.214669	0.189287	0.137955	0.175824	0.116488	0.107184	0.134051	0.135637	0.13464	0.132907	0.118356	0.117634
TGA70183.1	periplasmic nitrate reductase subunit alpha [Aliivibrio fischeri]	0	57	92.5	0.0225691	0.0200734	0.0179286	0.0389222	0.0256748	0.0343527	0.0407057	0.057513	0.0474931	0.0455671	0.0445199	0.0538701	0.0413736	0.0504512	0.0544511	0.0654523	0.0455742	0.044032	0.0769494
TGA71460.1	deoxyribose-phosphate aldolase [Aliivibrio fischeri]	0	25	27.7	0.125513	0.163729	0.187851	0.210634	0.241382	0.220763	0.181329	0.475199	0.490093	0.45614	0.494174	0.235703	0.255911	0.226277	0.245619	0.278152	0.328592	0.454061	0.247252
TGA72054.1	glutamate decarboxylase [Aliivibrio fischeri]	0	37	52.5	0.0465262	0.0413814	0.0348173	0.17202	0.0832483	0.140288	0.0909079	0.225082	0.176233	0.227014	0.219822	0.17611	0.151535	0.152108	0.149668	0.188612	0.146961	0.19027	0.207163
TGA73504.1	F0F1 ATP synthase subunit B [Aliivibrio fischeri]	0	29	17.3	0.429894	0.544444	0.52452	0.457642	0.491414	0.507221	0.353585	0.830512	0.732567	0.764183	0.819186	0.647848	0.612477	0.611065	0.558049	0.681943	0.771895	0.859921	0.635527
TGA73423.1	50S ribosomal protein L6 [Aliivibrio fischeri]	0	24	18.9	0.609835	0.860609	0.901771	0.239864	0.432012	0.372356	0.463625	0.00855139	0.0384991	0.0246253	0.0303293	0.069787	0.218	0.201834	0.191271	0.0148332	0.0208246	0.0191841	0.019748
TGA70206.1	uracil phosphoribosyltransferase [Aliivibrio fischeri]	0	25	22.7	0.269852	0.350787	0.282716	0.449053	0.401735	0.430305	0.36503	0.294715	0.207488	0.408625	0.419397	0.543611	0.597754	0.481747	0.459079	0.631125	0.354418	0.379555	0.52515
TGA70224.1	acetyl-CoA carboxylase carboxyl transferase subunit alpha [Aliivibrio fischeri]	0	26	35.5	0.144372	0.130414	0.113441	0.157047	0.126031	0.137737	0.14425	0.0854067	0.0474702	0.127526	0.115696	0.12808	0.147839	0.155693	0.163275	0.172837	0.164654	0.141039	0.153403
TGA71860.1	serine--tRNA ligase [Aliivibrio fischeri]	0	37	48.9	0.138958	0.114765	0.112901	0.119072	0.117793	0.0991365	0.0987314	0.15136	0.1201	0.120239	0.117238	0.131059	0.104473	0.116178	0.115744	0.164973	0.15464	0.146361	0.136602
TGA71608.1	phosphoribosylformylglycinamidine synthase [Aliivibrio fischeri]	0	62	142.1	0.0127022	0.0117888	0.00743909	0.0195499	0.0163349	0.0156114	0.0147147	0.0127779	0.0127838	0.0128229	0.0139048	0.0175014	0.0190841	0.0220675	0.0219851	0.0201495	0.0190945	0.0104239	0.018778
TGA71746.1	endopeptidase La [Aliivibrio fischeri]	0	64	87.4	0.0183573	0.0179601	0.0148364	0.0530699	0.0271484	0.0446272	0.0440203	0.0106183	0.0241438	0.0203849	0.0119828	0.0363588	0.0360924	0.0255621	0.0453969	0.0178604	0.0176305	0.00649665	0.0267505
TGA73157.1	dihydroxy-acid dehydratase [Aliivibrio fischeri]	0	45	65.6	0.0399129	0.0542932	0.0379503	0.0470963	0.0282917	0.0331838	0.04504	0.0518524	0.0395249	0.0497727	0.0569231	0.0589017	0.0517558	0.0525927	0.0623089	0.059962	0.0631362	0.0484688	0.072702
TGA72186.1	DNA topoisomerase (ATP-hydrolyzing) subunit A [Aliivibrio fischeri]	0	62	97.1	0.0516346	0.0306166	0.032384	0.0676974	0.0520752	0.0565304	0.0559039	0.0491315	0.0655392	0.0372324	0.0328639	0.0649324	0.0654332	0.0595444	0.0583332	0.0667833	0.0650709	0.0628454	0.0627022
TGA68975.1	glycerol-3-phosphate dehydrogenase [Aliivibrio fischeri]	0	39	58.4	0.0516998	0.0310696	0.0414075	0.0906826	0.116333	0.0995361	0.0982864	0.0235122	0.0294039	0.029622	0.0260596	0.0571951	0.0682645	0.0490654	0.0573099	0.0339868	0.0375752	0.0230768	0.0305423
TGA73349.1	UDP-N-acetylglucosamine 4,6-dehydratase (inverting) [Aliivibrio fischeri]	0	31	37.8	0.0726012	0.0835651	0.0690312	0.128502	0.0959072	0.13038	0.0819274	0.154953	0.202206	0.125026	0.137393	0.132517	0.106865	0.126692	0.14425	0.148024	0.147657	0.118392	0.155582
TGA70644.1	50S ribosomal protein L1 [Aliivibrio fischeri]	0	27	24.9	0.778035	0.809614	0.803618	0.22498	0.475007	0.29904	0.766932	0.00646836	0.0420639	0.0310447	0.0114707	0.048727	0.201542	0.104262	0.107582	0.02618	0.0511937	0.0399054	0.018672
TGA71745.1	ATP-dependent Clp protease ATP-binding subunit ClpX [Aliivibrio fischeri]	0	36	47	0.099198	0.0882289	0.0830408	0.0615016	0.0773575	0.0798459	0.0842191	0.0176822	0.0265356	0.0237622	0.0188141	0.0577211	0.0560961	0.0508957	0.046649	0.0408953	0.0366011	0.00991701	0.0306256
TGA70552.1	ribonuclease R [Aliivibrio fischeri]	0	55	94.1	0.0146507	0.0145636	0.0139302	0.0467778	0.0264344	0.0311825	0.0376577	0.0362538	0.0417112	0.0365398	0.0305381	0.0523451	0.0390225	0.0417405	0.050941	0.0555491	0.049661	0.0447323	0.0523263
TGA72613.1	transcriptional regulator [Aliivibrio fischeri]	0	20	20	0.232936	0.210878	0.190501	0.392656	0.337196	0.423295	0.359084	0.319343	0.271348	0.323331	0.337457	0.296587	0.441125	0.423075	0.366298	0.612106	0.362203	0.392553	0.434399
TGA70472.1	outer membrane channel protein TolC [Aliivibrio fischeri]	0	27	48.1	0.0783244	0.0914333	0.0996421	0.0943466	0.0858025	0.0885625	0.0852146	0.10125	0.0995798	0.123545	0.120208	0.10773	0.114718	0.104718	0.114169	0.111131	0.119104	0.146295	0.122854
TGA73435.1	class 1 fructose-bisphosphatase [Aliivibrio fischeri]	0	27	37.3	0.160626	0.156199	0.20194	0.207225	0.150154	0.198574	0.127822	0.22749	0.283931	0.242148	0.217687	0.254512	0.262855	0.248952	0.237688	0.242232	0.249569	0.161695	0.257474
TGA72727.1	NAD-dependent protein deacylase [Aliivibrio fischeri]	0	16	28.2	0.0142215	0.0505955	0.0178793	0.137604	0.0529695	0.0996984	0.0454703	0.158539	0.1227	0.166537	0.127311	0.169004	0.186406	0.185976	0.144108	0.23868	0.182112	0.218096	0.207237
TGA73403.1	30S ribosomal protein S7 [Aliivibrio fischeri]	0	28	17.7	1.1855	1.0339	1.16815	0.440889	0.990441	0.724999	0.929167	0.0242563	0.0291211	0.0698505	0.0516181	0.0791815	0.313306	0.385398	0.356134	0.04488	0.0886046	0.0544164	0.0896256
TGA69689.1	ABC transporter substrate-binding protein [Aliivibrio fischeri]	0	35	57.6	0.0556755	0.0272354	0.0249984	0.119895	0.0564168	0.0865604	0.0534034	0.136136	0.171347	0.084307	0.120709	0.154381	0.10283	0.1382	0.130967	0.186204	0.131896	0.0689625	0.169023
TGA73420.1	50S ribosomal protein L5 [Aliivibrio fischeri]	0	22	20.1	1.04122	1.24073	1.15523	0.370007	0.647383	0.654571	0.839769	0.435476	0.558345	0.677745	0.393624	0.270721	0.488613	0.413762	0.315223	0.166232	0.293435	0.569092	0.18551
TGA72184.1	ribonucleoside-diphosphate reductase subunit alpha [Aliivibrio fischeri]	0	47	84.9	0.0294298	0.029553	0.0272806	0.0459286	0.0478394	0.0429376	0.0435067	0.0249604	0.0289675	0.025876	0.0230171	0.0426201	0.0384616	0.0517283	0.0435184	0.0392552	0.0352548	0.0313576	0.0380436
TGA70140.1	flagellin [Aliivibrio fischeri]	0	31	39.6	0.0418818	0.0491031	0.0871869	0.0381879	0.0959319	0.053814	0.0892725	0.00600633	0.00600912	0	0.00177523	0.00754109	0.0113422	0.00691535	0.0022965	0.00463048	0.00487559	0.00898303	0.00462354
TGA70067.1	tripartite tricarboxylate transporter substrate binding protein [Aliivibrio fischeri]	0	25	35	0.0488621	0.033582	0.0438784	0.170348	0.0802908	0.1331	0.0781134	0.175185	0.156571	0.161432	0.171901	0.222881	0.179963	0.161358	0.192906	0.259307	0.233216	0.227944	0.26701
TGA71685.1	NADH:ubiquinone reductase (Na(+)-transporting) subunit F [Aliivibrio fischeri]	0	33	45.1	0.123462	0.105103	0.101366	0.197712	0.125589	0.1396	0.101506	0.194764	0.181864	0.183392	0.18914	0.174665	0.182843	0.192206	0.121275	0.23166	0.216821	0.212224	0.137074
TGA68307.1	aminomethyl-transferring glycine dehydrogenase [Aliivibrio fischeri]	0	47	104.7	0.0791189	0.0603173	0.0737557	0.0373435	0.03632	0.0374884	0.0313197	0.0285285	0.0436055	0.0372731	0.038646	0.0358182	0.0386085	0.0520063	0.0372682	0.0595659	0.0492103	0.0622228	0.0457513
TGA71764.1	alpha-D-glucose phosphate-specific phosphoglucomutase [Aliivibrio fischeri]	0	32	59.3	0.0512128	0.0140153	0.0176882	0.063529	0.0402786	0.0519678	0.0573799	0.0207153	0.0345415	0.0185588	0.0306129	0.052017	0.0406828	0.0413406	0.0522747	0.0383282	0.0386756	0.0232362	0.0446493
TGA71569.1	inositol-1-monophosphatase [Aliivibrio fischeri]	0	26	29.5	0.126672	0.0815023	0.0968103	0.101767	0.112194	0.115803	0.14362	0.0595234	0.0567153	0.0598569	0.0527781	0.0925266	0.0642298	0.084849	0.058522	0.0557218	0.0483177	0.0254351	0.0752754
TGA68348.1	Hcp family type VI secretion system effector [Aliivibrio fischeri] Hcp family type VI secretion system effector [Aliivibrio fischeri]	0	18	19.3	0.560623	0.543284	0.604881	0.157976	0.219994	0.245993	0.267534	0.387199	0.180483	0.270305	0.319912	0.248593	0.259235	0.207702	0.191784	0.269671	0.192869	0.266514	0.248946
TGA73408.1	50S ribosomal protein L3 [Aliivibrio fischeri]	0	31	22.4	0.426943	0.70128	0.640025	0.130009	0.252712	0.241375	0.436674	0.00724209	0.0289818	0.0173791	0.0192642	0.0409167	0.18052	0.13341	0.153679	0.0125621	0.0220452	0.0121851	0.0083622
TGA68439.1	glucose-1-phosphate adenylyltransferase [Aliivibrio fischeri]	0	35	45.1	0.0568577	0.0505705	0.0606319	0.10483	0.0739649	0.0863894	0.0530224	0.102775	0.0859973	0.125558	0.109354	0.136075	0.116446	0.114026	0.160755	0.131814	0.154719	0.123666	0.129459
TGA71770.1	succinate dehydrogenase iron-sulfur subunit [Aliivibrio fischeri]	0	23	26.4	0.221651	0.151231	0.158144	0.243629	0.219529	0.264356	0.200632	0.210754	0.223631	0.199236	0.198196	0.284652	0.242407	0.24265	0.252731	0.188326	0.225512	0.186256	0.199105
TGA70559.1	FtsH protease activity modulator HflK [Aliivibrio fischeri]	0	34	44.2	0.0915209	0.0845929	0.0854091	0.107993	0.11402	0.131891	0.0765019	0.113237	0.135947	0.123188	0.117138	0.163497	0.160374	0.154276	0.14937	0.157136	0.142474	0.129134	0.135109
TGA71492.1	recombinase RecA [Aliivibrio fischeri]	0	37	37.6	0.062035	0.0754062	0.0575646	0.12932	0.117793	0.142626	0.130026	0.137007	0.132719	0.158649	0.10027	0.144711	0.165087	0.152734	0.124724	0.168494	0.142989	0.165876	0.130575
TGA73163.1	F0F1 ATP synthase subunit gamma [Aliivibrio fischeri]	0	31	31.9	0.212384	0.248902	0.208672	0.221125	0.227187	0.257096	0.202385	0.178688	0.107789	0.272417	0.277268	0.250741	0.262004	0.263215	0.165779	0.188403	0.16638	0.244647	0.203291
TGA70365.1	threonine synthase [Aliivibrio fischeri]	0	34	47	0.0572988	0.031477	0.0378342	0.0855085	0.0775387	0.0952773	0.0844164	0.0779839	0.0744737	0.0391294	0.0534314	0.0912348	0.0783168	0.0938673	0.0894505	0.0717345	0.0668996	0.043737	0.0900454
TGA70643.1	50S ribosomal protein L10 [Aliivibrio fischeri]	0	17	17.5	0.890731	0.956147	0.941731	0.528111	0.845991	0.525907	0.879166	0.175356	0.212371	0.208189	0.159576	0.283894	0.481019	0.456919	0.344055	0.256144	0.359605	0.393391	0.197149
TGA70369.1	two-component system response regulator ArcA [Aliivibrio fischeri]	0	27	27.5	0.162589	0.149966	0.148709	0.234485	0.164918	0.19065	0.247087	0.199491	0.237599	0.215806	0.179692	0.266368	0.222439	0.233328	0.207031	0.241676	0.115668	0.17049	0.212064
TGA71752.1	asparagine synthase B [Aliivibrio fischeri]	0	47	62.9	0.0829815	0.0668863	0.0640387	0.0428384	0.0340891	0.0410499	0.0317828	0.0327264	0.0327416	0.0379584	0.0398994	0.054785	0.0602545	0.0612289	0.0688205	0.0520366	0.0315464	0.0244727	0.0677037
TGA73243.1	DNA polymerase I [Aliivibrio fischeri]	0	58	103.7	0.0239354	0.0144213	0.0117871	0.0282432	0.0228373	0.0340483	0.0263324	0.0121802	0.00974871	0.015589	0.0122399	0.0316046	0.0239208	0.0327218	0.0325995	0.0169022	0.0108759	0.0118408	0.0271906
TGA68128.1	Re/Si-specific NAD(P)(+) transhydrogenase subunit alpha [Aliivibrio fischeri]	0	32	54.8	0.0708492	0.0593081	0.0623753	0.0967143	0.0958756	0.0942472	0.0873532	0.100809	0.121319	0.109387	0.0880896	0.113728	0.114219	0.0975625	0.100549	0.0979909	0.113852	0.0868562	0.0826615
TGA72627.1	aspartate-semialdehyde dehydrogenase [Aliivibrio fischeri]	0	34	40.6	0.069827	0.0603805	0.0592213	0.0892605	0.0616199	0.0811475	0.0537472	0.0795556	0.0816334	0.0724487	0.0904361	0.0998839	0.0901382	0.0798527	0.0725347	0.10851	0.119222	0.107542	0.0942156
TGA70018.1	3-oxoacyl-ACP reductase FabG [Aliivibrio fischeri]	0	22	25.6	0.185041	0.177642	0.189906	0.183687	0.241319	0.185981	0.212863	0.228584	0.278137	0.263892	0.249242	0.221062	0.160994	0.177823	0.141727	0.250046	0.16173	0.152455	0.214004
TGA70461.1	50S ribosomal protein L13 [Aliivibrio fischeri]	0	24	16	0.734808	0.81131	0.887399	0.239188	0.405258	0.355263	0.545494	0.0106591	0.0213282	0.0255791	0.0189024	0.0401483	0.169078	0.196357	0.220076	0.0246524	0.0129787	0.0119563	0.049231
TGA70518.1	DUF1338 domain-containing protein [Aliivibrio fischeri]	0	20	29.3	0.117208	0.126067	0.0905671	0.199414	0.140343	0.175678	0.124917	0.131866	0.10038	0.123826	0.147424	0.262738	0.181887	0.214533	0.170985	0.235365	0.136129	0.173638	0.231703
TGA72471.1	aspartate/tyrosine/aromatic aminotransferase [Aliivibrio fischeri]	0	39	43	0.098128	0.0694985	0.0750646	0.128654	0.0855993	0.094517	0.0871513	0.107022	0.122368	0.115571	0.125396	0.107975	0.0952743	0.101216	0.122758	0.11492	0.102387	0.0986091	0.0948877
TGA68551.1	PTS fructose transporter subunit IIBC [Aliivibrio fischeri]	0	21	59.3	0.0137186	0.0155294	0.0246388	0.0279606	0.0136622	0.00987119	0.0292418	0.0157393	0.00656109	0.011331	0.0151187	0.0148208	0.017833	0.0105708	0.0135402	0.0136507	0.0159703	0.0220684	0.0121158
TGA70032.1	methionine--tRNA ligase [Aliivibrio fischeri]	0	50	77.8	0.0388125	0.0167939	0.0235499	0.0420846	0.0356233	0.0391415	0.0268314	0.0176513	0.0220743	0.0211792	0.0224983	0.027702	0.0299989	0.0279436	0.0265738	0.0229634	0.0201491	0.0185619	0.0280243
TGA73277.1	adenosine deaminase [Aliivibrio fischeri]	0	28	36.4	0.0799562	0.0442065	0.0329896	0.155544	0.153874	0.171041	0.138186	0.111361	0.113686	0.0938052	0.116877	0.162643	0.146774	0.128214	0.140769	0.118265	0.154965	0.0994203	0.120712
TGA73477.1	assimilatory sulfite reductase (NADPH) flavoprotein subunit [Aliivibrio fischeri]	0	30	66.6	0.017871	0.0158949	0.00641929	0.0492039	0.0378493	0.0296369	0.0292044	0.0363363	0.0150427	0.01323	0.0466614	0.0361823	0.0383305	0.0317373	0.0618002	0.0376725	0.0244103	0.0140546	0.0564241
TGA71392.1	glutathione synthase [Aliivibrio fischeri]	0	28	34.8	0.0502582	0.0487644	0.0328233	0.0943466	0.0850874	0.0826583	0.065737	0.120127	0.127393	0.0991655	0.112904	0.120657	0.0952743	0.0912826	0.107476	0.136136	0.131641	0.110491	0.152577
TGA72584.1	peptidylprolyl isomerase [Aliivibrio fischeri]	0	16	18.1	0.370706	0.38402	0.368143	0.437425	0.372656	0.389574	0.292828	0.610025	0.610309	0.598767	0.736106	0.460692	0.488497	0.448869	0.426147	0.487968	0.558477	0.524772	0.503126
TGA70515.1	HslU--HslV peptidase ATPase subunit [Aliivibrio fischeri]	0	41	49.6	0.048622	0.0562191	0.0538507	0.0784096	0.0745699	0.0897967	0.0656383	0.071589	0.0562746	0.0736262	0.0649877	0.0599211	0.0772494	0.0667237	0.0782051	0.0630746	0.0684889	0.0516221	0.0708527
TGA70062.1	adenylosuccinate lyase [Aliivibrio fischeri]	0	28	51.4	0.0946849	0.0715826	0.0736904	0.0912431	0.0950813	0.0910023	0.089139	0.0995787	0.0963041	0.078061	0.0779932	0.0854326	0.0959011	0.0993626	0.0932802	0.0959606	0.0808322	0.0781878	0.0728208
TGA73407.1	30S ribosomal protein S10 [Aliivibrio fischeri]	0	20	11.7	0.901254	1.36085	1.19831	0.445169	0.711775	0.624075	0.774378	0.191036	0.220529	0.268009	0.214992	0.258301	0.516146	0.490654	0.505676	0.203921	0.322073	0.321427	0.271487
TGA70367.1	bifunctional aspartate kinase/homoserine dehydrogenase I [Aliivibrio fischeri]	0	49	88.6	0.0184514	0.0101593	0.00789021	0.0342136	0.0269508	0.0317917	0.0318384	0.0157089	0.0175651	0.0221748	0.0245801	0.0406059	0.0324561	0.0297892	0.0423969	0.0309886	0.0281284	0.0155475	0.0512146
TGA73172.1	tRNA uridine-5-carboxymethylaminomethyl(34) synthesis enzyme MnmG [Aliivibrio fischeri]	0	36	69.8	0.0343214	0.0142456	0.0195198	0.0391486	0.0263188	0.0362205	0.0292629	0.0312826	0.0312971	0.0277181	0.030938	0.0438079	0.0490761	0.0346317	0.0469231	0.0375665	0.0351601	0.0283415	0.036121
TGA70464.1	Do family serine endopeptidase [Aliivibrio fischeri]	0	36	48.6	0.0869853	0.0689266	0.0738524	0.0746478	0.0814298	0.0822609	0.0589947	0.0365924	0.0382735	0.0367214	0.0280213	0.0877087	0.0791509	0.0880909	0.068683	0.0846309	0.032404	0.0149256	0.0729809
TGA71396.1	methionine adenosyltransferase [Aliivibrio fischeri]	0	30	41.8	0.0730849	0.0750039	0.0706791	0.0685487	0.0656925	0.0614489	0.0659082	0.0768623	0.0907002	0.0794549	0.0664046	0.0692838	0.0759217	0.0658038	0.0519942	0.0752091	0.0887891	0.0773733	0.0614426
TGA71462.1	phosphopentomutase [Aliivibrio fischeri]	0	27	43.9	0.0425383	0.0457166	0.0477494	0.0815656	0.0718411	0.0701438	0.0812268	0.0820175	0.0913801	0.0984101	0.0925566	0.0842522	0.0887036	0.075115	0.0812486	0.094845	0.0680902	0.0919986	0.109769
TGA71713.1	redox-regulated ATPase YchF [Aliivibrio fischeri]	0	27	39.7	0.0574891	0.0387899	0.0445047	0.067836	0.0651496	0.0694868	0.0697211	0.0416969	0.0354588	0.0380233	0.0351231	0.0654392	0.0637786	0.0504077	0.0693505	0.0409855	0.0355395	0.0280627	0.0529606
TGA73419.1	50S ribosomal protein L24 [Aliivibrio fischeri]	0	21	11.3	0.657332	0.480025	0.5965	0.334749	0.553333	0.469424	0.722686	0.0145538	0.00728029	0.0139701	0.0129045	0.0730906	0.263836	0.23459	0.233713	0.01683	0.0354418	0.0163249	0.0252072
TGA72169.1	L-threonine dehydrogenase [Aliivibrio fischeri]	0	17	40.2	0.0925477	0.0839938	0.105157	0.0624025	0.163455	0.126001	0.148958	0.0139044	0.0357709	0.0209735	0.0193737	0.0423964	0.0877724	0.0548872	0.0706309	0.0298611	0.0266046	0.0178246	0.03211
TGA69150.1	chromosome partition protein MukB [Aliivibrio fischeri]	0	70	168.5	0.00918851	0.00645195	0.00607992	0.0114129	0.0111253	0.0142173	0.017524	0.00356021	0.00508837	0.00390562	0.00405868	0.010217	0.0132539	0.00819803	0.0122511	0.00999847	0.00990847	0.00570495	0.00939623
TGA70382.1	glutamate-1-semialdehyde-2,1-aminomutase [Aliivibrio fischeri]	0	29	45.9	0.0634455	0.0593998	0.0719675	0.100476	0.0877932	0.109496	0.0569416	0.0895515	0.0983768	0.117984	0.110542	0.10582	0.0954953	0.0970395	0.102719	0.105588	0.0812448	0.106358	0.0871822
TGA73375.1	2,3-bisphosphoglycerate-independent phosphoglycerate mutase [Aliivibrio fischeri]	0	37	55.4	0.0536177	0.0439238	0.0468818	0.0899067	0.0741939	0.0909393	0.0827083	0.154327	0.149945	0.163806	0.131576	0.0931547	0.075659	0.105927	0.100425	0.121836	0.113831	0.0965411	0.126794
TGA73414.1	30S ribosomal protein S3 [Aliivibrio fischeri]	0	21	25.6	0.483873	0.642792	0.660135	0.24522	0.363574	0.350719	0.363631	0.23813	0.267613	0.244236	0.208252	0.20478	0.273503	0.319239	0.220761	0.203701	0.230372	0.201247	0.173263
TGA70196.1	4-hydroxy-tetrahydrodipicolinate synthase [Aliivibrio fischeri]	0	22	31.3	0.1228	0.113589	0.130124	0.118819	0.134524	0.147182	0.0889955	0.204051	0.173137	0.240495	0.270246	0.152418	0.108281	0.136796	0.159987	0.149345	0.135235	0.197013	0.164033
TGA71721.1	3-deoxy-8-phosphooctulonate synthase [Aliivibrio fischeri]	0	27	31	0.11909	0.0676091	0.0750876	0.179391	0.119357	0.151846	0.132323	0.0426365	0.0453223	0.0895267	0.0779724	0.133828	0.166059	0.17488	0.158944	0.175648	0.123298	0.0538033	0.156924
TGA70547.1	50S ribosomal protein L9 [Aliivibrio fischeri]	0	18	15.7	0.883811	1.06959	1.02352	0.683854	0.835926	0.797285	0.813256	1.65073	2.14441	1.63328	1.48619	0.777998	0.909262	0.807007	0.798165	0.869287	1.15031	2.07381	0.797608
TGA68911.1	SPFH/Band 7/PHB domain protein [Aliivibrio fischeri]	0	24	33.5	0.0656318	0.0271024	0.0378884	0.102337	0.118118	0.121918	0.0774426	0.0813496	0.125781	0.106482	0.0961745	0.148562	0.139653	0.122043	0.132898	0.111177	0.0930492	0.0746586	0.119549
TGA70501.1	acetolactate synthase 3 large subunit [Aliivibrio fischeri]	0	31	62.8	0.026373	0.0290416	0.0259386	0.038529	0.0371455	0.0426004	0.0575533	0.0633967	0.048891	0.0456405	0.0714366	0.0414563	0.0523759	0.065388	0.0545389	0.0534566	0.0578945	0.0548153	0.0488014
TGA71741.1	adenylate kinase [Aliivibrio fischeri]	0	26	23.3	0.252198	0.245246	0.208357	0.265846	0.265226	0.288966	0.215028	0.420836	0.27597	0.373406	0.37001	0.404047	0.328563	0.321661	0.328571	0.380327	0.374623	0.230075	0.432841
TGA69661.1	glutathione-disulfide reductase [Aliivibrio fischeri]	0	24	49.1	0.0271248	0.0354786	0.025791	0.0545997	0.0384542	0.0451035	0.0442134	0.0990046	0.0604377	0.0676512	0.07737	0.0484569	0.0380252	0.0502321	0.04427	0.07956	0.049037	0.0508208	0.0639402
TGA72216.1	phenylalanine--tRNA ligase subunit alpha [Aliivibrio fischeri]	0	29	37.1	0.0616176	0.0469749	0.0553328	0.0882876	0.0699113	0.079625	0.0914689	0.0671166	0.0602015	0.0666463	0.0513024	0.078455	0.0550668	0.0826035	0.0929134	0.0695846	0.0507241	0.0830724	0.0614634
TGA72287.1	universal stress protein UspE [Aliivibrio fischeri]	0	20	35.6	0.0614853	0.0465847	0.0388543	0.104796	0.0823235	0.0849716	0.041259	0.196384	0.0599011	0.234485	0.205982	0.153351	0.146529	0.137869	0.118124	0.171709	0.134141	0.177301	0.141033
TGA68759.1	M20/M25/M40 family metallo-hydrolase [Aliivibrio fischeri]	0	27	39.6	0.0351981	0.0243491	0.038632	0.0161517	0.0514115	0.0464321	0.0625216	0.00411303	0.00411494	0.00987018	0.00182347	0.00516401	0.0139805	0.018942	0.0117945	0.00475631	0.0100162	0.0138407	0.00712377
TGA72377.1	tungsten ABC transporter substrate-binding protein [Aliivibrio fischeri]	0	25	29.8	0.150247	0.0890889	0.0875814	0.102641	0.0981778	0.095375	0.11518	0.0942532	0.116485	0.0984559	0.127816	0.128779	0.100509	0.118093	0.13991	0.144257	0.118139	0.115052	0.166448
TGA73413.1	50S ribosomal protein L22 [Aliivibrio fischeri]	0	17	12.1	1.16445	1.40225	1.41578	0.378244	0.773977	0.621346	1.01096	0	0	0.00660405	0	0.0691038	0.366373	0.308927	0.363014	0.007956	0.0167543	0	0.00794409
TGA71579.1	aminopeptidase PepB [Aliivibrio fischeri]	0	27	46	0.0554836	0.0343943	0.036236	0.0595177	0.047888	0.0551317	0.034046	0.0671923	0.0619164	0.0695894	0.0517387	0.0643812	0.0661132	0.0651464	0.0689594	0.0736116	0.109803	0.0733859	0.0735014
TGA69697.1	ketol-acid reductoisomerase [Aliivibrio fischeri]	0	33	54.7	0.0393307	0.0479377	0.045784	0.0515659	0.0319154	0.0378833	0.0434698	0.0949827	0.0643731	0.0764679	0.0611267	0.06155	0.0468657	0.0440958	0.0579889	0.0531474	0.0634222	0.0670181	0.0583746
TGA71437.1	phosphoglucosamine mutase [Aliivibrio fischeri]	0	37	47.6	0.035576	0.0345186	0.0333995	0.0782334	0.0496015	0.0639963	0.0430861	0.0357141	0.0391336	0.0310168	0.027143	0.0683274	0.0693682	0.0685319	0.0604728	0.0668662	0.0579812	0.0476908	0.0765846
TGA70016.1	beta-ketoacyl-ACP synthase II [Aliivibrio fischeri]	0	24	43.1	0.104291	0.058747	0.0515094	0.0717854	0.0837817	0.0766499	0.0685422	0.0420443	0.0457216	0.0543956	0.0307963	0.0734437	0.0828472	0.0820822	0.0461297	0.0676452	0.0422905	0.0369085	0.0612117
TGA71757.1	glutamine--tRNA ligase [Aliivibrio fischeri]	0	37	63.3	0.039109	0.0336249	0.031608	0.0369182	0.0456991	0.0383249	0.037513	0.0287912	0.0219464	0.0276365	0.0303911	0.0499187	0.0559219	0.0505121	0.0487507	0.0507339	0.0534196	0.0476735	0.0443257
TGA72041.1	type I DNA topoisomerase [Aliivibrio fischeri]	0	47	97.8	0.0205367	0.013882	0.0147536	0.031018	0.0224974	0.0269365	0.0227628	0.0138228	0.0172865	0.0165855	0.0114903	0.0271169	0.0303442	0.0278508	0.0307196	0.0179827	0.0126231	0.0125978	0.0249386
TGA70354.1	ribose-5-phosphate isomerase RpiA [Aliivibrio fischeri]	0	23	23	0.0825236	0.0704624	0.068178	0.0740058	0.072322	0.0933105	0.0914689	0.0833172	0.121561	0.0866402	0.0800318	0.148193	0.1298	0.127902	0.123442	0.108391	0.0887671	0.101244	0.156331
TGA70628.1	HU family DNA-binding protein [Aliivibrio fischeri]	0	14	9.4	0.495728	0.291571	0.416446	0.622687	0.630648	0.60573	0.519809	0.437261	0.580481	0.339008	0.35043	0.570106	0.647865	0.561526	0.65588	0.43758	0.368595	0.292398	0.621404
TGA70338.1	elongation factor 4 [Aliivibrio fischeri]	0	40	65.8	0.032545	0.0364508	0.0238134	0.0327131	0.0330113	0.0436137	0.0372546	0.022818	0.0190239	0.0219029	0.0157362	0.027057	0.0287259	0.0291904	0.0276272	0.0307845	0.0231529	0.0156413	0.0204923
TGA72659.1	iron-containing alcohol dehydrogenase [Aliivibrio fischeri]	0	24	41.6	0.12433	0.0938268	0.125182	0.191163	0.1816	0.185312	0.134514	0.168397	0.152619	0.186366	0.166881	0.169142	0.134681	0.130016	0.118168	0.164952	0.12785	0.113334	0.125816
TGA68760.1	peptide-methionine (R)-S-oxide reductase MsrB [Aliivibrio fischeri]	0	25	43.3	0.158009	0.0948197	0.0786391	0.121303	0.0855045	0.116238	0.0933303	0.072076	0.0841277	0.101856	0.11894	0.11563	0.113422	0.140612	0.165348	0.134284	0.0706961	0.0561439	0.159512
TGA72606.1	transcriptional regulator [Aliivibrio fischeri]	0	10	17.9	0.0872249	0.0698218	0.0822447	0.0257309	0.0238882	0.0295879	0.0278884	0.0229333	0.0229439	0.0132081	0.0162675	0.0287933	0.0207871	0.0264041	0.0105221	0.015912	0.0279239	0.0205793	0.0370724
TGA72338.1	4Fe-4S dicluster domain-containing protein [Aliivibrio fischeri]	0	38	62.1	0.0343275	0.0147004	0.0216925	0.036005	0.0320338	0.0388145	0.0271001	0.026742	0.0254167	0.0231025	0.030825	0.0335752	0.0302992	0.020013	0.026073	0.0371093	0.024421	0.0194976	0.0308781
TGA68299.1	GMP reductase [Aliivibrio fischeri]	0	26	37.2	0.0725827	0.0534898	0.0558682	0.0562817	0.06361	0.0820702	0.0640952	0.0458005	0.0436398	0.050244	0.0618822	0.052027	0.0691905	0.0728204	0.0675449	0.0378311	0.0371782	0.0587133	0.0679941
TGA70267.1	recombination-associated protein RdgC [Aliivibrio fischeri]	0	32	34.3	0.0449753	0.0273698	0.0255082	0.0865878	0.0700144	0.0776196	0.0807297	0.0771735	0.0523031	0.0477924	0.0551838	0.0718884	0.0761567	0.0687895	0.0856655	0.0777281	0.0454681	0.0363015	0.0833607
TGA70042.1	ATP-dependent Clp protease ATP-binding subunit ClpA [Aliivibrio fischeri]	0	40	83	0.0297437	0.0145074	0.0206787	0.0147181	0.0105108	0.0151885	0.0132935	0.00807251	0.00706673	0.00484297	0.00894714	0.0190035	0.0160061	0.010456	0.0208338	0.0116688	0.00614325	0.00226372	0.017477
TGA71371.1	leucyl aminopeptidase [Aliivibrio fischeri]	0	34	54.5	0.0559056	0.0471738	0.052778	0.0659674	0.0565322	0.0664549	0.0488881	0.0783934	0.0829546	0.0795906	0.0601526	0.0643546	0.0683242	0.0642218	0.0708987	0.0714772	0.0532333	0.0727142	0.0748517
TGA71359.1	UDP-N-acetylglucosamine 1-carboxyvinyltransferase [Aliivibrio fischeri]	0	29	44.7	0.0443359	0.0242667	0.0245008	0.0603639	0.057909	0.0597718	0.0490691	0.0609742	0.0932981	0.0447573	0.0318026	0.063045	0.0568936	0.0536841	0.074054	0.0705105	0.0480396	0.0321856	0.062122
TGA73463.1	3-isopropylmalate dehydrogenase [Aliivibrio fischeri]	0	30	39.5	0.0634363	0.059948	0.0551859	0.11228	0.0694929	0.0851773	0.0697211	0.114666	0.185637	0.128078	0.105369	0.143966	0.139368	0.108017	0.131527	0.151887	0.0863101	0.0654796	0.149253
TGA73471.1	glucose-6-phosphate isomerase [Aliivibrio fischeri]	0	33	60.9	0.0327093	0.0151281	0.0246734	0.0663857	0.0386989	0.0488201	0.0488047	0.0522879	0.0289094	0.0515116	0.0719838	0.0535555	0.0389758	0.0427746	0.0583979	0.0604656	0.0284823	0.0200648	0.0413093
TGA68427.1	acetate/propionate family kinase [Aliivibrio fischeri]	0	24	42.8	0.0361611	0.0337706	0.0438383	0.0725378	0.0772465	0.0674649	0.0790055	0.0323255	0.0399501	0.0365048	0.0236043	0.0572971	0.03878	0.0415963	0.0741573	0.0461768	0.0370447	0.0405252	0.0483032
TGA70329.1	GTP diphosphokinase [Aliivibrio fischeri]	0	49	84.5	0.0183524	0.00773194	0.00954133	0.0250747	0.0264534	0.0174747	0.0185299	0.0182851	0.0172772	0.0126762	0.0144115	0.0178557	0.0207174	0.0198828	0.0326257	0.0211448	0.0210272	0.0205102	0.0222861
TGA70019.1	ACP S-malonyltransferase [Aliivibrio fischeri]	0	21	32.3	0.0750077	0.041696	0.0568327	0.0912734	0.107847	0.0927634	0.0874352	0.0862799	0.101118	0.0970171	0.0743166	0.0588058	0.0642403	0.0567644	0.0395866	0.0484616	0.0330175	0.0580678	0.0313106
TGA71588.1	ribosome biogenesis GTPase Der [Aliivibrio fischeri]	0	32	56	0.0388587	0.0153608	0.0206787	0.0628348	0.0488752	0.0439381	0.0598207	0.0332991	0.0424004	0.0246991	0.037578	0.0551103	0.0445884	0.0453094	0.0642377	0.0385071	0.0350165	0.0271647	0.0454402
TGA72676.1	acetyl-CoA carboxylase, carboxyltransferase subunit beta [Aliivibrio fischeri]	0	24	32.3	0.0979055	0.111026	0.129681	0.118415	0.128704	0.124541	0.127822	0.120985	0.162246	0.113661	0.0935798	0.158363	0.139995	0.142259	0.165348	0.122046	0.144178	0.109721	0.163475
TGA71915.1	peptidoglycan-associated lipoprotein Pal [Aliivibrio fischeri]	0	13	20.1	0.244972	0.190648	0.192488	0.329711	0.276747	0.281321	0.203971	0.185174	0.314137	0.216388	0.21416	0.353789	0.323831	0.319798	0.32322	0.363098	0.421531	0.288986	0.413684
TGA73210.1	aminopeptidase P family protein [Aliivibrio fischeri]	0	32	66.3	0.0265181	0.0235858	0.0216485	0.041247	0.0237681	0.0286215	0.0256929	0.0164797	0.0228286	0.0158187	0.0224803	0.046156	0.024417	0.033569	0.0363516	0.0366483	0.0246965	0.0142194	0.0541582
TGA70456.1	stringent starvation protein A [Aliivibrio fischeri]	0	20	24.1	0.30353	0.3185	0.281759	0.233407	0.212956	0.262225	0.22172	0.139882	0.154301	0.179029	0.130391	0.36476	0.251958	0.289068	0.386726	0.389882	0.375583	0.31381	0.368591
TGA73374.1	UDP-glucose 4-epimerase GalE [Aliivibrio fischeri]	0	26	36.8	0.0537019	0.0439426	0.0520825	0.0861793	0.0611823	0.0825812	0.0709698	0.0609957	0.0813653	0.0585493	0.0540835	0.0879269	0.0767882	0.0780299	0.0881033	0.0862098	0.066017	0.0481463	0.10434
TGA71362.1	RidA family protein [Aliivibrio fischeri]	0	13	13.9	0.284495	0.257998	0.190356	0.375192	0.293325	0.334298	0.225918	0.346132	0.328685	0.489928	0.59821	0.383017	0.312411	0.351235	0.343193	0.488462	0.492889	0.401416	0.480956
TGA72583.1	cysteine--tRNA ligase [Aliivibrio fischeri]	0	28	52	0.0249755	0.0263788	0.0294368	0.0442058	0.03249	0.0353001	0.0449179	0.0393995	0.0344906	0.0393951	0.0363902	0.0556503	0.0446404	0.0434722	0.0338945	0.0360695	0.0459744	0.0441942	0.037911
TGA73223.1	porphobilinogen synthase [Aliivibrio fischeri]	0	26	37.6	0.0872894	0.0700628	0.0783862	0.108024	0.107285	0.101107	0.077147	0.0806057	0.0851233	0.0924176	0.101251	0.118069	0.104012	0.11085	0.0950262	0.0880339	0.100873	0.0627882	0.106
TGA71520.1	ribosome-associated translation inhibitor RaiA [Aliivibrio fischeri]	0	20	13.1	0.725756	0.585329	0.988644	0.464475	0.579442	0.611989	0.681717	0.439848	0.634194	0.614684	0.458828	0.430422	0.469043	0.610678	0.504523	0.41888	0.33079	0.442587	0.478003
TGA72121.1	penicillin-binding protein activator LpoB [Aliivibrio fischeri]	0	12	21.6	0.113815	0.0653095	0.0923155	0.181954	0.136748	0.116238	0.109562	0.177616	0.266548	0.214968	0.219114	0.218153	0.157494	0.173378	0.239164	0.290232	0.216267	0.173244	0.214004
TGA73425.1	30S ribosomal protein S5 [Aliivibrio fischeri]	0	17	17.5	0.580886	0.794258	0.751315	0.225068	0.441644	0.377424	0.485107	0.127653	0.168762	0.153166	0.109144	0.125927	0.268605	0.278197	0.219634	0.0948969	0.0666135	0.102277	0.0789623
TGA73346.1	NAD-dependent epimerase [Aliivibrio fischeri]	0	23	37.4	0.0323176	0.0594043	0.0522384	0.0483032	0.0495644	0.0511588	0.0528127	0.0430514	0.0362706	0.0391497	0.0482181	0.0739659	0.0616145	0.0626108	0.0701739	0.0707465	0.0413842	0.0482905	0.109885
TGA70271.1	molecular chaperone DnaJ [Aliivibrio fischeri]	0	32	41.3	0.0398726	0.0388411	0.0375108	0.0784147	0.0436795	0.0472314	0.0546363	0.0439302	0.0299663	0.0402516	0.0389519	0.0727049	0.0678735	0.0459807	0.0458088	0.0646556	0.0680782	0.0201585	0.0415021
TGA71406.1	bifunctional protein-disulfide isomerase/oxidoreductase DsbC [Aliivibrio fischeri]	0	26	28.5	0.128302	0.0893069	0.137758	0.118482	0.143607	0.148226	0.0980959	0.117333	0.102714	0.10418	0.122243	0.1289	0.139588	0.162109	0.124492	0.122115	0.0821481	0.0921283	0.111771
TGA71659.1	6,7-dimethyl-8-ribityllumazine synthase [Aliivibrio fischeri]	0	12	16.4	0.216804	0.254372	0.260969	0.272154	0.222344	0.239928	0.250728	0.368696	0.397989	0.284059	0.309709	0.316726	0.263836	0.217833	0.261536	0.25245	0.236279	0.223107	0.274478
TGA70558.1	protease modulator HflC [Aliivibrio fischeri]	0	31	33.4	0.107696	0.102318	0.109899	0.150184	0.136748	0.177125	0.101736	0.296026	0.144219	0.269328	0.27161	0.17129	0.195409	0.225243	0.168301	0.187534	0.166118	0.248317	0.211032
TGA71463.1	purine-nucleoside phosphorylase [Aliivibrio fischeri]	0	22	25.8	0.0937301	0.0726088	0.0868852	0.132006	0.109303	0.123076	0.122451	0.127193	0.0922577	0.112935	0.0761259	0.147717	0.147715	0.139121	0.0984793	0.18018	0.251667	0.174773	0.139522
TGA72259.1	carboxy terminal-processing peptidase [Aliivibrio fischeri]	0	44	75.3	0.0331468	0.0199713	0.0163232	0.0252339	0.0257694	0.0229713	0.023931	0.0123697	0.0135004	0.0172706	0.0139591	0.0183541	0.0191115	0.0142417	0.0309567	0.0286085	0.0260152	0.0126136	0.0298641
TGA69659.1	oligopeptidase A [Aliivibrio fischeri]	0	33	76.8	0.0306891	0.0160008	0.0142546	0.0474508	0.0301413	0.0394868	0.0394744	0.00779057	0.0100211	0.00961471	0.00690772	0.0475089	0.0403515	0.0358784	0.0382975	0.045045	0.0298128	0.0112354	0.0475477
TGA68013.1	manganese-dependent inorganic pyrophosphatase [Aliivibrio fischeri]	0	23	33.5	0.0987694	0.0690232	0.0781363	0.13597	0.110776	0.124975	0.112784	0.0989278	0.175679	0.113952	0.111839	0.152153	0.137307	0.12529	0.102127	0.13442	0.105399	0.105418	0.134219
TGA71331.1	rod shape-determining protein [Aliivibrio fischeri]	0	25	36.8	0.10369	0.108824	0.117323	0.129693	0.106774	0.131312	0.11935	0.205012	0.272748	0.213537	0.195316	0.139651	0.148265	0.148152	0.130086	0.131148	0.151368	0.205496	0.153616
TGA71302.1	UTP--glucose-1-phosphate uridylyltransferase GalU [Aliivibrio fischeri]	0	23	32.2	0.0348598	0.037649	0.0402483	0.0528863	0.038188	0.036601	0.0557286	0.0497549	0.0471581	0.0351911	0.0650138	0.0558928	0.0474723	0.0542699	0.0750932	0.05148	0.0382625	0.0381856	0.0634977
TGA70618.1	acetyl-CoA carboxylase biotin carboxyl carrier protein [Aliivibrio fischeri]	0	5	15.2	0.221796	0.433995	0.469165	0.238451	0.242972	0.21735	0.210118	0.704963	0.404505	0.656786	0.592901	0.279847	0.234923	0.196945	0.297287	0.401615	0.555417	0.726795	0.383057
TGA69142.1	ATP-binding protein [Aliivibrio fischeri]	0	42	87.4	0.0120552	0.00412392	0.00999292	0.0306383	0.022349	0.0272621	0.0266845	0.00585153	0.00878138	0.00748912	0.00518842	0.026938	0.0265196	0.0224571	0.0302037	0.015789	0.00831239	0.00437575	0.023648
TGA72438.1	ExeM/NucH family extracellular endonuclease [Aliivibrio fischeri]	0	29	97.9	0.0194269	0.0151189	0.0145379	0.00764112	0.0292624	0.021051	0.0232926	0.00340517	0.00425843	0.0016343	0.0037741	0.0149634	0.0241133	0.0176423	0.0253881	0.00787546	0.0124385	0.00572933	0.0147444
TGA69140.1	dihydroorotase [Aliivibrio fischeri]	0	19	37.8	0.037874	0.0411717	0.0396795	0.0446905	0.04149	0.0570995	0.0358798	0.0774501	0.0752722	0.0934608	0.109877	0.0639008	0.0401155	0.0560507	0.0710706	0.0562969	0.0565826	0.101768	0.0587677
TGA70517.1	cAMP-activated global transcriptional regulator CRP [Aliivibrio fischeri]	0	21	23.5	0.164481	0.10972	0.135396	0.250692	0.247755	0.271223	0.255644	0.072076	0.0576876	0.0864816	0.0830806	0.203609	0.183743	0.170118	0.260423	0.0708463	0.0394923	0.0646778	0.203898
TGA72650.1	1,4-dihydroxy-2-naphthoyl-CoA synthase [Aliivibrio fischeri]	0	21	31.8	0.0874521	0.0755595	0.0695572	0.0972949	0.0739041	0.0875823	0.063911	0.0604387	0.0630958	0.0908056	0.0652396	0.118772	0.083365	0.0968149	0.117552	0.106356	0.150382	0.0913742	0.133505
TGA71410.1	sigma-54-dependent Fis family transcriptional regulator [Aliivibrio fischeri]	0	31	49.9	0.053364	0.0201359	0.0261388	0.0381627	0.0283437	0.0402263	0.031022	0.0221087	0.022119	0.0244869	0.027143	0.0341637	0.0385379	0.0391611	0.0390147	0.0314664	0.0207076	0.0114458	0.0255282
TGA71854.1	thioredoxin-disulfide reductase [Aliivibrio fischeri]	0	19	34.5	0.0694946	0.0638039	0.0483147	0.0714212	0.0540275	0.0684393	0.0525623	0.127312	0.084914	0.128995	0.119156	0.103602	0.0988359	0.0787186	0.105467	0.103602	0.163629	0.208918	0.136114
TGA71497.1	oxaloacetate decarboxylase subunit alpha [Aliivibrio fischeri]	0	39	64.8	0.0133036	0.0129082	0.0119467	0.0285418	0.0132489	0.0314527	0.0232013	0.0114474	0.0203603	0.0195347	0.0169169	0.0415204	0.0317047	0.0366107	0.0277201	0.05148	0.0356205	0.0185473	0.0396537
TGA70626.1	phosphoribosylamine--glycine ligase [Aliivibrio fischeri]	0	24	45.6	0.0418375	0.043165	0.0360675	0.0513421	0.0403321	0.0340605	0.0374548	0.0492799	0.0369771	0.0473034	0.0405742	0.0419846	0.0319058	0.0324217	0.0343193	0.0468109	0.0385739	0.0296127	0.0406442
TGA69656.1	diaminopimelate decarboxylase [Aliivibrio fischeri]	0	33	45.9	0.0603985	0.0322319	0.0294436	0.0570152	0.0510417	0.0682935	0.0496574	0.0780391	0.0562869	0.0627147	0.0514943	0.0751939	0.0719698	0.0773126	0.0791053	0.0545664	0.0729235	0.0447859	0.0838225
TGA71501.1	glutamate--cysteine ligase [Aliivibrio fischeri]	0	35	59.4	0.0359112	0.0368541	0.0434113	0.0293362	0.0287484	0.0452905	0.0338569	0.0450302	0.0435979	0.0488015	0.0412152	0.0364751	0.0477286	0.0418106	0.0416544	0.0453538	0.0442172	0.040734	0.0519949
TGA70029.1	AsmA family protein [Aliivibrio fischeri]	0	40	77.2	0.0161937	0.00630131	0.00545324	0.0286622	0.0188485	0.017166	0.0172587	0.0234171	0.0170385	0.018391	0.0245386	0.0334099	0.0301501	0.0281866	0.0305231	0.0295413	0.0129604	0.00477579	0.0356423
TGA71711.1	tRNA (N6-isopentenyl adenosine(37)-C2)-methylthiotransferase MiaB [Aliivibrio fischeri]	0	33	53.6	0.0212542	0.0162034	0.017723	0.0179139	0.0249465	0.025749	0.030742	0.0079831	0.00638945	0.0122607	0.00707843	0.0140322	0.016281	0.0238973	0.0164825	0.00553899	0.0058322	0.00537276	0.00921782
TGA68896.1	YebC/PmpR family DNA-binding transcriptional regulator [Aliivibrio fischeri]	0	16	26.4	0.122933	0.0693369	0.0726985	0.10614	0.108393	0.0745862	0.0862798	0.129286	0.0883341	0.124101	0.0978594	0.102936	0.117902	0.0871334	0.0976587	0.127628	0.195816	0.0672043	0.0983081
TGA68463.1	aldehyde dehydrogenase family protein [Aliivibrio fischeri]	0	12	25.5	0.104113	0.106218	0.118242	0.101172	0.0771538	0.0692483	0.084852	0.257633	0.273863	0.2473	0.222727	0.133429	0.135006	0.133481	0.129288	0.186204	0.184297	0.140881	0.122711
TGA68803.1	SDR family oxidoreductase [Aliivibrio fischeri]	0	25	25.5	0.0150545	0.0133898	0.0054076	0.127901	0.0527739	0.0851117	0.0577605	0.164659	0.107712	0.158055	0.140384	0.139147	0.0861056	0.0802064	0.116228	0.131823	0.127235	0.237975	0.135282
TGA71612.1	succinylglutamate desuccinylase/aspartoacylase family protein [Aliivibrio fischeri]	0	26	39.9	0.031631	0.0246167	0.017753	0.0746478	0.0584736	0.0625898	0.0589947	0.0644526	0.0956838	0.0618676	0.0479311	0.0835321	0.0612477	0.0646319	0.0977779	0.0769372	0.0607574	0.0419784	0.0936267
TGA70509.1	malate dehydrogenase [Aliivibrio fischeri]	0	29	45.2	0.0416157	0.024676	0.0249141	0.0777507	0.0588858	0.0529374	0.0443527	0.0547083	0.0529093	0.0612665	0.0582103	0.0435021	0.0454562	0.041992	0.0439268	0.0864616	0.0288659	0.0204553	0.0463246
TGA70439.1	cell division protein FtsA [Aliivibrio fischeri]	0	28	45.5	0.0171335	0.0167628	0.00615437	0.0505428	0.0488001	0.0309969	0.0328685	0.0684722	0.0504766	0.0207556	0.0191724	0.0610828	0.0347071	0.0456413	0.041337	0.0354232	0.0504624	0.0242542	0.0582566
TGA70237.1	ribosome recycling factor [Aliivibrio fischeri]	0	16	20.6	0.15559	0.0726524	0.101298	0.2708	0.306802	0.307874	0.294336	0.0695436	0.0900394	0.106022	0.0979349	0.287621	0.278098	0.357953	0.281538	0.260183	0.109582	0.114716	0.278687
TGA70478.1	TIGR00153 family protein [Aliivibrio fischeri]	0	20	25.7	0.0222887	0.0339841	0.025734	0.0939291	0.0767382	0.0540045	0.0848376	0.0770193	0.0737048	0.045001	0.0861063	0.0882908	0.0455293	0.0539764	0.0691389	0.0619583	0.0407738	0.0338056	0.0811984
TGA70599.1	DUF1254 domain-containing protein [Aliivibrio fischeri]	0	35	55.9	0.0185245	0.00887175	0.00767773	0.0302656	0.0296592	0.0241684	0.0106307	0.0389639	0.0359834	0.0316471	0.0292332	0.0602093	0.0237714	0.029332	0.0515689	0.0467907	0.0437935	0.0302577	0.0501815
TGA70614.1	cyclic nucleotide-binding/CBS domain-containing protein [Aliivibrio fischeri]	0	30	70	0.0141562	0.00734464	0.00317807	0.032016	0.0245539	0.0266776	0.0138299	0.0347383	0.0310307	0.0178634	0.0220012	0.0404994	0.0309251	0.0414241	0.0455385	0.0286938	0.0226595	0.0180912	0.0401111
TGA68312.1	PTS fructose transporter subunit IIC [Aliivibrio fischeri]	0	29	65.8	0.012505	0.00808889	0.0142921	0.0134142	0.0112082	0.0115687	0.0278664	0.00597787	0.00598065	0.00573811	0.00424035	0.00900642	0.00812766	0.00550606	0.00822822	0.012443	0.00582298	0.0040232	0.00552196
TGA71585.1	histidine--tRNA ligase [Aliivibrio fischeri]	0	37	47.2	0.037515	0.0288167	0.0321573	0.0321941	0.0336246	0.0289218	0.0308954	0.0215203	0.0340897	0.0189358	0.0222618	0.0382773	0.0325106	0.0247773	0.0308558	0.0269599	0.0196526	0.0140812	0.0207073
TGA68832.1	transporter [Aliivibrio fischeri]	0	25	40.8	0.0830314	0.0562666	0.0497083	0.0676496	0.0779647	0.0670605	0.0632087	0.0457405	0.0707228	0.0478975	0.0387136	0.0991944	0.0871602	0.0813883	0.0953931	0.08415	0.0759468	0.0466426	0.0912261
TGA70646.1	transcription termination/antitermination protein NusG [Aliivibrio fischeri]	0	15	20.6	0.135175	0.152052	0.17137	0.267402	0.195989	0.251743	0.161013	0.321953	0.401582	0.353189	0.348494	0.25723	0.307931	0.28884	0.273372	0.261098	0.239281	0.328302	0.260707
TGA71809.1	META domain-containing protein [Aliivibrio fischeri]	0	15	16.2	0.151754	0.152389	0.162651	0.259934	0.139429	0.215871	0.203472	0.401566	0.350246	0.336043	0.365189	0.277943	0.26249	0.260807	0.318885	0.363162	0.288357	0.329164	0.362618
TGA70268.1	U32 family peptidase [Aliivibrio fischeri]	0	34	52.1	0.0233638	0.0124682	0.0167846	0.0330826	0.0307134	0.0405073	0.0365206	0.0131047	0.0245828	0.0393098	0.0377639	0.0411332	0.0371198	0.0396061	0.0620055	0.03978	0.031913	0.0312364	0.0491777
TGA68548.1	HAD family phosphatase [Aliivibrio fischeri]	0	15	24	0.0895362	0.0678376	0.074448	0.105651	0.101717	0.0974901	0.113096	0.0802136	0.0976967	0.0769965	0.0896776	0.087574	0.0829808	0.104399	0.0840074	0.165353	0.0891762	0.0704153	0.0845661
TGA70538.1	dihydrolipoyl dehydrogenase [Aliivibrio fischeri]	0	34	53.2	0.0117968	0.00786926	0.00926938	0.02784	0.0210001	0.028345	0.02986	0.00930489	0.0108608	0.0148862	0.00962551	0.0389417	0.0316279	0.0357104	0.0355769	0.0215203	0.0188829	0.0208745	0.0322322
TGA71975.1	ATP phosphoribosyltransferase [Aliivibrio fischeri]	0	26	32.8	0.0434661	0.0279209	0.0346958	0.079783	0.0740694	0.0819129	0.0360303	0.0406334	0.0609785	0.0536302	0.0517913	0.0924669	0.0863223	0.0906421	0.0669992	0.0939769	0.0680293	0.048427	0.0850391
TGA72266.1	bifunctional 23S rRNA (guanine(2069)-N(7))-methyltransferase RlmK/23S rRNA (guanine(2445)-N(2))-methyltransferase RlmL [Aliivibrio fischeri]	0	49	79.9	0.01429	0.0108942	0.0137491	0.0264973	0.0268361	0.03347	0.0250205	0.0150286	0.0128877	0.012365	0.0152292	0.0242599	0.018244	0.0173031	0.0283202	0.0235859	0.0222203	0.0180616	0.017353
TGA70580.1	periplasmic repressor CpxP [Aliivibrio fischeri]	0	16	18.5	0.0353181	0.0196329	0.0237868	0.119814	0.0531988	0.0449264	0.0658714	0.227504	0.176513	0.106961	0.193489	0.122416	0.0789081	0.0801841	0.0905356	0.102013	0.141332	0.0677034	0.139387
TGA72434.1	ribose ABC transporter substrate-binding protein RbsB [Aliivibrio fischeri]	0	21	30.6	0.0690033	0.0547974	0.053113	0.0901462	0.118786	0.114248	0.112939	0.137364	0.1478	0.131855	0.128692	0.113891	0.120398	0.104441	0.10405	0.140865	0.157789	0.151173	0.131676
TGA72707.1	glutamate-5-semialdehyde dehydrogenase [Aliivibrio fischeri]	0	27	44.3	0.0296206	0.0309943	0.0281641	0.0472875	0.0286311	0.0453132	0.0445675	0.0476435	0.0384991	0.0439737	0.0568674	0.0322094	0.0498287	0.0506344	0.0378339	0.0508568	0.0602425	0.0637186	0.044433
TGA70642.1	50S ribosomal protein L7/L12 [Aliivibrio fischeri]	0	14	12.2	0.808082	0.645279	0.836893	1.1136	0.898157	0.940387	0.986953	0.725782	0.701294	0.803853	0.786542	0.724316	0.723928	0.692782	0.704423	0.688651	0.64202	0.695817	0.666131
TGA73321.1	ADP-glyceromanno-heptose 6-epimerase [Aliivibrio fischeri]	0	27	35.2	0.039084	0.0511209	0.0412913	0.067821	0.0654826	0.0623899	0.056356	0.120894	0.104017	0.104441	0.0964748	0.094107	0.0767064	0.089082	0.0915225	0.114638	0.105986	0.0895002	0.0977148
TGA72690.1	long-chain-fatty-acid--CoA ligase FadD [Aliivibrio fischeri]	0	30	62.6	0.0128501	0.0182867	0.00576972	0.031842	0.0168924	0.0261536	0.0178038	0.0162171	0.00946437	0.0194584	0.0167759	0.0339349	0.0321551	0.0248952	0.0403036	0.0265674	0.0213917	0.0318336	0.0436925
TGA73357.1	acylneuraminate cytidylyltransferase family protein [Aliivibrio fischeri]	0	27	26.9	0.0725653	0.0537843	0.0515881	0.114167	0.0927424	0.0820505	0.0741153	0.0667763	0.0413569	0.0671504	0.0422922	0.13574	0.100879	0.0768824	0.160485	0.110314	0.0658205	0.0428015	0.121164
TGA70573.1	succinate dehydrogenase/fumarate reductase iron-sulfur subunit [Aliivibrio fischeri]	0	19	27.3	0.075748	0.023321	0.034011	0.103132	0.127662	0.105414	0.139724	0.0674071	0.0705038	0.0294107	0.0298842	0.1231	0.0902598	0.109358	0.0843476	0.116924	0.0671529	0.0481156	0.0919842
TGA68479.1	N-succinylarginine dihydrolase [Aliivibrio fischeri]	0	29	49.4	0.0194488	0.0187397	0.010188	0.0344237	0.0248566	0.021991	0.0259099	0.0323855	0.0341058	0.0327228	0.0362722	0.055641	0.0386247	0.0451367	0.0586538	0.0591325	0.0415084	0.0477982	0.0649483
TGA70144.1	flagellin [Aliivibrio fischeri]	0	14	40.2	0.024683	0.0219536	0.0306906	0.0291255	0.0582393	0.036497	0.0546363	0	0	0	0.00177054	0.00501413	0.0090498	0.00229903	0.00229044	0.00230913	0.00243137	0.00223983	0.00230567
TGA68746.1	agglutination protein [Aliivibrio fischeri]	0	32	48.6	0.0230011	0.0204577	0.0118029	0.0252022	0.0161982	0.0185769	0.0227628	0.0190063	0.0242011	0.0215612	0.0183845	0.030371	0.0176192	0.0318295	0.043602	0.0319693	0.0315578	0.0348861	0.0359116
TGA72462.1	YceI family protein [Aliivibrio fischeri]	0	19	20.4	0.18937	0.400863	0.343511	0.14301	0.112023	0.137039	0.113022	0.270854	0.259025	0.359399	0.363772	0.170032	0.130877	0.178853	0.137065	0.230305	0.203697	0.218926	0.170171
TGA69135.1	cytochrome c [Aliivibrio fischeri]	0	13	16.6	0.181093	0.0890112	0.115547	0.213686	0.140956	0.193987	0.137133	0.496179	0.451281	0.437791	0.382179	0.308336	0.227144	0.253899	0.333434	0.370929	0.238	0.0843274	0.439818
TGA72687.1	septum site-determining protein MinD [Aliivibrio fischeri]	0	21	29.3	0.0559693	0.0616328	0.0574408	0.0880568	0.0846703	0.0693124	0.0823741	0.0364384	0.0616937	0.0834067	0.0596476	0.116133	0.0952743	0.103269	0.0996681	0.0842747	0.112626	0.050305	0.100331
TGA70645.1	50S ribosomal protein L11 [Aliivibrio fischeri]	0	16	14.8	0.521967	0.703135	0.618904	0.20929	0.427464	0.372454	0.432074	0.143898	0.20795	0.194401	0.155945	0.140519	0.259656	0.300671	0.220076	0.117099	0.207659	0.173366	0.141539
TGA72198.1	translation initiation factor IF-3 [Aliivibrio fischeri]	0	15	20.4	0.125833	0.15039	0.155373	0.16704	0.172308	0.137834	0.14249	0.0909812	0.0620615	0.0913018	0.0586698	0.145382	0.14994	0.119035	0.166026	0.119557	0.176241	0.139163	0.138479
TGA68340.1	type VI secretion system contractile sheath small subunit [Aliivibrio fischeri]	0	19	18.5	0.259739	0.124977	0.168244	0.0452194	0.0979557	0.0770336	0.117989	0	0	0	0	0	0.0152213	0.0154675	0.00513655	0	0	0	0
TGA71697.1	D-alanyl-D-alanine carboxypeptidase [Aliivibrio fischeri]	0	28	43	0.0312872	0.0327383	0.0297487	0.0564632	0.0645164	0.0645107	0.050998	0.0367754	0.0426018	0.0371583	0.0360403	0.0534627	0.0701764	0.0601688	0.0643842	0.05148	0.0494916	0.0564483	0.0782218
TGA73347.1	nucleotide sugar dehydrogenase [Aliivibrio fischeri]	0	29	43.1	0.0630582	0.0263931	0.0399717	0.0853496	0.0650153	0.0671066	0.0672054	0.0468122	0.0487854	0.0561684	0.0588021	0.0906097	0.0839789	0.076354	0.0581701	0.0721782	0.0593742	0.0306303	0.0743223
TGA73478.1	assimilatory sulfite reductase (NADPH) hemoprotein subunit [Aliivibrio fischeri]	0	38	64.6	0.0324822	0.020001	0.0134627	0.0383283	0.0424264	0.0282524	0.0239666	0.00262777	0.00262899	0.00126119	0.0116499	0.0115473	0.0223299	0.0181528	0.0361699	0.0151938	0.00639922	0.00294756	0.0121368
TGA72680.1	aspartate-semialdehyde dehydrogenase [Aliivibrio fischeri]	0	22	37.1	0.0512479	0.045581	0.0364331	0.0755892	0.0538016	0.0700189	0.0614456	0.107793	0.0808825	0.0732912	0.0796481	0.104322	0.0686992	0.0594679	0.0772769	0.0753105	0.0546877	0.0554176	0.0726047
TGA73441.1	RNA polymerase-associated protein RapA [Aliivibrio fischeri]	0	36	109.2	0.00668364	0.00528407	0.00466817	0.0140205	0.00894882	0.0100764	0.0158293	0.0109341	0.00625098	0.00899622	0.00969504	0.0186309	0.0141584	0.0134881	0.0161253	0.0117411	0.0057058	0.00788448	0.0153307
TGA73292.1	YicC family protein [Aliivibrio fischeri]	0	28	33.1	0.0526541	0.055752	0.045032	0.0828409	0.0549345	0.0878875	0.0534447	0.134483	0.113441	0.0784662	0.107553	0.0695252	0.0896308	0.0728641	0.0816658	0.0731841	0.0642151	0.0828191	0.0761193
TGA70523.1	tryptophan--tRNA ligase [Aliivibrio fischeri]	0	22	37.7	0.0319352	0.0284038	0.0325016	0.040195	0.0466456	0.0529606	0.0521877	0.0179124	0.0112004	0.0408357	0.0277944	0.0421676	0.0355164	0.0515582	0.056502	0.0310708	0.0272629	0.0200922	0.0413657
TGA72552.1	two-component system response regulator TorR [Aliivibrio fischeri]	0	19	26.3	0.0465262	0.0137938	0.0278538	0.0988199	0.0747535	0.0841725	0.0661148	0.0424068	0.0326358	0.0500997	0.0462783	0.090103	0.0739197	0.0713592	0.0636091	0.0754449	0.0158877	0.00731807	0.0903982
TGA73418.1	50S ribosomal protein L14 [Aliivibrio fischeri]	0	17	13.6	0.491438	0.764918	0.714507	0.165682	0.371723	0.284453	0.349172	0.0123057	0.00615569	0.0177182	0.0109111	0.0463501	0.167311	0.191268	0.155266	0.0142302	0.0224753	0.0207048	0.0213134
TGA70245.1	protein translocase subunit SecD [Aliivibrio fischeri]	0	31	66.9	0.0372611	0.0414261	0.0397345	0.0384714	0.0331651	0.0355486	0.0248198	0.0257164	0.0196026	0.0293869	0.0228022	0.0292126	0.0305248	0.0253787	0.0294978	0.0283223	0.0298216	0.0219779	0.0268659
TGA73462.1	3-isopropylmalate dehydratase large subunit [Aliivibrio fischeri]	0	29	50.4	0.0381956	0.0298954	0.0356718	0.0468728	0.0334739	0.0431883	0.0293095	0.061058	0.0498336	0.0524398	0.0356176	0.0363125	0.0436927	0.051799	0.0442332	0.0427361	0.0469548	0.0414535	0.0426721
TGA72370.1	response regulator transcription factor [Aliivibrio fischeri]	0	18	24.5	0.0462132	0.0234875	0.0177856	0.097376	0.0795542	0.0970429	0.0527705	0.0659595	0.0694633	0.063314	0.0707973	0.122041	0.0983335	0.115911	0.0876041	0.112406	0.0591781	0.0700923	0.108229
TGA71747.1	HU family DNA-binding protein [Aliivibrio fischeri]	0	9	10.2	0.668205	0.692281	0.758306	0.554527	0.571123	0.556283	0.524331	0.803133	0.803506	0.793159	0.855913	0.504176	0.577479	0.61349	0.584623	0.491161	0.724026	0.814247	0.53501
TGA70364.1	autonomous glycyl radical cofactor GrcA [Aliivibrio fischeri]	0	9	13.8	0.322383	0.332817	0.367046	0.373612	0.378389	0.29292	0.325179	0.702309	0.751093	0.703199	0.622721	0.304057	0.384146	0.334592	0.284729	0.378069	0.648727	0.848896	0.321577
TGA68553.1	fused PTS fructose transporter subunit IIA/HPr protein [Aliivibrio fischeri]	0	18	39.7	0.0171335	0.0101593	0.0102573	0.0224635	0.0250257	0.0150679	0.050723	0.00400422	0.0100152	0.00384362	0.00177523	0.0100548	0.0068053	0.0138307	0.009186	0.00463048	0.0024378	0	0.00924709
TGA69694.1	efflux RND transporter periplasmic adaptor subunit [Aliivibrio fischeri]	0	25	40.6	0.0273763	0.0486982	0.029852	0.083066	0.0556958	0.0508542	0.0458492	0.0658085	0.0761265	0.0434288	0.0510571	0.0826241	0.0629121	0.0639294	0.0778439	0.0689664	0.0475768	0.0415221	0.064114
TGA70241.1	type I methionyl aminopeptidase [Aliivibrio fischeri]	0	17	30.3	0.041868	0.0209465	0.0281982	0.0586664	0.0544651	0.0650934	0.0641434	0.115584	0.090858	0.0633988	0.0780841	0.0760142	0.0685975	0.0602012	0.0568196	0.0763776	0.0402104	0.0185214	0.0826185
TGA70537.1	redoxin domain-containing protein [Aliivibrio fischeri]	0	25	26.8	0.0832601	0.129593	0.109482	0.119298	0.114012	0.134491	0.14578	0.359635	0.350416	0.354217	0.302243	0.121717	0.113384	0.0792122	0.143484	0.126573	0.239891	0.273611	0.148049
TGA70632.1	uroporphyrinogen decarboxylase [Aliivibrio fischeri]	0	25	39.3	0.0506764	0.0558902	0.0600701	0.105243	0.0821619	0.0870968	0.0734526	0.0746139	0.0725157	0.0859456	0.0737194	0.125798	0.0966162	0.0981784	0.0904756	0.0986096	0.116808	0.0980415	0.115693
TGA70169.1	NAD-dependent DNA ligase LigA [Aliivibrio fischeri]	0	33	73.6	0.012927	0.00766507	0.00677165	0.0177959	0.0153414	0.0158349	0.0172215	0.00793052	0.00680075	0.0141374	0.01105	0.0227587	0.0192545	0.0182615	0.0311884	0.0157214	0.0137947	0.00762482	0.0222387
TGA70142.1	flagellin [Aliivibrio fischeri]	0	13	39.8	0.0400841	0.0322563	0.042852	0.0270277	0.0501842	0.0366906	0.067132	0	0	0.00192691	0.00177994	0.00252036	0.00682336	0.00231123	0.00460518	0.00232138	0.00244426	0.00225171	0.0023179
TGA73427.1	50S ribosomal protein L15 [Aliivibrio fischeri]	0	18	14.9	0.369797	0.391131	0.381443	0.117933	0.240873	0.192116	0.383466	0.00525554	0	0	0.00465997	0.0329923	0.101229	0.114968	0.126595	0.0060775	0.00639922	0.00589511	0
TGA70525.1	ribulose-phosphate 3-epimerase [Aliivibrio fischeri]	0	17	24.6	0.172705	0.0682702	0.0832891	0.105668	0.052554	0.0904075	0.057946	0.0437261	0.0336511	0.0290578	0.023859	0.156251	0.0762194	0.135541	0.100311	0.19448	0.114674	0.0490473	0.132048
TGA73225.1	ATP-dependent RNA helicase RhlB [Aliivibrio fischeri]	0	24	48.6	0.0416438	0.0118525	0.0119668	0.0314489	0.043795	0.0470873	0.0426073	0.0192703	0.0175266	0.0168159	0.0201932	0.0241943	0.0238186	0.0262207	0.0261227	0.0182325	0.0127984	0.0117902	0.0182052
TGA72165.1	efflux RND transporter permease subunit [Aliivibrio fischeri]	0	40	113.6	0.00631849	0.00249769	0.00315224	0.0240239	0.0123053	0.0142888	0.0142163	0.0110751	0.0132963	0.007796	0.011784	0.014832	0.0125483	0.0144514	0.0135505	0.00683052	0.0116872	0.00745372	0.0161982
TGA69123.1	3-deoxy-7-phosphoheptulonate synthase AroG [Aliivibrio fischeri]	0	26	38.5	0.0575684	0.05486	0.0406188	0.0727816	0.0743264	0.0534696	0.0503984	0.0432456	0.0713884	0.0539645	0.0651863	0.0814438	0.0783971	0.05228	0.101689	0.0750137	0.0526564	0.0266796	0.087385
TGA72107.1	S9 family peptidase [Aliivibrio fischeri]	0	34	75.9	0.0106137	0.00660801	0.00762488	0.0175334	0.0139524	0.0180015	0.0158363	0.0178595	0.0234515	0.00857162	0.0158356	0.0238245	0.0189705	0.0244179	0.0243266	0.0245251	0.0203869	0.0100165	0.0296439
TGA71682.1	Na(+)-translocating NADH-quinone reductase subunit C [Aliivibrio fischeri]	0	14	27	0.104413	0.0978874	0.111503	0.133195	0.142205	0.127634	0.153386	0.10981	0.127676	0.11965	0.128944	0.145321	0.164768	0.123012	0.159998	0.133848	0.216821	0.236359	0.188477
TGA73150.1	thiol:disulfide interchange protein DsbA/DsbL [Aliivibrio fischeri]	0	18	22.6	0.111539	0.0896046	0.103393	0.161333	0.10248	0.174939	0.103536	0.0832478	0.0946437	0.134392	0.107366	0.156779	0.175781	0.19605	0.134552	0.13565	0.073719	0.0636672	0.157293
TGA71851.1	3-phosphoserine/phosphohydroxythreonine transaminase [Aliivibrio fischeri]	0	24	39.7	0.0299836	0.0355574	0.0287204	0.0306626	0.0372258	0.0406834	0.0383466	0.0336355	0.0399607	0.0262327	0.0279598	0.0448695	0.0476371	0.0363056	0.0482265	0.04862	0.0383953	0.00707413	0.0558293
TGA70003.1	tyrosine--tRNA ligase [Aliivibrio fischeri]	0	28	46.9	0.0540549	0.0360582	0.0303384	0.0538174	0.0573653	0.0439304	0.0342059	0.0604017	0.0835353	0.0375159	0.0456808	0.0535311	0.0503209	0.0572708	0.0448303	0.0513592	0.0497517	0.0737304	0.0369232
TGA72574.1	pyruvate formate lyase 1-activating protein [Aliivibrio fischeri]	0	22	28	0.0234973	0.0235114	0.0158255	0.0589185	0.0128704	0.0464953	0.0500853	0.0154449	0.0339945	0.0207556	0.0164335	0.0542959	0.0349987	0.0248952	0.0566907	0.0321487	0.0112835	0.0207893	0.0321006
TGA69647.1	Hsp33 family molecular chaperone HslO [Aliivibrio fischeri]	0	15	32.5	0.0445117	0.0417891	0.0333097	0.0933739	0.0785601	0.0866794	0.0737941	0.106628	0.0598434	0.0748912	0.0807087	0.111017	0.0766123	0.0748568	0.0865094	0.099245	0.0728323	0.0845979	0.111108
TGA69608.1	TonB-dependent receptor [Aliivibrio fischeri]	0	28	68.4	0.0175514	0.0166513	0.00840596	0.0138068	0.0128181	0.0105843	0.0236938	0.00246113	0	0	0.00109111	0.00463501	0.0139426	0.00991762	0.00705754	0.0056921	0.00599341	0.00276064	0.00710447
TGA72699.1	BspA family leucine-rich repeat surface protein [Aliivibrio fischeri] BspA family leucine-rich repeat surface protein [Aliivibrio fischeri]	0	6	63.7	0.0264191	0.0212598	0.021465	0.0163292	0.00964715	0.01707	0.0160895	0.0291076	0.042358	0.0254002	0.034021	0.0514956	0.0374768	0.0487459	0.0440109	0.06732	0.0434968	0.0415544	0.0488867
TGA72447.1	carboxypeptidase M32 [Aliivibrio fischeri]	0	34	55.8	0.018937	0.0220254	0.0156974	0.0395339	0.0223408	0.0345891	0.0201824	0.0306396	0.0367846	0.0220581	0.0176588	0.0423156	0.0243007	0.0388043	0.0456883	0.0407463	0.026115	0.0240578	0.0424542
TGA71706.1	zinc ribbon-containing protein [Aliivibrio fischeri]	0	16	18.6	0.107941	0.0800041	0.0807761	0.143289	0.0837579	0.0864522	0.0910731	0.17974	0.217681	0.181611	0.201311	0.237544	0.139339	0.163375	0.162764	0.257078	0.207335	0.238752	0.229386
TGA70457.1	cytochrome c1 [Aliivibrio fischeri]	0	13	27.4	0.0969265	0.0809838	0.0844027	0.0866448	0.086875	0.0763851	0.0500853	0.0957581	0.0772602	0.115638	0.0958622	0.0969569	0.104996	0.099581	0.0779498	0.146455	0.188059	0.13513	0.103435
TGA70625.1	bifunctional phosphoribosylaminoimidazolecarboxamide formyltransferase/IMP cyclohydrolase [Aliivibrio fischeri]	0	35	57.6	0.0217239	0.0205294	0.0158504	0.0256338	0.0208233	0.0184227	0.0188115	0.0456935	0.0385718	0.0301543	0.0278543	0.0304774	0.024268	0.0246604	0.0343955	0.0313737	0.0417277	0.0400423	0.036273
TGA70247.1	tRNA guanosine(34) transglycosylase Tgt [Aliivibrio fischeri]	0	31	42.9	0.0249463	0.0256013	0.0275716	0.0203789	0.0252259	0.0347165	0.0286321	0.062562	0.0282669	0.0406809	0.0554723	0.0329395	0.0342987	0.0325298	0.0532421	0.0396739	0.0393168	0.0226372	0.0419448
TGA68295.1	hypothetical protein VFES401_15565 [Aliivibrio fischeri]	0	41	79.2	0.00723741	0.00367835	0.00928461	0.01708	0.0169894	0.0257194	0.0154268	0.00978618	0.00652715	0.0104374	0.00771305	0.027304	0.0197119	0.0225345	0.0286864	0.0201186	0.00661988	0.00609839	0.0263662
TGA73300.1	RNA-binding transcriptional accessory protein [Aliivibrio fischeri]	0	39	84.4	0.0186668	0.0149424	0.0201154	0.0143172	0.0173817	0.0200515	0.0238734	0.00588948	0.00294611	0.00471106	0.00261103	0.0147888	0.014458	0.016952	0.0191405	0.0102159	0.00717111	0.0066062	0.0124674
TGA73232.1	heme biosynthesis operon protein HemX [Aliivibrio fischeri]	0	31	44.3	0.0453152	0.0548139	0.0455764	0.0727205	0.065527	0.0594367	0.06375	0.032407	0.0286077	0.0237879	0.0169027	0.0598349	0.0539968	0.0395063	0.048105	0.0418842	0.0348169	0.00855311	0.0374193
TGA71427.1	4-hydroxy-tetrahydrodipicolinate reductase [Aliivibrio fischeri]	0	16	28.8	0.0267511	0.0356896	0.0264249	0.0410355	0.0117221	0.0453718	0.0342126	0.120975	0.13229	0.0783156	0.0698476	0.0600484	0.0605647	0.0356307	0.0484058	0.0910948	0.0924913	0.0978282	0.0649702
TGA73160.1	bifunctional UDP-N-acetylglucosamine diphosphorylase/glucosamine-1-phosphate N-acetyltransferase GlmU [Aliivibrio fischeri]	0	26	48.6	0.0254728	0.019824	0.0157263	0.0319359	0.0279048	0.0306025	0.033935	0.0368353	0.0385275	0.0353579	0.0207843	0.0189195	0.036044	0.0404823	0.03649	0.0290429	0.026503	0.0244152	0.0251328
TGA73382.1	class II fructose-bisphosphatase [Aliivibrio fischeri]	0	27	35.8	0.05585	0.0363004	0.0443666	0.0709711	0.0517696	0.0437195	0.052655	0.0655139	0.0655443	0.0433699	0.0300464	0.0453816	0.0639902	0.0546209	0.0362778	0.0287366	0.0385099	0.0608164	0.0286936
TGA73451.1	GTPase ObgE [Aliivibrio fischeri]	0	24	43	0.0147611	0.0278989	0.0231972	0.0217723	0.0282983	0.0229496	0.0235979	0.00776203	0.00776564	0.0130388	0.00688242	0.0292362	0.0197877	0.0268103	0.0267101	0.024684	0.0212651	0.0174133	0.0268877
TGA68422.1	ABC-F family ATPase [Aliivibrio fischeri]	0	31	59.7	0.0149071	0.0192854	0.0146036	0.01759	0.0192995	0.0168556	0.0202204	0.0128271	0.0171107	0.0123126	0.0113735	0.0232623	0.0161482	0.0147684	0.0212524	0.0148332	0.00694152	0.0111907	0.0131653
TGA68853.1	glycoside hydrolase family 2 protein [Aliivibrio fischeri]	0	26	92.6	0.013459	0.00957655	0.00966896	0.021175	0.0186757	0.0162328	0.0162567	0.0160419	0.0160493	0.0144927	0.0158974	0.0260647	0.0235216	0.0206426	0.0173182	0.0218244	0.0298737	0.0285788	0.0196126
TGA73156.1	branched-chain amino acid transaminase [Aliivibrio fischeri]	0	17	34.6	0.0479737	0.081274	0.0615437	0.0646948	0.0425437	0.069743	0.0365206	0.0624659	0.0576876	0.0668791	0.0639082	0.0603287	0.068053	0.0608551	0.0496044	0.0805703	0.0965368	0.0781523	0.0804497
TGA72394.1	N-acetylglucosamine kinase [Aliivibrio fischeri]	0	17	32.8	0.0213744	0.0190109	0.0149289	0.0420356	0.0260168	0.0349098	0.0379669	0.0224791	0.032485	0.0191801	0.0177171	0.0344949	0.0198095	0.037384	0.0257845	0.0173299	0.0243297	0.0224131	0.0259559
TGA71725.1	nitrite reductase large subunit [Aliivibrio fischeri]	0	43	94	0.00503221	0.00596767	0.00376578	0.00692755	0.00643143	0.00379332	0.00804474	0.00529229	0.00352984	0.00254002	0.00391046	0	0.0049969	0.00812432	0.00202349	0.00306	0.00429598	0.00197878	0.00305542
TGA73416.1	50S ribosomal protein L29 [Aliivibrio fischeri]	0	10	7.3	1.00516	0.690829	0.78981	0.336952	0.688207	0.516614	0.827799	0.0840887	0.0841277	0.13837	0.0745595	0.13574	0.340265	0.428751	0.316917	0.111131	0.0292536	0.0404236	0.180318
TGA70095.1	transporter [Aliivibrio fischeri]	0	15	44.8	0.0716112	0.0730135	0.0784234	0.0226707	0.0382675	0.0335737	0.0409527	0.0349009	0.0330794	0.0193954	0.0162873	0.0369001	0.0395434	0.0444126	0.0337117	0.0382352	0.0603887	0.0762358	0.0530249
TGA71551.1	LOG family protein [Aliivibrio fischeri]	0	35	50.4	0.0206966	0.00991202	0.0200153	0.0432074	0.0383691	0.0432036	0.0373285	0.0133947	0.0167511	0.0208933	0.0192997	0.0231238	0.0265588	0.04241	0.040331	0.0271067	0.0203869	0.0112685	0.0289994
TGA68927.1	cytochrome C [Aliivibrio fischeri]	0	24	40.3	0.0138767	0.0105791	0.0106811	0.0584793	0.0434331	0.0515547	0.0401424	0.0646301	0.0396304	0.062038	0.0536089	0.0863798	0.0755895	0.0816125	0.0836989	0.0892037	0.076156	0.063141	0.0914774
TGA70010.1	PTS glucose transporter subunit IIBC [Aliivibrio fischeri]	0	17	49.5	0.0545385	0.0202116	0.021767	0.0643543	0.0514476	0.0531025	0.0468232	0.0238989	0.02391	0.0259991	0.0367304	0.0580108	0.0595715	0.0697067	0.0731012	0.0700128	0.0329795	0.0214458	0.0643889
TGA72046.1	phospho-sugar mutase [Aliivibrio fischeri]	0	28	62.3	0.0126468	0.0146229	0.0113569	0.0253691	0.0277086	0.0143	0.0202179	0.0252709	0.011976	0.0165972	0.0283038	0.0250486	0.0301395	0.0229701	0.0289868	0.0292233	0.0226728	0.0223786	0.0383941
TGA70398.1	Fe(3+) ABC transporter substrate-binding protein [Aliivibrio fischeri]	0	27	37.3	0.0832778	0.155735	0.057526	0.0251964	0.0304096	0.0241444	0.0295849	0.029194	0.0134804	0.0129337	0.0119472	0.0253757	0.030533	0.0180989	0.0283349	0.031163	0.0218751	0.0176329	0.0337093
TGA73234.1	hydroxymethylbilane synthase [Aliivibrio fischeri]	0	28	33.7	0.0370215	0.0349857	0.0249341	0.0436846	0.0380214	0.044477	0.0468543	0.0535355	0.0438222	0.0397092	0.0388381	0.0458285	0.041357	0.0448275	0.0530336	0.0393963	0.0474077	0.0300253	0.0533863
TGA71506.1	signal recognition particle protein [Aliivibrio fischeri]	0	23	50	0.0157463	0.0196071	0.0240384	0.0297285	0.0224246	0.0213655	0.0419547	0.0115921	0.00828391	0.0254335	0.0146835	0.0291083	0.0168867	0.0228797	0.0284927	0.00957506	0.0241966	0.0167179	0.0191214
TGA71689.1	aminoacyl-histidine dipeptidase [Aliivibrio fischeri]	0	29	52.9	0.049064	0.0330596	0.0413894	0.0368419	0.0472335	0.0537962	0.0411988	0.0422181	0.043802	0.0315193	0.0512982	0.0431899	0.0460624	0.0450069	0.0645677	0.0289309	0.0228468	0.0175392	0.0469423
TGA72218.1	integration host factor subunit alpha [Aliivibrio fischeri]	0	17	11	0.315745	0.235114	0.336292	0.42456	0.353935	0.298898	0.406943	0.393844	0.471287	0.400286	0.403991	0.533263	0.393735	0.373429	0.380891	0.366139	0.282088	0.415786	0.392341
TGA69115.1	formate transporter FocA [Aliivibrio fischeri]	0	14	52.9	0.00591052	0.00788542	0.0079615	0	0.00647483	0.00167078	0.0188977	0	0	0	0	0.00195108	0	0	0.0017825	0.00179704	0.00189217	0.00174311	0.0035887
TGA69612.1	Si-specific NAD(P)(+) transhydrogenase [Aliivibrio fischeri]	0	32	54.1	0.019014	0.0195132	0.018388	0.0224361	0.0256361	0.0297683	0.0202645	0.0307641	0.0292395	0.0177182	0.0204584	0.0309001	0.029628	0.0283361	0.0388164	0.0284605	0.0280941	0.0241556	0.0479552
TGA71586.1	tetratricopeptide repeat protein [Aliivibrio fischeri]	0	11	21.6	0.113435	0.097739	0.0827656	0.0711085	0.120382	0.104214	0.117118	0.0186403	0.0261086	0.039364	0.0396671	0.0608488	0.0675837	0.0815534	0.119735	0.064667	0.0680902	0.0543628	0.0817889
TGA72281.1	cytochrome-c oxidase, cbb3-type subunit III [Aliivibrio fischeri]	0	19	35.5	0.0267346	0.0297229	0.0300097	0.0420616	0.0341682	0.02771	0.0332416	0.0585757	0.060947	0.0427321	0.0519377	0.0353007	0.0504393	0.0404644	0.0483758	0.0541895	0.0313819	0.0788448	0.0459921
TGA71977.1	histidinol-phosphate transaminase [Aliivibrio fischeri]	0	25	38.4	0.0166383	0.0147985	0.0112059	0.0662607	0.0273402	0.0446812	0.0310319	0.0328092	0.0459542	0.0398915	0.0310305	0.046685	0.0545211	0.0554027	0.0551956	0.0607048	0.0292958	0.0343484	0.0429348
TGA68984.1	anaerobic glycerol-3-phosphate dehydrogenase subunit A [Aliivibrio fischeri]	0	35	60.2	0.00654187	0.00349109	0.0105743	0.00926312	0.0315324	0.0177528	0.0237052	0.00275199	0.00412991	0.00660405	0.00244013	0	0.0093542	0.0142582	0.00789161	0.0015912	0	0.0030869	0.00317764
TGA73424.1	50S ribosomal protein L18 [Aliivibrio fischeri]	0	18	12.7	0.313674	0.44857	0.331389	0.116119	0.222344	0.159952	0.235979	0.0194051	0.0388282	0	0.00573535	0.0730906	0.168562	0.134051	0.126131	0.00748	0.0157519	0	0.0298752
TGA69029.1	pentaheme c-type cytochrome TorC [Aliivibrio fischeri]	0	23	44.2	0.0715934	0.0261238	0.0362668	0.017329	0.016088	0.0207568	0.0332598	0.0173755	0.00965752	0.0129722	0.0171183	0.00969569	0.0153119	0.0111139	0.0221448	0.0133953	0.0141044	0.00649665	0.011146
TGA73175.1	membrane protein insertase YidC [Aliivibrio fischeri]	0	21	60.6	0.0292631	0.0177458	0.0274728	0.0376689	0.0407998	0.0330882	0.0283524	0.0349722	0.039187	0.0335696	0.0334898	0.0351267	0.0316994	0.0354332	0.0256733	0.0339711	0.0272529	0.0109839	0.0403812
TGA73365.1	DegT/DnrJ/EryC1/StrS family aminotransferase [Aliivibrio fischeri]	0	20	41.4	0.0272283	0.0121087	0.0174651	0.0481932	0.0447419	0.0527785	0.0269462	0.0122724	0.0286489	0.0274871	0.0235769	0.0693373	0.0486671	0.0635838	0.0469231	0.0449407	0.0273956	0.0252375	0.0590439
TGA71489.1	AMP-dependent synthetase [Aliivibrio fischeri]	0	35	62.4	0.0141858	0.00458805	0.00810656	0.0334778	0.0197784	0.0204146	0.028863	0.00949388	0.0162828	0.0117169	0.0132283	0.0272452	0.033807	0.0390382	0.0373366	0.020389	0.0148627	0.0152132	0.0438491
TGA68331.1	tandem large repeat [Aliivibrio fischeri]	0	68	379.9	0.00468865	0.00308231	0.00311205	0.000481087	0.000669952	0.000691502	0.00130357	0.000428781	0.00042898	0.000411584	0.000190095	0.000538344	0.000971636	0.00074051	0.00122957	0	0.000522089	0.00024048	0.000495099
TGA70060.1	tRNA 2-thiouridine(34) synthase MnmA [Aliivibrio fischeri]	0	30	41.8	0.0269371	0.0222471	0.0172783	0.0408667	0.0337245	0.0456872	0.0451136	0.0343999	0.0344159	0.0194237	0.0179421	0.0457305	0.0275124	0.0512549	0.0510633	0.03978	0.0295664	0.0226978	0.0397204
TGA70093.1	fatty acid oxidation complex subunit alpha FadJ [Aliivibrio fischeri]	0	32	76.7	0.0113243	0.00915641	0.00832028	0.0109329	0.00676661	0.0104764	0.00768029	0.00974418	0.0108319	0.00935337	0.0105599	0.0135934	0.0122671	0.0124654	0.0186283	0.0125202	0.00263659	0.00242889	0.0137516
TGA70355.1	phosphoglycerate dehydrogenase [Aliivibrio fischeri]	0	18	44.4	0.0193537	0.0187785	0.0126398	0.0519021	0.0385482	0.0397882	0.0262519	0.0425583	0.0518342	0.0532845	0.0475795	0.0418171	0.0398335	0.0468688	0.0594282	0.0684722	0.0698438	0.0601907	0.0683697
TGA71335.1	ribonuclease G [Aliivibrio fischeri]	0	35	55.3	0.0132443	0.00654431	0.00792894	0.027783	0.0322417	0.0266231	0.0250939	0.0170241	0.0201287	0.00891344	0.0137226	0.0388621	0.0263027	0.0196006	0.0408298	0.023266	0.0188443	0.0121519	0.0250182
TGA71898.1	gonadoliberin III [Aliivibrio fischeri]	0	21	55.8	0.0372704	0.0280493	0.0270326	0.0422868	0.0392585	0.0389005	0.030555	0.0301513	0.0377067	0.0318362	0.0294079	0.0548907	0.0546593	0.0520717	0.0536063	0.0697339	0.0605759	0.0405847	0.0539628
TGA68916.1	NAD(P)-dependent oxidoreductase [Aliivibrio fischeri]	0	22	31.1	0.0616101	0.0328784	0.0287696	0.0610668	0.0404954	0.0557307	0.0341442	0.0285095	0.0181508	0.0398052	0.0367691	0.0488105	0.0411115	0.0507283	0.0505387	0.0329684	0.0441809	0.0377933	0.0418969
TGA71584.1	flavodoxin-dependent (E)-4-hydroxy-3-methylbut-2-enyl-diphosphate synthase [Aliivibrio fischeri]	0	29	40.6	0.0406229	0.0240873	0.0330053	0.043369	0.0360249	0.0503074	0.0474178	0.010172	0.0101767	0.0136697	0.0180386	0.0357594	0.0345753	0.0327921	0.0326696	0.0188207	0.0173398	0.0159739	0.0305378
TGA71533.1	2,3,4,5-tetrahydropyridine-2,6-dicarboxylate N-succinyltransferase [Aliivibrio fischeri]	0	23	35.9	0.0566453	0.0429177	0.0621717	0.0643647	0.0850364	0.0782829	0.0693145	0.0529538	0.0882973	0.0635375	0.0606475	0.0747953	0.0774971	0.0838309	0.0683326	0.0663387	0.0805966	0.089097	0.0789777
TGA70426.1	carboxylating nicotinate-nucleotide diphosphorylase [Aliivibrio fischeri]	0	19	32	0.014636	0.0151872	0.0153338	0.0287837	0.0160334	0.0220656	0.0181984	0.0282196	0.0359325	0.0221627	0.0136482	0.0225466	0.01744	0.0265831	0.0176558	0.0177999	0.0218658	0.0115105	0.0236976
TGA71573.1	Fe-S cluster assembly scaffold IscU [Aliivibrio fischeri]	0	16	13.6	0.11899	0.171347	0.11703	0.274125	0.161386	0.237053	0.138893	0.512477	0.49483	0.463323	0.433267	0.202006	0.168793	0.192105	0.205058	0.296314	0.391814	0.47458	0.254586
TGA70304.1	catalase [Aliivibrio fischeri]	0	32	56.9	0.0114223	0.00888935	0.00769296	0.0252714	0.0172052	0.0226019	0.0182603	0.0240253	0.0195297	0.0245031	0.0226341	0.0527876	0.0391305	0.0345767	0.0482265	0.0399379	0.0292536	0.0151589	0.0520149
TGA71874.1	superoxide dismutase [Fe] [Aliivibrio fischeri]	0	9	21.6	0.226268	0.194649	0.219844	0.25386	0.231617	0.293591	0.15813	0.358894	0.273198	0.25463	0.26288	0.191015	0.150278	0.188639	0.18346	0.180445	0.147248	0.17503	0.189184
TGA73159.1	cold-shock protein [Aliivibrio fischeri]	0	8	7.4	1.11591	0.463792	0.739862	0.738364	0.685487	0.56603	0.755817	0.241298	0.362115	0.284261	0.223679	0.371809	0.410094	0.353585	0.339682	0.329771	0.240388	0.196845	0.341941
TGA72261.1	aminopeptidase N [Aliivibrio fischeri]	0	38	97.9	0.0132799	0.00664394	0.0096894	0.0195875	0.0172755	0.0206467	0.0185762	0.00611025	0.0122262	0.00754095	0.00696577	0.0219187	0.0178021	0.01809	0.0210261	0.0151412	0.0148798	0.00685383	0.0231817
TGA68754.1	ParB/RepB/Spo0J family partition protein [Aliivibrio fischeri]	0	26	35.6	0.0377571	0.0276557	0.0219392	0.0366903	0.0413619	0.0251132	0.030772	0.023358	0.0303795	0.0156948	0.0124266	0.049855	0.0317581	0.0403395	0.042868	0.0297122	0.0113764	0.0131002	0.0215765
TGA73362.1	glucose-1-phosphate cytidylyltransferase [Aliivibrio fischeri]	0	14	29.2	0.0477863	0.057503	0.040388	0.0961893	0.0646661	0.0889949	0.0748957	0.0886873	0.076898	0.0936433	0.0812582	0.0965024	0.0703392	0.0884948	0.091555	0.126488	0.125985	0.122692	0.109231
TGA73430.1	30S ribosomal protein S13 [Aliivibrio fischeri]	0	18	13.3	0.487868	0.466465	0.427155	0.323817	0.293946	0.151701	0.480957	0.0192406	0.0256661	0.0430942	0.0284337	0.0402618	0.1308	0.081226	0.088279	0.0296665	0.0234276	0.0431642	0.044433
TGA70475.1	methyl-accepting chemotaxis protein [Aliivibrio fischeri]	0	19	58.6	0.0189015	0.0168114	0.0169736	0.0223033	0.0207061	0.0213721	0.0345335	0.0156187	0.0198876	0.0122664	0.0163667	0.017827	0.0209139	0.021252	0.0228013	0.0197034	0.0155598	0.0143341	0.0163949
TGA68692.1	mechanosensitive ion channel family protein [Aliivibrio fischeri]	0	26	60.4	0.0242564	0.0155813	0.0181519	0.0413429	0.0265723	0.0411405	0.0272878	0.02551	0.0141788	0.0217661	0.0213626	0.0533808	0.0401437	0.0473196	0.0422659	0.0376942	0.0258845	0.020666	0.0523655
TGA70087.1	chorismate synthase [Aliivibrio fischeri]	0	21	39	0.0338872	0.0212753	0.0143204	0.0399862	0.0305716	0.0338089	0.0297425	0.0377351	0.023071	0.032197	0.0353177	0.036849	0.0285031	0.0337913	0.0456883	0.0315155	0.0357364	0.0376242	0.0363095
TGA73154.1	acetolactate synthase 2 catalytic subunit [Aliivibrio fischeri]	0	23	58.9	0.0078933	0.00234016	0.00590684	0.0186278	0.0115292	0.0148751	0.00981448	0.00553417	0.00553674	0.00265611	0.00981405	0.0191078	0.0219462	0.0175222	0.0269786	0.00959956	0.00505386	0.00310383	0.0287556
TGA72576.1	ABC transporter ATP-binding protein [Aliivibrio fischeri]	0	24	36.3	0.0239144	0.0348054	0.0175706	0.0359144	0.0285792	0.0270403	0.0347552	0.0388688	0.0274495	0.0351152	0.0324368	0.0258356	0.0310865	0.0236919	0.0472066	0.0264399	0.0389753	0.0512928	0.0290403
TGA70099.1	c-type cytochrome biogenesis protein CcmI [Aliivibrio fischeri]	0	25	45.7	0.0248753	0.0284459	0.0255292	0.0377386	0.0369824	0.034154	0.0227239	0.0541905	0.0673022	0.0394612	0.041422	0.0492685	0.0402269	0.0365745	0.0492982	0.038896	0.0455055	0.0272485	0.0453107
TGA68038.1	methyl-accepting chemotaxis protein [Aliivibrio fischeri]	0	23	59.2	0.00663843	0.00826611	0.00953813	0.0125331	0.0116356	0.0165136	0.0254701	0.00977414	0.0153665	0.0107224	0.00866651	0.00876547	0.00949227	0.0112534	0.00960971	0.00807343	0.00850081	0.00939737	0.00806134
TGA69695.1	multidrug efflux RND transporter permease subunit [Aliivibrio fischeri]	0	27	110.3	0.00914455	0.00563079	0.00821184	0.0240708	0.0138706	0.0119306	0.0194919	0.0155354	0.0155427	0.0220135	0.0137749	0.0204339	0.0226311	0.0161831	0.0237597	0.0196761	0.0189162	0.0165962	0.0205009
TGA71639.1	MetQ/NlpA family lipoprotein [Aliivibrio fischeri]	0	16	28.9	0.0374516	0.0452068	0.0504475	0.0789144	0.0586104	0.0635205	0.0513189	0.135042	0.151993	0.09992	0.124728	0.105968	0.105191	0.0906964	0.10972	0.104108	0.119896	0.151476	0.139686
TGA71758.1	ferric iron uptake transcriptional regulator [Aliivibrio fischeri]	0	12	16.6	0.0587433	0.0870793	0.0967115	0.10975	0.0750772	0.0885625	0.130431	0.072076	0.103014	0.0741271	0.0547784	0.109884	0.099163	0.0770567	0.129916	0.101209	0.0877607	0.0635228	0.101057
TGA69701.1	type II secretion system protein GspD [Aliivibrio fischeri]	0	30	73.1	0.0160388	0.0171183	0.0172834	0.0214488	0.0222554	0.0265984	0.0182331	0.0146187	0.0191256	0.00971472	0.0129621	0.0310608	0.0305784	0.0310728	0.0335364	0.0299089	0.0273845	0.0126136	0.0350579
TGA72128.1	DEAD/DEAH box helicase [Aliivibrio fischeri]	0	28	48.2	0.0233747	0.0222749	0.0149932	0.0216713	0.0201193	0.0188786	0.0266914	0.0245828	0.0105404	0.0134839	0.0124554	0.0264551	0.0218843	0.0202166	0.0241692	0.0121832	0.0192422	0.0137872	0.0162199
TGA72164.1	efflux RND transporter periplasmic adaptor subunit [Aliivibrio fischeri]	0	29	39.6	0.0219879	0.0160008	0.00897512	0.0636839	0.0372258	0.0497241	0.0298251	0.0168177	0.0189287	0.0141253	0.0111839	0.0686239	0.0547827	0.0484074	0.0482265	0.051051	0.0332759	0	0.0582566
TGA73417.1	30S ribosomal protein S17 [Aliivibrio fischeri]	0	9	9.6	0.479737	0.731466	0.715445	0.171846	0.356616	0.358401	0.419986	0.0810855	0.0721095	0.13837	0.0798852	0.192298	0.336863	0.331937	0.320362	0.125023	0.186491	0.121271	0.176851
TGA70607.1	DeoR family transcriptional regulator [Aliivibrio fischeri]	0	19	28.2	0.0170657	0.0202382	0.0153251	0.0536992	0.0373902	0.0450251	0.051533	0.0358956	0.0149634	0.0200993	0.0318278	0.0375564	0.0372812	0.020664	0.0343113	0.0449687	0.0327802	0.0268426	0.0276316
TGA71401.1	ATP-dependent RNA helicase SrmB [Aliivibrio fischeri]	0	22	46.7	0.0243934	0.0247955	0.0219054	0.0308397	0.0152699	0.027582	0.0334256	0.0421461	0.0201662	0.03342	0.0438692	0.0322094	0.0186858	0.0232074	0.0252226	0.0233094	0.0379305	0.00411088	0.0380855
TGA68481.1	glutathione-dependent disulfide-bond oxidoreductase [Aliivibrio fischeri]	0	12	32.6	0.00754831	0.00447576	0.00677841	0.0534411	0.0220506	0.0284499	0.0214526	0.0370461	0.0264738	0.0355603	0.058657	0.0631237	0.0329796	0.0335128	0.0546342	0.09486	0.0676617	0.0445225	0.0672192
TGA70529.1	shikimate kinase AroK [Aliivibrio fischeri]	0	18	19.4	0.0836751	0.0520957	0.0525984	0.0641776	0.068748	0.07569	0.102555	0.0439999	0.0264122	0.0295646	0.0156055	0.03867	0.0548381	0.045593	0.0403757	0.0305288	0.0267874	0.0296127	0.0660468
TGA73197.1	fatty acid oxidation complex subunit alpha FadB [Aliivibrio fischeri]	0	41	78.4	0.00992559	0.00529683	0.00356529	0.0152256	0.00978592	0.011223	0.012694	0.0114825	0.0135765	0.00801595	0.00740453	0.0170377	0.0106444	0.0132202	0.0239469	0.0181068	0.0114392	0.00351267	0.0168743
TGA70459.1	ubiquinol-cytochrome c reductase iron-sulfur subunit [Aliivibrio fischeri]	0	13	21.2	0.193599	0.201432	0.239458	0.163789	0.140055	0.119779	0.128471	0.391845	0.272881	0.361379	0.391721	0.299041	0.261158	0.216728	0.189479	0.333183	0.33211	0.417984	0.257276
TGA73158.1	threonine ammonia-lyase, biosynthetic [Aliivibrio fischeri]	0	30	56.4	0.00846595	0.0138046	0.0050683	0.0216442	0.0123656	0.00957256	0.0300758	0.0103874	0.0163307	0.00712201	0.010526	0.0242202	0.0134505	0.0153765	0.0255317	0.013728	0.0216821	0.0116515	0.023988
TGA71756.1	PTS glucose transporter subunit IIBC [Aliivibrio fischeri]	0	14	52.5	0.0347496	0.0399216	0.0338057	0.0563801	0.0523425	0.0540262	0.0432074	0.0791821	0.111211	0.103778	0.109364	0.0458838	0.0707368	0.0718806	0.0541456	0.0598701	0.0630394	0.0802779	0.056264
TGA69690.1	ABC transporter ATP-binding protein [Aliivibrio fischeri]	0	28	63.3	0.0164409	0.00899871	0.0113569	0.0179076	0.0124689	0.00714998	0.0134786	0.0133005	0.011976	0.00893693	0.0165105	0.0166991	0.0120558	0.0122507	0.0183074	0.0184568	0.00971691	0.00596764	0.0107503
TGA72055.1	transporter [Aliivibrio fischeri]	0	22	66.2	0.00115137	0.00614432	0.00103393	0.029889	0.012613	0.0156224	0.0110438	0.0217958	0.0181716	0.0197593	0.0289887	0.0228043	0.026067	0.0195179	0.0194449	0.0336062	0.0265388	0.0258064	0.0167779
TGA70466.1	DNA topoisomerase IV subunit A [Aliivibrio fischeri]	0	32	84.6	0.0123415	0.00928808	0.0110827	0.0112021	0.0103999	0.0118078	0.0151767	0.0069889	0.0189787	0.00766697	0.00973798	0.00877473	0.0180996	0.0160932	0.0137426	0.00808196	0.00850978	0.0111992	0.0103755
TGA72126.1	alpha/beta hydrolase [Aliivibrio fischeri]	0	19	21.2	0.0629163	0.0419694	0.0282496	0.1392	0.0689233	0.0844792	0.0796268	0.0703036	0.119985	0.0516054	0.0403355	0.119421	0.0749699	0.0809436	0.104359	0.0717345	0.0654609	0.0324714	0.0620768
TGA73394.1	peptidylprolyl isomerase [Aliivibrio fischeri]	0	7	20.9	0.177134	0.154264	0.132556	0.169824	0.157662	0.150216	0.133721	0.244504	0.209672	0.242148	0.230561	0.175417	0.175891	0.210014	0.129099	0.242352	0.255181	0.239432	0.179251
TGA72494.1	DUF2760 domain-containing protein [Aliivibrio fischeri]	0	23	23.1	0.0171335	0.0152389	0.033849	0.0606514	0.0337847	0.0387461	0.0547808	0.036038	0.0360547	0.0276741	0.0383449	0.0723945	0.0694141	0.0622381	0.0537381	0.0625115	0.0307162	0.044466	0.0624178
TGA69685.1	cyclic nucleotide-binding/CBS domain-containing protein [Aliivibrio fischeri]	0	29	71.4	0.00689718	0.00306725	0.00516141	0.0122078	0.0100743	0.0103983	0.0110262	0.0108805	0.00362851	0.012765	0.00964748	0.0273214	0.0178069	0.0180948	0.0277341	0.0125822	0.0117762	0.0108485	0.0251267
TGA69146.1	glycine C-acetyltransferase [Aliivibrio fischeri]	0	20	43.3	0.0361611	0.0466356	0.0487092	0.0512032	0.0435749	0.0551986	0.0616629	0.034227	0.0361453	0.0657086	0.0573246	0.0405855	0.03878	0.0569213	0.0567085	0.0593702	0.03936	0.044791	0.0461076
TGA70441.1	UDP-N-acetylmuramate--L-alanine ligase [Aliivibrio fischeri]	0	25	53	0.0236421	0.0183993	0.015923	0.0226664	0.0291367	0.0200493	0.0188977	0.021756	0.0248756	0.0193918	0.0179127	0.023413	0.0228893	0.0268378	0.0303025	0.0197675	0.0189217	0.015688	0.0161492
TGA68098.1	ribosome biogenesis GTPase YlqF [Aliivibrio fischeri]	0	22	35.5	0.03008	0.0164639	0.0207784	0.0436846	0.0405561	0.0313955	0.0320582	0.0219009	0.038953	0.0256942	0.0280497	0.0488837	0.0358427	0.0280172	0.0390774	0.0337682	0.0148149	0.0245661	0.0393373
TGA70230.1	UDP-3-O-(3-hydroxymyristoyl)glucosamine N-acyltransferase [Aliivibrio fischeri]	0	21	35.6	0.0275955	0.022656	0.0247809	0.0425812	0.0302302	0.036003	0.0316727	0.0267893	0.0268018	0.0321436	0.0316713	0.0420433	0.0379411	0.033414	0.0537747	0.0413055	0.043492	0.0375618	0.0541323
TGA70238.1	UMP kinase [Aliivibrio fischeri]	0	21	26.2	0.10957	0.065847	0.0531859	0.066392	0.0551493	0.0669685	0.0757463	0.0436015	0.0654327	0.0538107	0.035899	0.0742937	0.0564588	0.068129	0.0571573	0.0648267	0.0606741	0.0454142	0.0503452
TGA70141.1	flagellin [Aliivibrio fischeri]	0	14	39.7	0.0287842	0.0204811	0.0258483	0.0203789	0.0336346	0.0238676	0.0531739	0.00403626	0.00807626	0.00193719	0	0.00253381	0.00914633	0.00464711	0.00231487	0.00700128	0.0049146	0.00226372	0.00233027
TGA73182.1	chromosomal replication initiator protein DnaA [Aliivibrio fischeri]	0	29	52.8	0.0184121	0.0122821	0.0124006	0.0144839	0.0168083	0.017349	0.0212582	0.0129091	0.0129151	0.0170382	0.012877	0.0222856	0.0164546	0.0185785	0.0296146	0.0205261	0.0157183	0.0181001	0.0279483
TGA73457.1	peptidylprolyl isomerase SurA [Aliivibrio fischeri]	0	29	48.8	0.0247004	0.0205045	0.0325322	0.0233168	0.019843	0.0260672	0.0245699	0.0190498	0.0242565	0.0199481	0.0214977	0.0173946	0.0215839	0.0219329	0.0258238	0.0300398	0.0231953	0.0252532	0.0299948
TGA68117.1	bifunctional acyl-CoA synthetase/GNAT family N-acetyltransferase [Aliivibrio fischeri]	0	41	97.9	0.00161347	0.00143505	0.0014489	0.0123751	0.0079538	0.00912184	0.0137566	0.00339371	0.00339529	0.0016288	0.00300913	0.0170435	0.013458	0.00781465	0.0155709	0.00686785	0.00826446	0.00285503	0.0107762
TGA70413.1	3-methyl-2-oxobutanoate hydroxymethyltransferase [Aliivibrio fischeri]	0	15	28.6	0.0272578	0.0315168	0.0293731	0.0611108	0.0358323	0.0493132	0.0464807	0.0687998	0.0516238	0.0605371	0.0482942	0.0647848	0.0357278	0.0495076	0.0526107	0.069615	0.0663192	0.0546638	0.0529606
TGA70494.1	long-chain fatty acid--CoA ligase [Aliivibrio fischeri]	0	25	56.9	0.00840006	0.0024904	0.00377165	0.0297357	0.0138031	0.0126641	0.017905	0.0132513	0.0235689	0.0127199	0.0130552	0.0221831	0.0183505	0.016952	0.0168887	0.0153238	0.0125494	0.00825774	0.0255014
TGA71432.1	transcription elongation factor GreA [Aliivibrio fischeri]	0	16	17.5	0.123754	0.142683	0.156407	0.183886	0.160675	0.165843	0.175857	0.356707	0.42439	0.333147	0.260721	0.187615	0.169309	0.166497	0.165875	0.15608	0.193688	0.2325	0.139148
TGA71351.1	arabinose-5-phosphate isomerase KdsD [Aliivibrio fischeri]	0	26	34.3	0.017768	0.0138279	0.0219392	0.0445525	0.0316297	0.0376698	0.030772	0.0186864	0.0233688	0.0179369	0.020711	0.0322591	0.0238186	0.0376502	0.0482265	0.0162067	0.0199087	0.00786015	0.0350619
TGA73415.1	50S ribosomal protein L16 [Aliivibrio fischeri]	0	10	15.6	0.328055	0.301192	0.337359	0.0874093	0.22606	0.197434	0.349631	0	0	0	0	0.0069866	0.0630491	0.0640687	0.0574463	0	0.00677564	0	0.00642537
TGA73422.1	30S ribosomal protein S8 [Aliivibrio fischeri]	0	14	13.9	0.564614	0.571106	0.611413	0.163292	0.297132	0.212805	0.466059	0.0756798	0.163078	0.0726445	0.0516181	0.0511634	0.151706	0.167564	0.140228	0.040392	0.0708836	0.111009	0.0739411
TGA68668.1	dipeptidase PepE [Aliivibrio fischeri]	0	14	27.1	0.0264345	0.0339609	0.0395638	0.0589185	0.0546991	0.0664219	0.046955	0.0308897	0.0370849	0.0296508	0.035606	0.0659307	0.0629977	0.0497905	0.113381	0.0821579	0.0827458	0.0450435	0.0820349
TGA73226.1	thioredoxin TrxA [Aliivibrio fischeri]	0	10	11.6	0.166575	0.195566	0.173519	0.228004	0.17518	0.256155	0.340859	0.154163	0.231351	0.195064	0.198825	0.492685	0.365218	0.363056	0.522454	0.2431	0.238904	0.220084	0.558293
TGA72473.1	HTH-type transcriptional regulator CysB [Aliivibrio fischeri]	0	19	36.1	0.017768	0.0177787	0.0239336	0.0366903	0.0389289	0.0426924	0.033139	0.0583949	0.0537483	0.0448423	0.0476352	0.0439897	0.0370511	0.0510967	0.053585	0.0297122	0.0312851	0.0366807	0.0431531
TGA73288.1	DNA-directed RNA polymerase subunit omega [Aliivibrio fischeri]	0	16	10.1	0.263855	0.19201	0.229763	0.245301	0.254011	0.226019	0.221558	0.277493	0.597307	0.153361	0.208767	0.295611	0.200076	0.242037	0.212197	0.320892	0.286685	0.311262	0.252445
TGA72381.1	bifunctional molybdopterin-guanine dinucleotide biosynthesis adaptor protein MobB/molybdopterin molybdotransferase MoeA [Aliivibrio fischeri]	0	35	64.4	0.0109215	0.0129518	0.0108973	0.0257743	0.018611	0.0192097	0.0181063	0.0280768	0.0255362	0.0257257	0.0203687	0.0160232	0.0216898	0.0205711	0.0190304	0.0147582	0.026417	0.0200414	0.0206305
TGA71691.1	xanthine phosphoribosyltransferase [Aliivibrio fischeri]	0	11	17	0.0804822	0.0547397	0.0765247	0.0837946	0.08298	0.0856492	0.0655928	0.0647261	0.0547937	0.105143	0.0927089	0.143777	0.129749	0.0917193	0.0799545	0.126668	0.0969987	0.100527	0.0804862
TGA72127.1	NAD(P)/FAD-dependent oxidoreductase [Aliivibrio fischeri]	0	28	47	0.00670961	0.0149192	0.00301263	0.0158344	0.016538	0.01707	0.0160895	0.0105846	0.0105895	0.0101601	0.00469256	0.0132892	0.0119926	0.0121865	0.0141644	0.0102	0.00644397	0.00791512	0.0142586
TGA72222.1	3-deoxy-7-phosphoheptulonate synthase [Aliivibrio fischeri]	0	20	38.6	0.0226162	0.021944	0.0221557	0.0412429	0.0405417	0.039521	0.0460159	0.0518947	0.0259594	0.0560401	0.0460139	0.0434367	0.0514481	0.0348533	0.0644857	0.0425078	0.028961	0.0218288	0.0499343
TGA68404.1	agglutination protein [Aliivibrio fischeri]	0	14	24.9	0.00990283	0.0205515	0.011857	0.0817959	0.0433932	0.070916	0.0457345	0.128447	0.128507	0.106634	0.156985	0.104607	0.0865335	0.0959266	0.107514	0.132478	0.143718	0.155761	0.124263
TGA71998.1	23S rRNA pseudouridine(2605) synthase RluB [Aliivibrio fischeri]	0	25	40.2	0.0264262	0.014464	0.0127781	0.0359796	0.0356298	0.0344774	0.0281642	0.0149649	0.012833	0.0266774	0.0246426	0.04563	0.0411779	0.0369209	0.0392351	0.0519163	0.0338399	0.0215821	0.0419645
TGA70467.1	DNA topoisomerase IV subunit B [Aliivibrio fischeri]	0	29	69.1	0.0103458	0.00920175	0.00825826	0.0149206	0.00881497	0.0155975	0.0147016	0.00604471	0.0133045	0.00696273	0.00857553	0.010625	0.0164371	0.00974335	0.013867	0.00419406	0.0103042	0.0135606	0.0111674
TGA71843.1	MurR/RpiR family transcriptional regulator [Aliivibrio fischeri]	0	25	31.5	0.0302992	0.0269488	0.0362784	0.0536286	0.038724	0.0513895	0.0403648	0.0584195	0.0345367	0.0509786	0.0494447	0.0300056	0.0481386	0.0458597	0.05178	0.058344	0.0484993	0.0238287	0.0490582
TGA69044.1	YcjX family protein [Aliivibrio fischeri]	0	25	53.1	0.00773769	0.00550566	0.00416909	0.0438255	0.0322105	0.0279972	0.0296877	0.0260404	0.0179111	0.0203092	0.0202032	0.0490414	0.0461005	0.0393506	0.0597386	0.0414054	0.0416156	0.0292093	0.0544982
TGA72221.1	YajQ family cyclic di-GMP-binding protein [Aliivibrio fischeri]	0	14	18	0.116936	0.0560029	0.0928925	0.137982	0.103466	0.132221	0.105453	0.0614898	0.0473219	0.0681042	0.0754915	0.106895	0.101824	0.0871334	0.10851	0.043758	0.0287965	0.0159168	0.10377
TGA70250.1	isocitrate lyase [Aliivibrio fischeri]	0	29	48.7	0.0472139	0.0695059	0.0307022	0	0	0	0.00173514	0	0	0	0.00151818	0.00214972	0.00387995	0	0	0	0.00208481	0	0
TGA70274.1	nucleotide exchange factor GrpE [Aliivibrio fischeri]	0	10	21.5	0.0778954	0.0560854	0.0866053	0.122553	0.11784	0.0754949	0.122551	0.0663174	0.124891	0.0711467	0.0484252	0.0930586	0.0883988	0.0853368	0.0894925	0.099245	0.0284996	0.035006	0.0765745
TGA73333.1	dTDP-glucose 4,6-dehydratase [Aliivibrio fischeri]	0	21	40.8	0.0177924	0.0123083	0.0142024	0.0139965	0.0238226	0.0134121	0.0273904	0.0124747	0.00832033	0.00199573	0.00368701	0.0104415	0.00706705	0.00718132	0.0119241	0.00961715	0.00759468	0.00233213	0.00480137
TGA70210.1	D-sedoheptulose 7-phosphate isomerase [Aliivibrio fischeri]	0	15	20.9	0.0521994	0.0364786	0.0468752	0.083592	0.0571831	0.0716702	0.0635798	0.0627397	0.0588458	0.0677514	0.0625836	0.0935408	0.0666426	0.0316028	0.094454	0.0589486	0.0238727	0.00879685	0.0905544
TGA70535.1	penicillin-binding protein 1A [Aliivibrio fischeri]	0	34	92.4	0.0129737	0.0107698	0.00932032	0.0214321	0.0208447	0.0224932	0.0147487	0.0109154	0.00819032	0.0113507	0.0137111	0.0239828	0.0206122	0.0272292	0.0198239	0.01683	0.0166134	0.0142843	0.0199557
TGA73372.1	nucleotide sugar dehydrogenase [Aliivibrio fischeri]	0	19	43.4	0.0333838	0.0181453	0.0199858	0.0459575	0.0426663	0.025165	0.0375559	0.0546143	0.0565911	0.0505516	0.0570726	0.056325	0.0353595	0.0291942	0.0492209	0.0428558	0.0403744	0.0568848	0.0382872
TGA71906.1	cytochrome bd-I ubiquinol oxidase subunit CydA [Aliivibrio fischeri]	0	18	59	0.0122428	0.0145187	0.0146588	0.0208668	0.0268234	0.0184575	0.0144978	0.0329043	0.0458011	0.0205986	0.0266385	0.0233503	0.0243138	0.0131771	0.0196917	0.018198	0.0348388	0.0272802	0.0214746
TGA68240.1	MoxR family ATPase [Aliivibrio fischeri]	0	21	35.4	0.0429953	0.0342156	0.0264173	0.0534037	0.0495793	0.0409393	0.0265291	0.0166591	0.0333336	0.00913767	0.0147712	0.0418317	0.0458395	0.0274004	0.0518662	0.0412811	0.0492619	0.0266948	0.0302275
TGA73431.1	30S ribosomal protein S11 [Aliivibrio fischeri]	0	13	13.9	0.239869	0.43165	0.365684	0.125064	0.226104	0.145073	0.237808	0.0176	0.0352163	0.0281568	0.00520183	0.05156	0.126294	0.101318	0.107668	0.0271368	0.0428599	0.0394835	0.0474182
TGA73174.1	tRNA uridine-5-carboxymethylaminomethyl(34) synthesis GTPase MnmE [Aliivibrio fischeri]	0	27	49.6	0.00474465	0.00844	0.00284048	0.0167958	0.0155929	0.0160945	0.0185412	0.00166329	0.00166407	0.00478975	0.00737402	0.0104415	0.0131918	0.0153202	0.0171708	0.0153874	0.00810099	0	0.0230466
TGA71754.1	ROK family protein [Aliivibrio fischeri]	0	22	43.9	0.0249368	0.0158424	0.0207938	0.0273231	0.0195126	0.0362525	0.0227802	0.0187326	0.0243637	0.0161832	0.0249147	0.0352789	0.0212245	0.0215677	0.0429741	0.0194961	0.0114045	0.0147086	0.0302819
TGA70037.1	(d)CMP kinase [Aliivibrio fischeri]	0	14	24.3	0.0449753	0.0428594	0.040388	0.0606514	0.0422309	0.0726489	0.0547808	0.0574356	0.114925	0.0648612	0.0659053	0.0678698	0.0727317	0.0583482	0.0968836	0.0781393	0.0781619	0.0568457	0.0780223
TGA70502.1	long-chain fatty acid--CoA ligase [Aliivibrio fischeri]	0	33	69.2	0.0129341	0.0115039	0.0126708	0.0166494	0.0128809	0.0119657	0.0225568	0.00989278	0.00618586	0.01187	0.00548232	0.0124206	0.0168131	0.0142375	0.0212764	0.01287	0.0135513	0.0124838	0.0142786
TGA72183.1	ribonucleotide-diphosphate reductase subunit beta [Aliivibrio fischeri]	0	23	43.6	0.0209964	0.0203724	0.0222831	0.0315323	0.0188191	0.0539567	0.0447546	0.0180668	0.0140585	0.0134884	0.0177994	0.0378055	0.0318423	0.0346684	0.0322363	0.0208924	0.0195541	0.00675514	0.0208611
TGA73141.1	peptide deformylase [Aliivibrio fischeri]	0	11	19	0.0380968	0.0941225	0.0608196	0.0899067	0.0695568	0.0909393	0.0586477	0.0890351	0.102438	0.115377	0.0789454	0.117375	0.075659	0.123012	0.061276	0.123552	0.173456	0.229701	0.0976656
TGA72163.1	efflux RND transporter periplasmic adaptor subunit [Aliivibrio fischeri]	0	24	38	0.016735	0.0167451	0.0150281	0.0419623	0.034374	0.0331144	0.0178356	0.0285999	0.0220102	0.0190058	0.0234082	0.0524807	0.0498528	0.0430601	0.0454226	0.0483373	0.0508961	0.0197418	0.0355636
TGA72264.1	quinone-dependent dihydroorotate dehydrogenase [Aliivibrio fischeri]	0	24	36.9	0.0963757	0.0228583	0.0442345	0.0631785	0.0610002	0.0556975	0.0616284	0.0112619	0.0225342	0.0216204	0.0259627	0.0395907	0.0484878	0.0492718	0.0568384	0.036465	0.0383953	0.0151589	0.0624178
TGA69660.1	23S rRNA (adenine(2030)-N(6))-methyltransferase RlmJ [Aliivibrio fischeri]	0	16	32.2	0.0180546	0.0091761	0.0115808	0.0365213	0.0310803	0.0174982	0.0302375	0.00813761	0.0054276	0.010415	0.00481029	0.0374622	0.033807	0.0218614	0.0342253	0.028231	0.00990847	0.0182558	0.0344529
TGA70520.1	arginine N-succinyltransferase [Aliivibrio fischeri]	0	17	37.9	0.0234191	0.0568077	0.0401491	0.0527559	0.0279873	0.0457387	0.0272283	0.0582152	0.0470418	0.0816713	0.0575741	0.0562235	0.0355164	0.0541361	0.0359558	0.077677	0.092694	0.090415	0.0413657
TGA70375.1	5'-methylthioadenosine/S-adenosylhomocysteine nucleosidase [Aliivibrio fischeri]	0	11	24.6	0.0373821	0.0277071	0.025177	0.0330826	0.0375386	0.0352237	0.0199203	0.036038	0.0262216	0.0691852	0.0668131	0.0329066	0.0334079	0.0301761	0.0375791	0.0378857	0.0359021	0.0330739	0.0340461
TGA69145.1	L-threonine 3-dehydrogenase [Aliivibrio fischeri]	0	17	37.6	0.0188818	0.0354537	0.0207239	0.0272312	0.00919312	0.0166055	0.0223595	0.0794307	0.0794676	0.0635375	0.0508657	0.027702	0.0299989	0.0203227	0.0430242	0.0510298	0.0832831	0.0767224	0.0509533
TGA68041.1	urocanate hydratase [Aliivibrio fischeri]	0	30	61.7	0.0204143	0.0204266	0.0160406	0.0346272	0.0181703	0.0259681	0.0203971	0.0187858	0.020137	0.0257605	0.0226058	0.0336942	0.0304067	0.0339882	0.0461743	0.0341375	0.0196061	0.0255873	0.0418332
TGA68608.1	DeoR family transcriptional regulator [Aliivibrio fischeri]	0	21	28.2	0.016735	0.0124037	0.0150281	0.0263293	0.0274992	0.0220763	0.0267534	0.0205333	0.0264122	0.0253411	0.02861	0.0294629	0.0365587	0.0337726	0.0336464	0.0407051	0.0214299	0.0296127	0.0304831
TGA72495.1	Hsp70 family protein [Aliivibrio fischeri]	0	19	65.9	0.00831228	0.00422464	0.00533175	0.0196166	0.0143093	0.0187976	0.0177179	0.0124884	0.00874595	0.00959003	0.00664392	0.0156795	0.0169796	0.0143784	0.0214871	0.0173299	0.0152061	0.00980573	0.0187459
TGA70089.1	50S ribosomal protein L3 N(5)-glutamine methyltransferase [Aliivibrio fischeri]	0	7	35.3	0.0255344	0.0247755	0.0187609	0.0465646	0.0330582	0.0288721	0.0395836	0.0366193	0.0341939	0.0304638	0.0238109	0.0398462	0.0276603	0.0309183	0.0196017	0.0310541	0.0564783	0.0328605	0.0338264
TGA68091.1	DUF3010 family protein [Aliivibrio fischeri]	0	21	15.7	0.0359803	0.0365733	0.0184631	0.103107	0.0619386	0.104614	0.065737	0.0594627	0.0486739	0.0726445	0.0671036	0.0678698	0.055123	0.0560143	0.0620055	0.043758	0.0394923	0.0545719	0.0249671
TGA72258.1	RNA chaperone ProQ [Aliivibrio fischeri]	0	16	23.1	0.0864911	0.0769271	0.068349	0.102058	0.0720091	0.0665017	0.084805	0.0254692	0.0182007	0.0454028	0.0548443	0.0822269	0.0659591	0.0712148	0.0584283	0.075735	0.057593	0.0734622	0.063018
TGA73307.1	50S ribosomal protein L33 [Aliivibrio fischeri]	0	10	6.4	0.20934	0.26765	0.281982	0.0617541	0.157662	0.192321	0.223107	0	0	0	0	0.017276	0.124723	0.0950546	0.126266	0	0	0	0
TGA73354.1	pseudaminic acid synthase [Aliivibrio fischeri]	0	21	37.7	0.0188269	0.0111634	0.0150281	0.0370255	0.0297908	0.0260184	0.0289829	0.0154	0.0110051	0.0253411	0.0234082	0.0359079	0.034897	0.0177306	0.0252348	0.0279848	0.010715	0.017274	0.0254026
TGA71800.1	aromatic amino acid lyase [Aliivibrio fischeri]	0	26	56.1	0.0126741	0.0100201	0.00505838	0.0199402	0.0138841	0.0222923	0.0105059	0.0133291	0.0118536	0.0099513	0.00656591	0.00929724	0.0151022	0.0136412	0.0135902	0.0154138	0.0126231	0.01329	0.0205209
TGA71694.1	lipoyl synthase [Aliivibrio fischeri]	0	26	36.4	0.03811	0.0259203	0.0261704	0.0238071	0.0270137	0.0405566	0.0406163	0.0330068	0.0165111	0.0294199	0.022995	0.0384807	0.0293837	0.0325732	0.0297472	0.0218108	0.0373188	0.0158672	0.0163336
TGA71322.1	GspE/PulE family protein [Aliivibrio fischeri]	0	29	64	0.00626834	0.00446016	0.00675479	0.0251481	0.0123603	0.0127579	0.0133612	0.0131846	0.0131908	0.0075935	0.00701431	0.0148983	0.00896308	0.012144	0.0181479	0.00609868	0.00481614	0.00295783	0.0167462
TGA70227.1	lipid-A-disaccharide synthase [Aliivibrio fischeri]	0	22	42.9	0.0169098	0.0116977	0.0168723	0.0310383	0.0123495	0.0191201	0.0280341	0.0335916	0.0138382	0.00569017	0.0157685	0.0148853	0.024627	0.0250252	0.0226652	0.0182801	0.0168418	0.00664932	0.0273791
TGA70620.1	50S ribosomal protein L11 methyltransferase [Aliivibrio fischeri]	0	12	32.4	0.0195811	0.0304778	0.0263759	0.0288816	0.0268133	0.0332109	0.0286947	0.00772243	0.0128767	0.0024709	0.00912974	0.0290871	0.0233325	0.0326009	0.0206685	0.0178604	0.0125372	0.00866221	0.0148614
TGA69633.1	3'(2'),5'-bisphosphate nucleotidase [Aliivibrio fischeri]	0	15	30.2	0.0343929	0.0117653	0.0118788	0.0405829	0.0347784	0.0329057	0.0253764	0.0472999	0.0250527	0.00801226	0.0123352	0.0593861	0.034677	0.0384412	0.0510633	0.05148	0.0711442	0.0312094	0.0642537
TGA72176.1	hypothetical protein VFES401_06770 [Aliivibrio fischeri]	0	14	13.7	0.106816	0.0850044	0.0959216	0.0995061	0.0739041	0.101708	0.101858	0.0945997	0.0828132	0.119182	0.0891219	0.0890791	0.0669897	0.0884948	0.0949459	0.0957207	0.107987	0.092848	0.0887504
TGA72118.1	purine nucleoside phosphoramidase [Aliivibrio fischeri]	0	10	13	0.105459	0.110351	0.100274	0.17568	0.122324	0.161331	0.119007	0.215296	0.18276	0.194136	0.231392	0.221162	0.192191	0.180276	0.276887	0.203701	0.238316	0.278087	0.218462
TGA71510.1	50S ribosomal protein L19 [Aliivibrio fischeri]	0	11	13.3	0.65195	0.7385	0.80638	0.261267	0.424475	0.396402	0.648942	0.00646836	0.00647137	0.0124179	0.0114707	0.0243635	0.139247	0.126604	0.163228	0.00748	0.0393798	0.00725552	0.0074688
TGA71744.1	ATP-dependent Clp protease proteolytic subunit [Aliivibrio fischeri]	0	9	22.9	0.0799562	0.114402	0.0749227	0.106653	0.08759	0.082546	0.0592797	0.369259	0.215806	0.34743	0.337139	0.151478	0.14084	0.13049	0.130002	0.169113	0.231485	0.237855	0.143531
TGA68194.1	caspase family protein [Aliivibrio fischeri]	0	25	56.7	0.0303448	0.0115669	0.0129761	0.0204607	0.0221613	0.0228742	0.0261804	0.00455902	0.00152038	0.0058349	0.00269492	0.00953993	0.0137746	0.00699866	0.013945	0.0035147	0.00370075	0.00511383	0.00701887
TGA73449.1	50S ribosomal protein L21 [Aliivibrio fischeri]	0	11	11.4	0.223567	0.410118	0.313693	0.0577071	0.137763	0.150094	0.171257	0.00734755	0.0147019	0.0211586	0.00651491	0.00922502	0.0998992	0.0507573	0.0674235	0.0169934	0.00894648	0	0.0339359
TGA73245.1	cytochrome c4 [Aliivibrio fischeri]	0	20	22.1	0.0631849	0.0343432	0.0441313	0.0621307	0.103826	0.130981	0.056117	0.125518	0.0997222	0.148833	0.134207	0.180765	0.142214	0.153015	0.169381	0.0896506	0.071921	0.0703963	0.161982
TGA70211.1	acyl-CoA dehydrogenase [Aliivibrio fischeri]	0	39	89.5	0.0132443	0.0141357	0.0158579	0.00208373	0.00290175	0.000998365	0.00752816	0.00371435	0.000929018	0.00267403	0.00164671	0.00466345	0.00210422	0.00320736	0.00106513	0.0064429	0.00339198	0.00312477	0.00214442
TGA70321.1	tRNA pseudouridine(13) synthase TruD [Aliivibrio fischeri]	0	21	39.5	0.0102508	0.0164111	0.0128873	0.0193531	0.0179672	0.0139089	0.0284049	0.0215612	0.017257	0.00413929	0.0114707	0.0135353	0.0171005	0.0074473	0.0173121	0.00498667	0.0105013	0.00725552	0.0199168
TGA68749.1	EAL domain-containing protein [Aliivibrio fischeri]	0	30	72.6	0.0101037	0.00499246	0.00302438	0.0291429	0.0159876	0.0177712	0.0167505	0.00826456	0.005906	0.0056665	0.00418743	0.0207527	0.0173902	0.012234	0.0135425	0.013653	0.0129382	0.00529732	0.00545304
TGA70373.1	glutamate synthase subunit beta [Aliivibrio fischeri]	0	31	53.4	0.0293717	0.0222052	0.0197819	0	0.0128704	0.00830273	0.0140865	0.00154449	0	0	0.00136946	0.00193914	0.00524981	0.00355646	0	0.00178604	0.00188059	0	0.00178337
TGA70410.1	RNA polymerase-binding protein DksA [Aliivibrio fischeri]	0	15	17.1	0.198012	0.158934	0.160468	0.079783	0.0952321	0.0709911	0.108091	0.0660294	0.0457339	0.0487547	0.0675539	0.0573933	0.0517934	0.0584788	0.0757383	0.0704827	0.0494758	0.0455783	0.0938362
TGA71845.1	hypothetical protein VFES401_04995 [Aliivibrio fischeri]	0	15	19.3	0.0507957	0.0489437	0.0380123	0.0449534	0.0463712	0.0574354	0.049625	0.035614	0.0222691	0.0470053	0.0513145	0.0726606	0.0655711	0.0615059	0.0868077	0.066924	0.0758872	0.0399481	0.0822447
TGA68146.1	DUF480 domain-containing protein [Aliivibrio fischeri]	0	15	24.4	0.0265292	0.0707871	0.038713	0.0665209	0.0508587	0.0599939	0.0530137	0.069751	0.0767617	0.0769965	0.0773082	0.0788166	0.059272	0.0803073	0.0760067	0.0927589	0.174106	0.101711	0.0845661
TGA71570.1	tRNA (cytosine(32)/uridine(32)-2'-O)-methyltransferase TrmJ [Aliivibrio fischeri]	0	19	26.7	0.0597183	0.0185902	0.0375391	0.0563731	0.0523359	0.0506432	0.0445521	0.0533841	0.0439838	0.0663145	0.0696095	0.055197	0.0604853	0.0686944	0.0828455	0.0544706	0.0611776	0.0457911	0.0761446
TGA68985.1	formate dehydrogenase subunit alpha [Aliivibrio fischeri]	0	60	152.5	0.00311293	0.00230726	0.00139771	0.0018366	0.00284178	0.00234655	0.0038706	0.000545637	0.00109178	0	0.000483804	0.00205518	0.00185465	0	0.0018776	0.00126195	0.000664374	0.000612038	0.00126006
TGA69632.1	iron-sulfur cluster biogenesis protein NfuA [Aliivibrio fischeri]	0	14	21.2	0.0704768	0.105572	0.0932672	0.0525228	0.0365711	0.0587183	0.0513923	0.0858225	0.093668	0.101103	0.100309	0.0783652	0.0662991	0.0718626	0.0671193	0.0766893	0.104499	0.166279	0.0540526
TGA68438.1	glycogen synthase GlgA [Aliivibrio fischeri]	0	25	56.3	0.0115368	0.00641316	0.00906505	0.0357345	0.0236967	0.0277201	0.0169063	0.0151663	0.0212427	0.0189254	0.0147924	0.0323708	0.0189021	0.0279386	0.0208756	0.0227998	0.0184667	0.0119084	0.0210144
TGA70357.1	small-conductance mechanosensitive channel MscS [Aliivibrio fischeri]	0	12	30.6	0.0352254	0.0335682	0.0203352	0.0385963	0.024807	0.0256049	0.0214526	0.0873228	0.103248	0.0609604	0.0539644	0.0830575	0.0509684	0.0456993	0.0849866	0.06732	0.0418858	0.0415544	0.0886071
TGA70022.1	50S ribosomal protein L32 [Aliivibrio fischeri]	0	4	6.2	0.693905	1.14292	0.876997	0.348745	0.534925	0.290596	0.520418	0	0	0	0	0.0509024	0.275615	0.217833	0.10851	0	0	0	0
TGA70231.1	molecular chaperone [Aliivibrio fischeri]	0	15	19.1	0.130455	0.097315	0.117149	0.0844153	0.13369	0.0951658	0.0762447	0.0796629	0.0974111	0.0807161	0.0706353	0.127802	0.200577	0.14777	0.126912	0.158655	0.13472	0.0695003	0.137976
TGA71297.1	methionine synthase [Aliivibrio fischeri]	0	38	136.3	0.00528259	0.00469845	0.00474378	0.00831112	0.00771592	0.00663677	0.00500445	0.00740748	0.0055582	0.00770293	0.0043787	0.0069752	0.00769344	0.0056857	0.00566445	0.00713834	0.00676459	0.00484688	0.00570212
TGA72269.1	DUF3466 family protein [Aliivibrio fischeri]	0	18	58.5	0.0145508	0.0235306	0.0130667	0.0140479	0.0159401	0.0164528	0.0155078	0.0166941	0.0111346	0.00667689	0.00370056	0.0192131	0.0189147	0.0144154	0.017553	0.01287	0.0169391	0.00156047	0.0144571
TGA73183.1	DNA polymerase III subunit beta [Aliivibrio fischeri]	0	24	40.8	0.0216275	0.0139898	0.0229528	0.03016	0.0258462	0.0422396	0.0272407	0.0206775	0.0393056	0.0158786	0.0183343	0.0285572	0.0398278	0.0214262	0.0237179	0.016738	0.0201418	0.0139163	0.0238757
TGA70251.1	malate synthase A [Aliivibrio fischeri]	0	31	60.6	0.0202136	0.0251698	0.0121013	0.0174912	0.00738118	0.0152372	0.0114896	0.0141722	0.012761	0.017685	0.00753973	0.0177936	0.00802873	0.0146854	0.0113793	0.026222	0.0241588	0.0127175	0.0147278
TGA73146.1	sporulation control protein Spo0M [Aliivibrio fischeri]	0	15	29.5	0.0192261	0.0244287	0.0246644	0.074541	0.0631852	0.0683232	0.0439083	0.037551	0.0317887	0.0415904	0.0307345	0.119679	0.0883651	0.0964453	0.112651	0.11357	0.0914453	0.0874817	0.103394
TGA70460.1	30S ribosomal protein S9 [Aliivibrio fischeri]	0	11	14.5	0.575684	0.595723	0.591529	0.209014	0.454794	0.344244	0.45426	0.0174646	0.122309	0.0223522	0.0258091	0.0438543	0.217665	0.194374	0.126873	0.020196	0.0425302	0.0195899	0.0403315
TGA70049.1	YeaH/YhbH family protein [Aliivibrio fischeri]	0	22	48.5	0.00850598	0.0105916	0.0152768	0.0301106	0.0260906	0.013465	0.0145046	0.0286259	0.035799	0.0257605	0.0206228	0.0404331	0.0344609	0.0329582	0.0492526	0.0434477	0.0348553	0.0180616	0.0371851
TGA70368.1	putative 4-hydroxy-4-methyl-2-oxoglutarate aldolase [Aliivibrio fischeri]	0	16	17.3	0.0182179	0.0364576	0.0163597	0.0859867	0.0548823	0.0566478	0.04854	0.148486	0.100634	0.110346	0.169882	0.126289	0.10854	0.0772068	0.0934007	0.127397	0.116644	0.150437	0.149329
TGA71580.1	nucleoside-diphosphate kinase [Aliivibrio fischeri]	0	15	16.2	0.114937	0.0933382	0.112189	0.1769	0.158757	0.163864	0.106518	0.236499	0.262899	0.156387	0.107179	0.184757	0.148866	0.157324	0.120566	0.133705	0.153581	0.247595	0.1153
TGA70135.1	sigma-54-dependent Fis family transcriptional regulator [Aliivibrio fischeri]	0	29	55.4	0.00875788	0.0142807	0.00262154	0.0258353	0.0223861	0.0231062	0.0326685	0.00921052	0.0015358	0.00589408	0.00680563	0.0250554	0.0139143	0.0159067	0.0334553	0.0142014	0.013084	0.0051657	0.0194977
TGA68403.1	cysteine desulfurase-like protein [Aliivibrio fischeri]	0	21	46.1	0.00702054	0.00936634	0.00315224	0.0310653	0.0173044	0.0198456	0.0168351	0.0203043	0.0110802	0.0248054	0.0212767	0.0393976	0.0209139	0.0148764	0.0190553	0.027749	0.0224753	0.0186343	0.0191821
TGA68127.1	Re/Si-specific NAD(P)(+) transhydrogenase subunit beta [Aliivibrio fischeri]	0	14	48.5	0.0361374	0.0307439	0.0423281	0.066743	0.0585208	0.0586267	0.0401886	0.0396575	0.0529013	0.0523421	0.0732572	0.0663879	0.0617827	0.0684891	0.0492795	0.0707007	0.0623714	0.0352162	0.0553311
TGA72225.1	GntR family transcriptional regulator [Aliivibrio fischeri]	0	18	33.5	0.0214452	0.0148352	0.0171181	0.0477981	0.026103	0.0350254	0.0457112	0.0200476	0.0125356	0.0144327	0.0288856	0.0503405	0.028393	0.0461634	0.040242	0.0463661	0.0183077	0.0112437	0.0462967
TGA70480.1	SH3 domain-containing protein [Aliivibrio fischeri]	0	18	22.5	0.0638074	0.0567517	0.0477494	0.0752913	0.0737827	0.0761561	0.0604478	0.149123	0.126813	0.135985	0.148752	0.112336	0.0887036	0.0686765	0.124011	0.116401	0.104405	0.117089	0.124836
TGA71677.1	hypothetical protein VFES401_04025 [Aliivibrio fischeri]	0	13	20.7	0.0647264	0.0440234	0.0512864	0.0898539	0.0583933	0.0602717	0.0405784	0.0600633	0.104158	0.0960906	0.102963	0.0703835	0.0725899	0.0783739	0.073488	0.0694572	0.107263	0.0763557	0.0554825
TGA68737.1	efflux RND transporter periplasmic adaptor subunit [Aliivibrio fischeri]	0	20	40.1	0.0212787	0.0189257	0.013897	0.0205432	0.0254294	0.015311	0.0247397	0.00813761	0.0040707	0.00195281	0.0162347	0.0204339	0.0253552	0.0187384	0.0186683	0.0164681	0.00743135	0	0.0211415
TGA70259.1	phaC PHA synthase [Aliivibrio fischeri]	0	7	19.4	0.112197	0.0516156	0.0625363	0.219128	0.135623	0.20123	0.160808	0.146477	0.11398	0.113263	0.0865852	0.163471	0.110641	0.17333	0.11201	0.13645	0.123856	0.109535	0.164434
TGA70035.1	integration host factor subunit beta [Aliivibrio fischeri]	0	13	10.6	0.123803	0.0412925	0.0555878	0.155215	0.135623	0.122488	0.173178	0.146477	0.105838	0.203092	0.245325	0.214556	0.101421	0.178014	0.214686	0.0941033	0.0396339	0.0273837	0.169132
TGA73179.1	amino acid ABC transporter ATP-binding protein [Aliivibrio fischeri]	0	21	27.1	0.0205602	0.0156743	0.00791276	0.0277263	0.0386111	0.0431742	0.0156517	0.0154449	0.0123616	0.0177905	0.0219114	0.0310262	0.0349987	0.0248952	0.0673203	0.0178604	0.0263282	0.0242542	0.0356673
TGA73236.1	DNA helicase II [Aliivibrio fischeri]	0	32	83.2	0.00785381	0.0113512	0.00352638	0.00926733	0.0075282	0.00666031	0.0104629	0.0030974	0.00206589	0.00297317	0.00183093	0.00648143	0.00935845	0.00594361	0.00710568	0.0083576	0.00628573	0.00231622	0.00476862
TGA68672.1	methyl-accepting chemotaxis protein [Aliivibrio fischeri]	0	20	67.8	0.00916695	0.00917245	0.00617397	0.0067605	0.0087869	0.0103652	0.0122123	0.00964074	0.0120565	0.00694056	0.00854822	0.00453906	0.00955777	0.00971232	0.00691144	0.00557427	0.00586935	0.00675873	0.00556592
TGA72344.1	pyroglutamyl-peptidase I [Aliivibrio fischeri]	0	9	22.8	0.0101831	0.0120761	0.0121926	0.0320422	0.0148738	0.0307044	0.0217056	0.0321282	0.0250002	0.0205598	0.0221568	0.0268918	0.0283126	0.0164403	0.040947	0.0247687	0.0217332	0.0160169	0.0206097
TGA69107.1	HlyD family secretion protein [Aliivibrio fischeri]	0	18	41.7	0.0114831	0.0153199	0.00343728	0.0158081	0.0188691	0.00865604	0.0163177	0.0100638	0.0161096	0.0115922	0.021416	0.0303248	0.0159635	0.0254911	0.0277046	0.0139653	0.041663	0.0180616	0.0209166
TGA72644.1	TIGR02647 family protein [Aliivibrio fischeri]	0	7	8.3	0.274586	0.151587	0.195563	0.312833	0.363038	0.331891	0.302736	0.209115	0.129512	0.248521	0.194247	0.287554	0.236932	0.321018	0.27413	0.356973	0.569867	0.245733	0.287451
TGA72554.1	HTH-type transcriptional repressor PurR [Aliivibrio fischeri]	0	21	38	0.0234886	0.0151937	0.0230104	0.0302357	0.023392	0.0265589	0.0364122	0.0359311	0.0381945	0.0301787	0.0219032	0.0422928	0.0330774	0.0361978	0.0360625	0.0285661	0.0300782	0.0302278	0.0311163
TGA70445.1	UDP-N-acetylmuramoyl-tripeptide--D-alanyl-D-alanine ligase [Aliivibrio fischeri]	0	20	48.4	0.0111443	0.011328	0.0100077	0.0150287	0.0226726	0.0198016	0.0220578	0.00837166	0.0100507	0.0112503	0.0133613	0.0210216	0.0132794	0.0192773	0.0230463	0.00968098	0.0142708	0.0112685	0.0154664
TGA69652.1	Cof-type HAD-IIB family hydrolase [Aliivibrio fischeri]	0	17	29.4	0.0298704	0.0386435	0.0243852	0.0448591	0.0416466	0.0491271	0.034729	0.0456935	0.0571434	0.0603087	0.048112	0.0358558	0.035593	0.0460327	0.0393091	0.0462349	0.0382504	0.0352372	0.0428681
TGA71875.1	Grx4 family monothiol glutaredoxin [Aliivibrio fischeri]	0	11	12.4	0.15559	0.132619	0.151364	0.206542	0.191751	0.153937	0.152004	0.006818	0.0136423	0.150525	0.145089	0.136963	0.162224	0.156997	0.132949	0.141918	0.0581118	0.0229431	0.110215
TGA68049.1	transcription-repair coupling factor [Aliivibrio fischeri]	0	42	130.1	0.0050016	0.00278033	0.00280716	0.00737723	0.00616402	0.00424153	0.00533054	0.00328757	0.00131564	0.00378686	0.00349801	0.00495314	0.00595982	0.00529916	0.00452516	0.00532243	0.00560418	0.00221259	0.00455525
TGA72343.1	methyl-accepting chemotaxis protein [Aliivibrio fischeri]	0	20	73.6	0.0095664	0.0103994	0.0152723	0.00877967	0.0116442	0.0132206	0.0181254	0.00670722	0.0100655	0.0107304	0.00892071	0.00561405	0.00633285	0.0102964	0.00512896	0.00517081	0.0122502	0.00752345	0.00516307
TGA72577.1	ABC transporter ATP-binding protein [Aliivibrio fischeri]	0	21	35.8	0.0403517	0.0358897	0.0382491	0.0423237	0.0515717	0.0684393	0.0358379	0.0424373	0.0400983	0.0497875	0.0418091	0.0444008	0.0614385	0.0570031	0.0892416	0.0436217	0.0459308	0.0714025	0.0680568
TGA71408.1	peptide chain release factor 2 [Aliivibrio fischeri]	0	25	41.3	0.0197152	0.0175352	0.00885217	0.032569	0.0237573	0.0245215	0.0357201	0.0290279	0.0124463	0.0159221	0.0110307	0.0442548	0.0187938	0.0214849	0.0356744	0.0407609	0.0252462	0.0232574	0.0311234
TGA73196.1	acetyl-CoA C-acyltransferase FadA [Aliivibrio fischeri]	0	20	43.5	0.0158348	0.00938924	0.00789986	0.0207609	0.00963704	0.0179047	0.013126	0.0111022	0.00740489	0.0106569	0.0114847	0.0185854	0.0188685	0.0255648	0.0233468	0.0235373	0.0112651	0.0124532	0.0213655
TGA71886.1	electron transport complex subunit RsxC [Aliivibrio fischeri]	0	40	84.9	0.00917864	0.00816369	0.00659396	0.0119137	0.0110605	0.00934057	0.00586938	0.00386121	0.00482876	0.00463294	0.00941504	0.0133316	0.00984339	0.0144481	0.0110724	0.0133953	0.00940293	0.00541388	0.0122606
TGA68321.1	type VI secretion system baseplate subunit TssK [Aliivibrio fischeri]	0	25	49.2	0.0375304	0.0261238	0.0190492	0.0115526	0.0125129	0.0129154	0.0208689	0.00858048	0.00343379	0	0.00608649	0.0129276	0.00777749	0.00987907	0.0118106	0.00793796	0.00835816	0.00192493	0.0138706
TGA70551.1	23S rRNA (guanosine(2251)-2'-O)-methyltransferase RlmB [Aliivibrio fischeri]	0	18	26.5	0.0262204	0.023321	0.0104649	0.0275018	0.0255323	0.016471	0.0310499	0.0275756	0.0306538	0.0352929	0.0271674	0.0384687	0.0243007	0.0176383	0.0281159	0.021259	0.0186536	0.0274946	0.0424542
TGA70065.1	hypothetical protein VFES401_10110 [Aliivibrio fischeri]	0	16	15.4	0.111488	0.0315509	0.0455076	0.0597971	0.0388604	0.0458404	0.0432074	0.0959321	0.0479884	0.0767372	0.0945121	0.0401483	0.0543466	0.0306808	0.085585	0.104773	0.129787	0.107607	0.11077
TGA71613.1	30S ribosomal protein S6--L-glutamate ligase [Aliivibrio fischeri]	0	20	32.4	0.0239072	0.0106318	0.0150281	0.0394939	0.0261897	0.0324386	0.0509589	0.0201142	0.0201236	0.0241344	0.0356697	0.0410376	0.0142437	0.0173688	0.0519116	0.0174451	0.0428599	0.0169215	0.0203221
TGA70528.1	3-dehydroquinate synthase [Aliivibrio fischeri]	0	17	39.5	0.0119272	0.0141444	0.00892553	0.0234563	0.0217765	0.0202293	0.0360161	0.0229966	0.0167326	0.0180608	0.0111221	0.0314976	0.0189496	0.014442	0.014388	0.016923	0.0152733	0.00469003	0.0217255
TGA68096.1	ABC transporter ATP-binding protein [Aliivibrio fischeri]	0	21	67.6	0.00591781	0.00315806	0.00531421	0.0167589	0.00648281	0.00802962	0.00882981	0.0037342	0.00498125	0.00477924	0.00331103	0.0140651	0.00846186	0.00859869	0.0214164	0.0172729	0.0136404	0.00418863	0.0201215
TGA71760.1	flavodoxin FldA [Aliivibrio fischeri]	0	10	19.8	0.0575684	0.0694893	0.0590819	0.0824859	0.0720741	0.0650934	0.0569721	0.0735175	0.103838	0.107929	0.1112	0.108592	0.117596	0.0846438	0.104169	0.120022	0.105313	0.155227	0.124836
TGA70671.1	rhodanese-like domain-containing protein [Aliivibrio fischeri]	0	10	17.8	0.10092	0.101469	0.118209	0.134616	0.129783	0.124035	0.0935283	0.124595	0.124653	0.137316	0.130934	0.121669	0.125483	0.127512	0.169381	0.138745	0.185421	0.201872	0.154522
TGA73402.1	30S ribosomal protein S12 [Aliivibrio fischeri]	0	11	13.7	0.31918	0.309693	0.270991	0.102716	0.184363	0.078742	0.309247	0.0793417	0.0671665	0.0878764	0.0919968	0.0536391	0.0898959	0.0491882	0.0840074	0.056462	0.0743135	0.136919	0.0352359
TGA70548.1	30S ribosomal protein S18 [Aliivibrio fischeri]	0	11	8.9	0.479737	0.571763	0.585896	0.21511	0.315324	0.260374	0.398804	0.0302719	0.141335	0.00968593	0.0715771	0.12669	0.262957	0.232356	0.18519	0.0816816	0.0368595	0.0905489	0.151467
TGA70232.1	outer membrane protein assembly factor BamA [Aliivibrio fischeri]	0	27	90.2	0.008895	0.00712027	0.00479265	0.0146943	0.0107187	0.0140808	0.012324	0.00187095	0.00280772	0.00269386	0.000829463	0.00469803	0.00847929	0.0107705	0.0085842	0.00432712	0.00341713	0.00104932	0.00864128
TGA68617.1	response regulator [Aliivibrio fischeri]	0	39	98.5	0.00333151	0.00296312	0.00224378	0.0127761	0.00729917	0.0103592	0.00532591	0.00613147	0.00438165	0.00504476	0.00232998	0.00989768	0.0119093	0.0161358	0.0140661	0.0141808	0.00319961	0.00196504	0.0121368
TGA69015.1	aspartate/tyrosine/aromatic aminotransferase [Aliivibrio fischeri]	0	31	43.1	0.0182179	0.0162034	0.0114518	0.0300954	0.0239487	0.0205992	0.009708	0.00957972	0.011501	0.0220692	0.0135906	0.0360827	0.0195373	0.0198532	0.026372	0.0177248	0.00933152	0.00644731	0.0243351
TGA70173.1	phosphocarrier protein Hpr [Aliivibrio fischeri]	0	9	9.1	0.423297	0.444258	0.456147	0.479503	0.417341	0.363757	0.424068	1.38895	1.14909	0.914466	1.16839	0.581285	0.403515	0.399788	0.469783	0.741312	0.748031	1.05862	0.637396
TGA71377.1	oxidative damage protection protein [Aliivibrio fischeri]	0	16	10.5	0.151917	0.128007	0.0574408	0.349082	0.289047	0.343549	0.306773	0.0756798	0.0504766	0.0807161	0.0521917	0.358956	0.362042	0.280763	0.424393	0.466752	0.255969	0.0282965	0.417506
TGA68856.1	HlyD family efflux transporter periplasmic adaptor subunit [Aliivibrio fischeri]	0	19	34.4	0.0113862	0.0162034	0.0143147	0.0403063	0.0299358	0.0283239	0.019416	0.033529	0.0215644	0.036782	0.0212353	0.0360827	0.0244216	0.035846	0.0329649	0.0360034	0.029161	0.0322366	0.0414802
TGA72296.1	extracellular solute-binding protein [Aliivibrio fischeri]	0	15	39.3	0.0207379	0.0221337	0.0186227	0.0318114	0.0295332	0.0328281	0.0154712	0.0545244	0.0501857	0.054431	0.0464117	0.0438122	0.0370664	0.0276215	0.0350233	0.0403532	0.0557672	0.0636061	0.0453294
TGA73287.1	bifunctional GTP diphosphokinase/guanosine-3',5'-bis pyrophosphate 3'-pyrophosphohydrolase [Aliivibrio fischeri]	0	29	79.6	0.00407132	0.00543168	0.000914015	0.0120102	0.0133801	0.0115087	0.0108477	0.00321131	0.00214187	0.00513752	0.00189826	0.0120956	0.0133411	0.0123244	0.0184175	0.0099028	0.00260675	0.00360211	0.011124
TGA68040.1	histidine ammonia-lyase [Aliivibrio fischeri]	0	22	54.6	0.0112879	0.00878477	0.00380123	0.0199793	0.0108199	0.0175497	0.0180455	0.00741959	0.00445382	0.0170928	0.00789454	0.020494	0.0184944	0.0222105	0.0119148	0.013728	0.0144547	0.00832251	0.0188477
TGA71576.1	Fe-S protein assembly chaperone HscA [Aliivibrio fischeri]	0	24	65.9	0.0105137	0.0114292	0.00629424	0.012406	0.00767835	0.0158507	0.00747011	0.00982855	0.00491656	0.00589647	0.00653606	0.00925498	0.0125279	0.00990152	0.0155014	0.00710357	0.0149592	0.00551231	0.0127673
TGA68046.1	FKBP-type peptidyl-prolyl cis-trans isomerase [Aliivibrio fischeri]	0	13	17.1	0.0412513	0.0244599	0.0370438	0.054084	0.0552319	0.0570086	0.0683888	0.0771259	0.0675165	0.0740326	0.0854822	0.0786771	0.0600774	0.0665988	0.0608207	0.0780398	0.0586935	0.0973257	0.0389615
TGA71581.1	bifunctional tRNA (adenosine(37)-C2)-methyltransferase TrmG/ribosomal RNA large subunit methyltransferase RlmN [Aliivibrio fischeri]	0	23	41.9	0.0251475	0.0120436	0.0173712	0.0205432	0.019072	0.0240601	0.0144315	0.0122064	0.0040707	0.00781124	0.00360772	0.0153254	0.0138301	0.0257652	0.0140012	0.0211732	0.0123856	0.0114099	0.0117453
TGA70342.1	L-aspartate oxidase [Aliivibrio fischeri]	0	27	61.7	0.00915862	0.00465479	0.0093994	0.0123508	0.010033	0.0118352	0.0111554	0.0206399	0.0178963	0.0184913	0.0244013	0.0310967	0.0233855	0.0174267	0.0299881	0.0175032	0.0100526	0.013891	0.0206546
TGA73502.1	16S rRNA (cytosine(967)-C(5))-methyltransferase RsmB [Aliivibrio fischeri]	0	23	47.9	0.0101353	0.00751213	0.00606769	0.0298986	0.0240564	0.0171902	0.023404	0.0177652	0.0195508	0.018758	0.0126016	0.0178437	0.0201284	0.0163631	0.0203774	0.0184893	0.0173049	0.00996357	0.0184616
TGA71446.1	lipoprotein NlpI [Aliivibrio fischeri]	0	15	37.7	0.0220063	0.0117437	0.0138332	0.0259669	0.0313395	0.0298594	0.0257989	0.00462873	0.00463089	0.00888618	0.00410419	0.0319632	0.0393334	0.0373048	0.0265467	0.0187343	0.02818	0.0103841	0.0347402
TGA72271.1	bifunctional 3-hydroxydecanoyl-ACP dehydratase/trans-2-decenoyl-ACP isomerase [Aliivibrio fischeri]	0	16	18.8	0.0585725	0.0632591	0.0676265	0.0839246	0.091664	0.104074	0.0847192	0.0571998	0.0660305	0.0591293	0.0585205	0.0994372	0.0648087	0.0911861	0.0706574	0.0814103	0.0750048	0.0592253	0.0660468
TGA70103.1	cytochrome c maturation protein CcmE [Aliivibrio fischeri]	0	9	17.6	0.0581048	0.0516797	0.056192	0.0632884	0.0685487	0.060646	0.0571626	0.0376049	0.0329196	0.0586571	0.0625188	0.0590172	0.0745625	0.0811802	0.0754849	0.0815367	0.0744058	0.0685444	0.0488487
TGA71507.1	30S ribosomal protein S16 [Aliivibrio fischeri]	0	9	9.2	0.544092	0.577591	0.701373	0.186392	0.471063	0.317529	0.486347	0.0184585	0.00923353	0.0708727	0.0491002	0.0579377	0.188225	0.191268	0.158795	0.0533634	0	0	0.0852536
TGA71439.1	ribosome maturation factor RimP [Aliivibrio fischeri]	0	6	16.8	0.0333592	0.0381477	0.0427953	0.0674797	0.0574266	0.0538853	0.0761853	0.0651548	0.110313	0.0673525	0.0577713	0.0755108	0.0908576	0.0692451	0.0747351	0.0869365	0.0854359	0.101193	0.0868063
TGA70345.1	tRNA-modifying protein YgfZ [Aliivibrio fischeri]	0	16	35.6	0.0135775	0.0181141	0.00812841	0.0240317	0.0123948	0.0102348	0.0241173	0.00237987	0.00476195	0.00685326	0.0105509	0.0179279	0.0188751	0.0164403	0.027298	0.0165125	0.011591	0	0.0164877
TGA71850.1	DUF945 family protein [Aliivibrio fischeri]	0	22	47.4	0.0132953	0.010347	0.00746199	0.0294152	0.00910289	0.0150331	0.0354241	0.0104868	0.00174861	0.00503311	0.00929841	0.010972	0.0138621	0.0100616	0.0160384	0.0161692	0.0106407	0	0.0181632
TGA71350.1	3-deoxy-manno-octulosonate-8-phosphatase KdsC [Aliivibrio fischeri]	0	13	20.3	0.0154754	0.0137642	0.0104227	0.0365213	0.0211911	0.0218728	0.0412329	0.0325505	0.0366363	0.0390562	0.0505081	0.0510848	0.0322703	0.0468459	0.0466708	0.0376413	0.0297254	0.0228198	0.0939623
TGA68860.1	NAD(P)H-dependent oxidoreductase [Aliivibrio fischeri]	0	13	24.5	0.0722891	0.0350703	0.0501623	0.00775451	0.0179979	0.0222923	0.0245138	0	0	0	0.00612818	0	0.00783076	0.00397869	0.0158553	0	0	0	0
TGA68833.1	gamma-glutamyltransferase [Aliivibrio fischeri]	0	27	63.6	0.00492881	0.00657568	0.00774565	0.0145397	0.00674923	0.0111461	0.0105059	0.00259177	0.00777894	0.00870739	0.0068942	0.0211512	0.00734134	0.0134281	0.0193236	0.0104899	0.00631156	0.00290718	0.0119705
TGA72531.1	ammonia-forming nitrite reductase cytochrome c552 subunit [Aliivibrio fischeri]	0	25	53.5	0.0060218	0.00267796	0.0027038	0.0195404	0.0115443	0.0187246	0.0192535	0.0126661	0.01584	0.0197569	0.0154422	0.0198782	0.0233203	0.0127601	0.0163445	0.0256323	0.0212058	0.0177593	0.0292502
TGA73363.1	CDP-glucose 4,6-dehydratase [Aliivibrio fischeri]	0	18	41.2	0.0216867	0.0122746	0.0177043	0.0442007	0.0345561	0.0401261	0.0357201	0.0207342	0.0103719	0.00597078	0.00919227	0.0182226	0.0328892	0.0358082	0.0451876	0.023977	0.0126231	0.0186059	0.0359116
TGA69013.1	anaerobic ribonucleoside-triphosphate reductase [Aliivibrio fischeri]	0	35	79.3	0.00305781	0.00543937	0.00274593	0.0180408	0.00893269	0.0103725	0.00651783	0.00428781	0.0139419	0.00617375	0.00665333	0.0161503	0.0157891	0.0160444	0.0147548	0.012396	0.00783134	0.0024048	0.0136152
TGA72502.1	CBS domain-containing protein [Aliivibrio fischeri]	0	9	15.3	0.0365017	0.0417413	0.0374614	0.153826	0.0856859	0.106131	0.0944771	0.455176	0.219464	0.510617	0.544609	0.10328	0.0869895	0.12628	0.15097	0.183911	0.120194	0.12918	0.132977
TGA71897.1	alpha-L-glutamate ligase-like protein [Aliivibrio fischeri]	0	18	34.9	0.0313847	0.0119632	0.0201311	0.0370332	0.0343811	0.0380219	0.0525623	0.0094305	0.0165111	0.0181046	0.0167236	0.0355207	0.0347261	0.0380021	0.0459729	0.0272636	0.0143534	0.00793361	0.0353896
TGA71856.1	leucine-responsive transcriptional regulator Lrp [Aliivibrio fischeri]	0	17	18.7	0.0529771	0.0667519	0.0436092	0.0937678	0.0773801	0.0848611	0.0988072	0.0789299	0.0929018	0.0713075	0.0988028	0.110757	0.0999503	0.106912	0.111838	0.11812	0.152639	0.0781193	0.123304
TGA70512.1	DNA-binding transcriptional regulator CytR [Aliivibrio fischeri]	0	20	36.9	0.0150365	0.0171949	0.0115739	0.0253468	0.0258848	0.0218597	0.0206041	0.0248501	0.0248616	0.0173479	0.022034	0.0425453	0.0307153	0.023409	0.028504	0.0261242	0.0302578	0.0278742	0.0339106
TGA73487.1	sulfate adenylyltransferase subunit CysD [Aliivibrio fischeri]	0	15	35.1	0.011914	0.0127159	0.0128386	0.0281165	0.0156618	0.0215541	0.010158	0.0100238	0.00752135	0.00481089	0.00666592	0.00943885	0.0141965	0.00865563	0.0287443	0.0115915	0.0122051	0.00281091	0.0173613
TGA70560.1	GTPase HflX [Aliivibrio fischeri]	0	19	49	0.0132953	0.00739068	0.00895439	0.00980507	0.0109235	0.0093957	0.0141696	0.0104868	0.00874307	0.0016777	0.00774868	0.010972	0.00990148	0.0100616	0.010024	0.00606347	0.00638444	0.0058815	0.00403626
TGA70489.1	30S ribosomal protein S21 [Aliivibrio fischeri]	0	10	8.5	0.415547	0.964557	0.691716	0.119594	0.355295	0.217742	0.399669	0	0.0853126	0	0	0.0802967	0.217386	0.171812	0.122264	0.0369786	0.0389361	0.0239126	0.0615387
TGA70414.1	pantoate--beta-alanine ligase [Aliivibrio fischeri]	0	16	32.7	0.019783	0.0109971	0.0199858	0.0320973	0.0325076	0.0307572	0.0368971	0.0286075	0.0104076	0.0349492	0.0276716	0.0424478	0.0265196	0.0269485	0.0268477	0.0270668	0.0221664	0.0262545	0.039038
TGA68347.1	type VI secretion system tip protein VgrG [Aliivibrio fischeri]	0	26	77.4	0.0155984	0.0110988	0.0102721	0.0049082	0.00455671	0.00352746	0.00997455	0	0.00218829	0.00314933	0.00387882	0.00411927	0.00371735	0.00377746	0.00752668	0.00505873	0.00532652	0.00368019	0.00757673
TGA68755.1	ParA family protein [Aliivibrio fischeri]	0	25	45.9	0.0194488	0.0188708	0.0111142	0.0166903	0.0174319	0.0199918	0.0150748	0.020454	0.0204635	0.0214185	0.0280285	0.0210113	0.0147476	0.0214087	0.0234615	0.023653	0.0181128	0.0229431	0.0386469
TGA71617.1	N-acetylneuraminate lyase [Aliivibrio fischeri]	0	18	32.2	0.0145375	0.0215499	0.0326368	0.0142949	0.0291967	0.0246566	0.0309871	0.0101926	0.00509865	0.0122297	0.00677814	0.0063985	0.0144355	0.00586757	0.0116913	0.00589334	0	0.0171494	0.0147113
TGA69112.1	exoribonuclease II [Aliivibrio fischeri]	0	32	76.9	0.00846595	0.00470613	0.00570184	0.00374611	0.00463712	0.00957256	0.0101506	0.00111294	0.00222691	0.00534151	0.00296045	0.0069866	0.00378295	0.0115324	0.00638292	0.003861	0.00542051	0.00374513	0.00514029
TGA73410.1	50S ribosomal protein L23 [Aliivibrio fischeri]	0	12	11.1	0.287842	0.300816	0.329566	0.14435	0.22861	0.203417	0.322111	0	0	0	0.00671036	0	0.0685975	0.113273	0.0607654	0	0	0	0.0087385
TGA70047.1	bifunctional methylenetetrahydrofolate dehydrogenase/methenyltetrahydrofolate cyclohydrolase FolD [Aliivibrio fischeri]	0	18	30.8	0.0126247	0.0157201	0.0181392	0.0238349	0.016596	0.0142749	0.010764	0.0159326	0.0132833	0.0178425	0.0141271	0.0200037	0.0210606	0.0214012	0.027413	0.0214952	0.0193997	0.00893575	0.0183968
TGA68747.1	OmpA family protein [Aliivibrio fischeri]	0	12	22.3	0.0391864	0.0253478	0.0319905	0.0336285	0.0507328	0.0322245	0.0455603	0.0524513	0.0337344	0.0467514	0.0431855	0.0705577	0.0509387	0.0431353	0.0558663	0.108312	0.0593036	0.0504295	0.103824
TGA70510.1	50S ribosomal protein L31 [Aliivibrio fischeri]	0	12	8	0.149918	0.177787	0.197453	0.0825532	0.153283	0.135611	0.138474	0	0	0.020179	0.0186399	0.0395907	0.0714557	0.0605093	0.0723397	0.036465	0	0	0.0121368
TGA70420.1	TetR/AcrR family transcriptional regulator [Aliivibrio fischeri]	0	12	23.2	0.0680224	0.0286582	0.0578694	0.0168979	0.0274536	0.0202405	0.0267091	0.00376516	0.00376691	0.00722831	0.00333849	0.0094545	0.012798	0.00866999	0.0129564	0.00435403	0.00458451	0.00422336	0.00434751
TGA70562.1	tRNA (adenosine(37)-N6)-dimethylallyltransferase MiaA [Aliivibrio fischeri]	0	18	35.1	0.0162492	0.00825849	0.00833817	0.0328691	0.0178006	0.0341216	0.0222658	0.0195303	0.0268666	0.0234337	0.0216463	0.0398462	0.0248942	0.0252968	0.0364032	0.0310541	0.0326979	0.021907	0.0310076
TGA70248.1	tRNA preQ1(34) S-adenosylmethionine ribosyltransferase-isomerase QueA [Aliivibrio fischeri]	0	14	39.1	0.0123361	0.00914333	0.0147705	0.0169824	0.0225231	0.0185981	0.0219123	0.00864912	0.00865314	0.0103778	0.00766898	0.0162888	0.0171494	0.0174267	0.0124011	0.0100018	0.0157969	0.0194033	0.0149803
TGA72188.1	DUF3581 family protein [Aliivibrio fischeri]	0	12	26.7	0.0183729	0.0217884	0.0109993	0.039746	0.0368996	0.0450114	0.0456895	0.0225429	0.00322191	0.0185475	0.00856641	0.0444764	0.0291904	0.0519092	0.0221637	0.0148963	0.0196061	0.00722465	0.0185925
TGA70336.1	ribonuclease III [Aliivibrio fischeri]	0	13	25	0.045177	0.0114804	0.0115912	0.026654	0.0282802	0.0291899	0.0378307	0.0101811	0.00679058	0.016288	0.00902738	0.0298262	0.0230709	0.0312586	0.0311418	0.0196224	0.0165289	0.0114201	0.0235117
TGA68102.1	DEAD/DEAH box helicase [Aliivibrio fischeri]	0	22	51.9	0.00625744	0.0139138	0.0056192	0.0110755	0.0171372	0.00707537	0.0133379	0.0148069	0.0181058	0.0221092	0.018964	0.00619681	0.0167766	0.0151536	0.0132099	0.00951261	0.0180291	0.0166088	0.0170971
TGA73384.1	ribonuclease E activity regulator RraA [Aliivibrio fischeri]	0	8	17.9	0.0741412	0.104733	0.0744119	0.10807	0.0859975	0.0739698	0.0790172	0.114666	0.105542	0.110067	0.122006	0.115173	0.0987388	0.126739	0.0999604	0.137904	0.0893564	0.15949	0.132401
TGA71717.1	peptide chain release factor 1 [Aliivibrio fischeri]	0	25	40.4	0.0218665	0.0123763	0.016066	0.0281476	0.0152436	0.0179816	0.0296603	0.0167248	0.0167326	0.0200675	0.0259517	0.026248	0.0284244	0.031291	0.019184	0.0217581	0.0203644	0.0117251	0.0241395
TGA71763.1	replication initiation negative regulator SeqA [Aliivibrio fischeri]	0	13	20.2	0.0279847	0.0355574	0.0287204	0.0518906	0.035036	0.0587649	0.0596502	0.0252266	0.0168255	0.0242148	0.0298238	0.0369513	0.0381097	0.0580889	0.0578718	0.034034	0.0511937	0.0282965	0.0388378
TGA73169.1	ParB/RepB/Spo0J family partition protein [Aliivibrio fischeri]	0	14	32.5	0.026924	0.0239468	0.0219799	0.017329	0.0268133	0.0249082	0.0313033	0.0154449	0.0283287	0.0172963	0.015977	0.0161595	0.0174994	0.020746	0.0206685	0.0148837	0.0156716	0.0115496	0.0267505
TGA70030.1	uridine kinase [Aliivibrio fischeri]	0	17	24.5	0.030123	0.00893069	0.0150281	0.0276457	0.0293325	0.030276	0.0356712	0.0598398	0.0493028	0.0270305	0.0218477	0.030936	0.035894	0.0324217	0.0242254	0.0284936	0.0214299	0.0315868	0.0243865
TGA72279.1	cytochrome-c oxidase, cbb3-type subunit II [Aliivibrio fischeri]	0	11	23.1	0.0354485	0.0346816	0.0318329	0.0543771	0.0349497	0.0440904	0.0340019	0.0335526	0.0410278	0.0322069	0.0429727	0.0514874	0.0422398	0.0557997	0.0684199	0.0776004	0.0680902	0.0585446	0.0817889
TGA70449.1	16S rRNA (cytosine(1402)-N(4))-methyltransferase [Aliivibrio fischeri]	0	17	35.2	0.0204951	0.0162034	0.00817985	0.0483675	0.0349251	0.025749	0.033978	0.0143696	0.00718813	0.0137933	0.0212353	0.0360827	0.0434161	0.0661772	0.0494474	0.0443119	0.0349932	0.0134319	0.0608376
TGA70463.1	DUF1043 family protein [Aliivibrio fischeri]	0	11	17.1	0.0571872	0.0635794	0.0427953	0.0843496	0.0939707	0.0700509	0.0609482	0.0801905	0.0601708	0.0865961	0.0888789	0.0755108	0.0965362	0.0750155	0.0689862	0.115915	0.0732308	0.0787056	0.069445
TGA70633.1	Rsd/AlgQ family anti-sigma factor [Aliivibrio fischeri]	0	9	18.2	0.0359803	0.0240012	0.020194	0.100833	0.0443424	0.0457688	0.0479332	0.0331099	0.0189287	0.0363223	0.0335518	0.0356317	0.0428734	0.0544584	0.0542548	0.0601673	0.0633523	0.0424448	0.049154
TGA68682.1	cold-shock protein [Aliivibrio fischeri]	0	7	7.4	0.698747	0.0927584	0.299691	0.4061	0.251345	0.235846	0.333449	0.0658085	0.109732	0.0421128	0.0486258	0.0550828	0.0994166	0.0631401	0	0.101468	0.0534196	0.0123028	0.050658
TGA70488.1	tRNA (adenosine(37)-N6)-threonylcarbamoyltransferase complex transferase subunit TsaD [Aliivibrio fischeri]	0	16	36.5	0.0191611	0.0151487	0.0114712	0.0200975	0.0256551	0.0168511	0.0249593	0.0201514	0.00896035	0.0150447	0.0198531	0.0337341	0.0304427	0.0180454	0.0308193	0.0233031	0.0272629	0.0150692	0.0180975
TGA68334.1	type VI secretion system membrane subunit TssM [Aliivibrio fischeri]	0	36	128.7	0.0108068	0.002827	0.00456684	0.00225032	0.00139277	0.00215636	0.00677502	0.000668549	0.00066886	0.00128347	0.00177836	0.000839379	0	0.00230919	0.00306741	0.00154622	0.00162807	0	0
TGA68148.1	DUF496 family protein [Aliivibrio fischeri]	0	6	12.1	0.0987694	0.144321	0.0950307	0.083247	0.123656	0.103703	0.0827083	0.0964546	0.0890764	0.113952	0.118418	0.0745237	0.0504393	0.13668	0.119148	0.12012	0.0813077	0.0998701	0.128507
TGA68080.1	beta-N-acetylhexosaminidase [Aliivibrio fischeri]	0	17	36.3	0.0130442	0.0058009	0.00585687	0.0256531	0.0214344	0.0245821	0.0254872	0.011432	0.00686238	0.0109735	0.0040546	0.0344475	0.0233149	0.0157946	0.0340937	0.0237959	0.0167037	0.00512928	0.0343204
TGA71710.1	PhoH family protein [Aliivibrio fischeri]	0	20	40.4	0.0161256	0.0107569	0.0126708	0.0190279	0.028706	0.0227918	0.0171861	0.0127193	0.0296921	0.0162789	0.0131576	0.0133078	0.0264206	0.0195257	0.0218843	0.01716	0.0180684	0.0118893	0.0244776
TGA73171.1	16S rRNA (guanine(527)-N(7))-methyltransferase RsmG [Aliivibrio fischeri]	0	15	23.7	0.0274135	0.00914333	0.0276947	0.0363908	0.0150154	0.0271223	0.0182603	0.0288304	0.0504766	0.0242148	0.0351495	0.0361972	0.0367486	0.00829842	0.0372033	0.029172	0.0351043	0.0242542	0.0249671
TGA68154.1	9-hexadecenoic acid cis-trans isomerase [Aliivibrio fischeri]	0	28	90.3	0.00642505	0.00326547	0.00247274	0.0108306	0.00804398	0.0134919	0.00782583	0.0144796	0.0125548	0.0148254	0.0162623	0.0109076	0.00874968	0.0133367	0.0132869	0.0145116	0.0176305	0.00974498	0.0133752
TGA73293.1	ribonuclease PH [Aliivibrio fischeri]	0	10	25.6	0.0544239	0.0242029	0.0190061	0.0321095	0.0529956	0.0239314	0.0193344	0.0254386	0.0222691	0.0274706	0.0451116	0.0239541	0.0432337	0.0219664	0.0401212	0.05148	0.038718	0.0606354	0.040388
TGA72558.1	hypothetical protein VFES401_08885 [Aliivibrio fischeri]	0	6	17.9	0.0646352	0.0268277	0.0232171	0.0457609	0.0660859	0.0389781	0.0459241	0.0362538	0.027203	0.0260998	0.0361636	0.0341381	0.0410763	0.0156527	0.0571787	0.0419238	0.049661	0.0762482	0.0523263
TGA72334.1	4Fe-4S dicluster domain-containing protein [Aliivibrio fischeri]	0	16	21.9	0.0427488	0.0570326	0.0479858	0.0252214	0.0429278	0.0201403	0.0531537	0.0112396	0.0112448	0.0287701	0.0132878	0.0188154	0.0212245	0.0258812	0.0386767	0.0216624	0.0136855	0.00840491	0.0302819
TGA73412.1	30S ribosomal protein S19 [Aliivibrio fischeri]	0	9	10.5	0.602279	0.834826	0.842881	0.101525	0.291332	0.256482	0.316776	0.00822607	0.0493793	0.0236884	0.0218816	0.020656	0.121164	0.113652	0.160406	0.0190252	0.0400647	0.0461357	0.0474918
TGA72564.1	efflux RND transporter periplasmic adaptor subunit [Aliivibrio fischeri]	0	20	37.8	0.0062035	0.0165526	0.00928461	0.00731999	0.0135916	0.0093525	0.013223	0.00652412	0.00217572	0.00417497	0.00192826	0.00546079	0.00492798	0.0100153	0.00748342	0.0100593	0.0132398	0.00975743	0.00753319
TGA71495.1	carbon storage regulator [Aliivibrio fischeri]	0	8	7.1	0.431763	0.364327	0.516967	0.548662	0.460858	0.513237	0.318572	1.39717	1.56089	1.18466	1.36272	0.453162	0.29022	0.46918	0.333876	0.619344	0.964018	1.16233	0.631861
TGA68245.1	hypothetical protein VFES401_15285 [Aliivibrio fischeri]	0	28	61.4	0.0103354	0.0080435	0.00928127	0.0121956	0.00707639	0.0102256	0.00550759	0.00543482	0.00135934	0.00521684	0.00240946	0.0187647	0.0153944	0.0109503	0.0124679	0.00942722	0.00827188	0.00457215	0.0141197
TGA70176.1	Dyp-type peroxidase [Aliivibrio fischeri]	0	13	33.4	0.00717215	0.0127581	0.0107344	0.014105	0.0104759	0.00270322	0.0127397	0.0100571	0.00754634	0.00965376	0.0133761	0.00315674	0.0085462	0.0028948	0.0173039	0.0174451	0.0214299	0.022562	0.00290316
TGA72399.1	fructosamine kinase family protein [Aliivibrio fischeri]	0	12	33	0.0224877	0.0111117	0.00673134	0.0589666	0.043795	0.0649804	0.0505962	0.0394166	0.0184029	0.0353133	0.0232998	0.072583	0.0595464	0.0695857	0.0632973	0.0881238	0.0351957	0.0294756	0.075855
TGA73434.1	50S ribosomal protein L17 [Aliivibrio fischeri]	0	9	14.3	0.525426	0.487644	0.523121	0.202171	0.331591	0.290596	0.456507	0	0.0240365	0	0	0.0301644	0.149717	0.145222	0.13779	0	0.0219402	0	0
TGA70076.1	YfbU family protein [Aliivibrio fischeri]	0	14	19.8	0.0390148	0.0347006	0.0506067	0.086958	0.0807306	0.0833274	0.110882	0.113976	0.109467	0.122533	0.0970172	0.125927	0.108475	0.099731	0.125505	0.137073	0.0610624	0.0767075	0.0947548
TGA70020.1	ketoacyl-ACP synthase III [Aliivibrio fischeri]	0	15	33.9	0.0363208	0.0141332	0.0163081	0.0348219	0.0198943	0.0282345	0.0241934	0.00716213	0.00716545	0.0206246	0.012701	0.0239792	0.0297544	0.0247382	0.032861	0.0331291	0.0145345	0.0133895	0.0248096
TGA70593.1	glucosamine-6-phosphate deaminase [Aliivibrio fischeri]	0	9	29.7	0.0784532	0.0553412	0.0485871	0.0798044	0.0859436	0.0856492	0.0778465	0.0483668	0.03985	0.0682749	0.0756807	0.0821582	0.0870363	0.0818923	0.0881131	0.0954122	0.0658205	0.102123	0.0919842
TGA70567.1	oligoribonuclease [Aliivibrio fischeri]	0	12	20.8	0.0119272	0.0176805	0.0321319	0.0422214	0.0391977	0.0404586	0.0381347	0.0167248	0.0209157	0.0361216	0.029659	0.0577456	0.023687	0.033698	0.033572	0.0241757	0.0254555	0.0281402	0.0289674
TGA68110.1	response regulator transcription factor [Aliivibrio fischeri]	0	14	24.3	0.0330094	0.0293593	0.0237141	0.0701108	0.0506254	0.0485215	0.0668427	0.0173578	0.00347316	0.00999695	0.0184689	0.0217931	0.0354001	0.0319755	0.03982	0.040145	0.016908	0.0272581	0.0360764
TGA70500.1	acetolactate synthase small subunit [Aliivibrio fischeri]	0	10	18	0.0482662	0.0351238	0.0315224	0.0569531	0.0432609	0.0347297	0.0467641	0.073834	0.0554012	0.0620136	0.0777419	0.0753189	0.0575131	0.0478171	0.0582247	0.0800452	0.0505694	0.0362334	0.0745969
TGA71301.1	excinuclease ABC subunit UvrA [Aliivibrio fischeri]	0	32	104.2	0.00688252	0.00340081	0.0027469	0.0108283	0.00670189	0.00951153	0.00733516	0.00321699	0.00321849	0.00617594	0.00285244	0.00605852	0.00728985	0.00740773	0.00738004	0.00837029	0.00391706	0	0.0046432
TGA68084.1	low-specificity L-threonine aldolase [Aliivibrio fischeri]	0	18	36.6	0.0236996	0.0114976	0.015478	0.0330495	0.0259623	0.0292336	0.0183696	0.00226586	0	0	0.00401818	0.0284484	0.0179709	0.0208703	0.0207923	0.0183417	0.0193126	0.0101664	0.0183142
TGA71503.1	S-ribosylhomocysteine lyase [Aliivibrio fischeri]	0	9	18.9	0.03347	0.0446535	0.0375703	0.0592409	0.0595816	0.0662288	0.0535069	0.0879998	0.140865	0.101364	0.0780274	0.0883886	0.0747792	0.0658566	0.100939	0.0966747	0.10715	0.0789671	0.116852
TGA73377.1	co-chaperone GroES [Aliivibrio fischeri]	0	14	10.2	0.157414	0.226678	0.20194	0.168055	0.205289	0.271223	0.183744	0.599132	0.67828	0.47673	0.468327	0.168261	0.160775	0.22691	0.207977	0.200558	0.345558	0.477504	0.24577
TGA73249.1	oxygen-independent coproporphyrinogen III oxidase [Aliivibrio fischeri]	0	19	53	0.00944778	0.0154056	0.0127262	0.00557409	0.0051749	0.00890227	0.0134255	0	0.00331357	0.0015896	0	0.00831665	0.00750519	0.0152531	0.00189951	0.00191501	0.00604915	0.00185754	0.00764857
TGA70504.1	bifunctional aspartate kinase/homoserine dehydrogenase II [Aliivibrio fischeri]	0	27	88.6	0.00268176	0.00318029	0.000802744	0.00843845	0.0058756	0.01314	0.00762168	0.00188024	0.00282168	0.00451208	0.00250075	0.0118034	0.0106518	0.00865922	0.00970521	0.00761009	0.00686823	0.00632718	0.00542764
TGA71508.1	ribosome maturation factor RimM [Aliivibrio fischeri]	0	13	20.1	0.0328963	0.043888	0.029541	0.0921901	0.0765787	0.0743925	0.065737	0.0864912	0.0951845	0.178498	0.134207	0.0868734	0.102896	0.10456	0.079367	0.135025	0.100047	0.126122	0.0898817
TGA71653.1	lipoprotein [Aliivibrio fischeri]	0	13	12.1	0.0932822	0.118525	0.125652	0.0943466	0.0948892	0.143145	0.11362	0.16117	0.10516	0.195064	0.155332	0.158363	0.15879	0.201698	0.184868	0.202583	0.315695	0.220084	0.283192
TGA72739.1	coniferyl aldehyde dehydrogenase [Aliivibrio fischeri]	0	17	53.7	0.00895775	0.00663935	0.00268136	0.0176166	0.013084	0.015193	0.0127292	0.00628048	0.00471255	0.0030143	0.00696095	0.0118279	0.0124529	0.0126542	0.00900495	0.0163412	0.0076472	0.00352239	0.00725186
TGA71442.1	30S ribosome-binding factor RbfA [Aliivibrio fischeri]	0	9	15.5	0.0479737	0.0331869	0.0287204	0.0943466	0.08759	0.102462	0.0908956	0.0448473	0.0392596	0.0215243	0.0298238	0.119652	0.0508129	0.0839062	0.0900228	0.0842747	0.0750842	0.0314406	0.0582566
TGA70540.1	argininosuccinate lyase [Aliivibrio fischeri]	0	31	69.1	0.0138386	0.00820555	0.00828472	0.00544307	0.0101065	0.00651977	0.00614529	0.00606409	0.00849367	0.00349252	0.00215076	0.00456816	0.00412244	0.00139637	0.00695574	0.0042075	0.00295349	0.00544164	0.0014004
TGA73450.1	50S ribosomal protein L27 [Aliivibrio fischeri]	0	10	9.2	0.448695	0.993934	0.691823	0.129865	0.250404	0.181879	0.360909	0	0.00890764	0	0	0.0111786	0.100879	0.0615059	0.102127	0	0	0.019974	0
TGA71393.1	16S rRNA (uracil(1498)-N(3))-methyltransferase [Aliivibrio fischeri]	0	19	27.1	0.00888402	0.0131694	0.00531859	0.0279545	0.0227085	0.0200906	0.00946829	0.015572	0.0186951	0.0179369	0.0165688	0.019551	0.0211721	0.0251001	0.021434	0.0216089	0.0189606	0.0209604	0.0287687
TGA69120.1	transporter substrate-binding domain-containing protein [Aliivibrio fischeri]	0	15	30.2	0.024076	0.0118965	0.00960905	0.0410355	0.0263747	0.042347	0.0171063	0.0478274	0.0337762	0.035107	0.044902	0.0529839	0.0510018	0.0421091	0.0484058	0.0650677	0.0445328	0.025246	0.0584732
TGA72630.1	nucleoid-associated protein YejK [Aliivibrio fischeri]	0	16	40	0.0204433	0.00909138	0.0091791	0.0337718	0.0246347	0.0392965	0.019609	0.00429999	0.00215099	0	0.0038127	0.0215949	0.0219239	0.0247538	0.0172629	0.0174038	0.00523572	0	0.0273078
TGA71455.1	peptide chain release factor 3 [Aliivibrio fischeri]	0	22	58.6	0.00820843	0.0121679	0.0110568	0.00807147	0.00899213	0.0139221	0.0131224	0.0071939	0.00863669	0.00414322	0.00510293	0.0162578	0.0130413	0.00662611	0.0115524	0.00665521	0.00175188	0.0145248	0.0166131
TGA71739.1	transcriptional regulator [Aliivibrio fischeri]	0	9	32.6	0.0171919	0.00655324	0.00441098	0.0231841	0.0161429	0.0222162	0.0261751	0	0.00775239	0.00495867	0.00229022	0.0129717	0.0175591	0.0148692	0.0237018	0.00597379	0.00314501	0.00869177	0.00894727
TGA73332.1	polysaccharide biosynthesis tyrosine autokinase [Aliivibrio fischeri]	0	27	80.1	0.0019989	0.00355574	0.000897512	0.00117933	0.00218975	0.00113009	0.00426073	0.00105111	0	0.00403581	0	0	0.00238186	0.00363056	0.00241132	0	0	0.00117902	0
TGA73353.1	UDP-4-amino-4,6-dideoxy-N-acetyl-beta-L-altrosamine N-acetyltransferase [Aliivibrio fischeri]	0	30	84.1	0.00197694	0.0026375	0.00266295	0.0128301	0.00541422	0.0089414	0.00632087	0.00519779	0.00728029	0.0109765	0.00368701	0.00913632	0.00942273	0.0095751	0.0107317	0.00961715	0.00506312	0.0069964	0.00960274
TGA71577.1	ISC system 2Fe-2S type ferredoxin [Aliivibrio fischeri]	0	8	12.2	0.0257002	0.0400021	0.0346183	0.0530699	0.014077	0.0217947	0.034238	0.0472999	0.0405616	0.0389167	0.0239656	0.00848373	0.0153119	0.0233393	0.0232521	0.0234418	0.0164551	0.0606354	0.0312089
TGA71678.1	methyltransferase domain-containing protein [Aliivibrio fischeri]	0	24	43.4	0.0131865	0.00502644	0.00507494	0.0200054	0.0144455	0.0170402	0.012046	0.00792459	0.029731	0.0152135	0.0140531	0.0149243	0.0202021	0.0205288	0.0272694	0.016037	0.0192982	0.0133334	0.0205881
TGA70386.1	ABC transporter substrate-binding protein [Aliivibrio fischeri]	0	20	63	0.0103354	0.00459629	0.00696095	0.00457335	0.00707639	0.00730402	0.00550759	0.0013587	0.00407801	0.00260842	0	0.00852942	0.00923664	0.004693	0.0140264	0.00785602	0.00827188	0.00152405	0.00784425
TGA69605.1	RNA-binding protein [Aliivibrio fischeri]	0	6	17.1	0.0629655	0.0320017	0.0525044	0.0636839	0.0837579	0.0915376	0.0671065	0.0662198	0.075715	0.0635639	0.0671036	0.0593861	0.058951	0.06535	0.0651058	0.043758	0.0863894	0.0477504	0.0546156
TGA71863.1	inosine/guanosine kinase [Aliivibrio fischeri]	0	23	48.4	0.00829039	0.0132726	0.00893376	0.011739	0.00544915	0.00749924	0.0176712	0.0069751	0.00348917	0.00669535	0.00618466	0.0153254	0.00987867	0.0100384	0.0140012	0.0100825	0.00636973	0.00586795	0.0100674
TGA70195.1	outer membrane protein assembly factor BamC [Aliivibrio fischeri]	0	16	39.8	0.0267282	0.00731466	0.0203094	0.0266866	0.0202708	0.0255724	0.0241036	0.0194605	0.0173063	0.0249067	0.0191724	0.0298627	0.0293989	0.0423219	0.0297626	0.0350064	0.0315939	0.0315304	0.0399474
TGA71976.1	histidinol dehydrogenase [Aliivibrio fischeri]	0	20	46.7	0.00491758	0.00145793	0.010304	0.0154737	0.0125699	0.0129742	0.00873499	0.0172391	0.0189719	0.0231668	0.013757	0.00865765	0.00976615	0.021833	0.0177966	0.0199353	0.0230897	0.0154696	0.0139338
TGA71672.1	tRNA 4-thiouridine(8) synthase ThiI [Aliivibrio fischeri]	0	18	54.5	0.00895775	0.00398361	0.00938477	0.0158549	0.00817749	0.0118168	0.0190937	0.0109908	0.0125668	0.00904289	0.00974533	0.0118279	0.0124529	0.0162697	0.0144079	0.00907843	0.0172062	0.0193731	0.0126908
TGA72223.1	phosphoenolpyruvate synthase [Aliivibrio fischeri]	0	14	31.7	0.0244764	0.0152389	0.0131879	0.0259934	0.0134066	0.0332109	0.0286947	0.0102966	0.00257534	0.0148254	0.0114122	0.032319	0.0233325	0.0414921	0.0354317	0.0178604	0.0219402	0.0115496	0.0178337
TGA70207.1	phosphoribosylformylglycinamidine cyclo-ligase [Aliivibrio fischeri]	0	16	36.9	0.0270372	0.00924903	0.0112059	0.0319033	0.0159485	0.0235164	0.015516	0	0.00656488	0	0.00193941	0.0219694	0.0272606	0.0151098	0.0250889	0.0126468	0.00532652	0	0.017679
TGA73247.1	Der GTPase-activating protein YihI [Aliivibrio fischeri]	0	12	20.9	0.0357815	0.0318248	0.0214213	0	0.0130659	0.0134862	0.0296603	0.0041812	0	0.00401351	0	0.0052496	0	0.019256	0.00959201	0	0.0101822	0.00469003	0.0096558
TGA70111.1	chemotaxis protein CheA [Aliivibrio fischeri]	0	24	79.1	0.00489528	0.00435397	0.00263759	0.00577632	0.00750772	0.00553516	0.0166951	0.00308897	0.00309041	0.00691852	0.00365189	0.00129276	0.00466649	0.00355646	0.00590529	0.00238139	0.0050149	0.00461984	0.00713347
TGA68982.1	anaerobic glycerol-3-phosphate dehydrogenase subunit C [Aliivibrio fischeri]	0	23	47.4	0.00850598	0.00605232	0.00916608	0.00200737	0.024227	0.0211592	0.0163177	0.00715648	0	0.00171736	0	0.00449256	0	0.00205989	0.00410438	0	0.00217846	0.00802739	0.00413168
TGA68114.1	molybdopterin adenylyltransferase [Aliivibrio fischeri]	0	12	19.5	0.0485127	0.0539354	0.047195	0.0524737	0.0487158	0.054854	0.0344688	0.0637751	0.0680584	0.0612173	0.0565479	0.0640569	0.0578069	0.0440562	0.0633989	0.0786661	0.0724765	0.0715362	0.0687297
TGA72179.1	CinA family nicotinamide mononucleotide deamidase-related protein [Aliivibrio fischeri]	0	18	45.7	0.0140411	0.00156106	0.00315224	0.0372784	0.0269179	0.0238147	0.0224468	0.0073834	0.00369341	0.0124027	0.00818336	0.0324451	0.0250966	0.0255024	0.0211726	0.0128072	0.0157327	0.00414096	0.0298388
TGA71420.1	30S ribosomal protein S20 [Aliivibrio fischeri]	0	7	9.5	0.644298	0.379554	0.450843	0.207343	0.366656	0.274376	0.392384	0.00879998	0.0176081	0.00844704	0.0234082	0.0441943	0.119647	0.131713	0.121127	0	0	0.0592253	0.0203221
TGA71894.1	cyclic pyranopterin monophosphate synthase MoaC [Aliivibrio fischeri]	0	10	17.1	0.00905164	0.0483044	0.0284494	0.0267019	0.0347055	0.0204696	0.00964694	0.0475974	0.0428575	0.0502572	0.0548645	0.0298798	0.0215715	0.0109602	0.0163788	0.0440332	0.0869328	0.0427118	0.0384714
TGA71674.1	hypothetical protein VFES401_04010 [Aliivibrio fischeri]	0	7	26.5	0.0725653	0.0860549	0.0896003	0.0749223	0.109303	0.109401	0.0934497	0.0572368	0.0731699	0.0854641	0.0958622	0.0878315	0.0972758	0.0805434	0.0656529	0.0992829	0.131641	0.156939	0.117492
TGA73421.1	30S ribosomal protein S14 [Aliivibrio fischeri]	0	10	11.5	0.54861	0.329522	0.588626	0.353099	0.468303	0.298076	0.698591	0.0449583	0.0224896	0	0	0.0470385	0.186775	0.0603895	0.137517	0	0	0.0168098	0.0259559
TGA70585.1	NAD(P)H-dependent glycerol-3-phosphate dehydrogenase [Aliivibrio fischeri]	0	24	36.7	0.0251757	0.0205258	0.0131879	0.0272312	0.0229828	0.0260943	0.0178876	0.011032	0.015452	0.0127075	0.0136946	0.027702	0.0224992	0.0254033	0.0354317	0.0357208	0.0188059	0.0197993	0.0203813
TGA72254.1	MCE family protein [Aliivibrio fischeri]	0	23	95.6	0.00245879	0.00145793	0.001472	0.0106382	0.00718278	0.0064871	0.00349399	0.00344783	0.000862357	0.00248216	0.00458566	0.0108221	0.00683631	0.00992407	0.00790958	0.00498383	0.00524765	0.00290056	0.00597164
TGA72157.1	L-serine ammonia-lyase [Aliivibrio fischeri]	0	17	48.9	0.0206509	0.0141288	0.0128386	0.00562331	0.0139216	0.00898088	0.00846503	0.00668254	0.00835706	0.00801816	0.00888789	0.00839009	0.00946433	0.0076939	0.00958142	0.0135234	0.0142393	0.00749577	0.00771611
TGA71990.1	tryptophan synthase subunit beta [Aliivibrio fischeri]	0	18	42.9	0.0127203	0.0161625	0.0114229	0.0214424	0.0218975	0.0164377	0.0135569	0.0305777	0.0325039	0.0256824	0.0220289	0.0239944	0.0151573	0.0176027	0.00876845	0.02431	0.0325778	0.0235804	0.0154468
TGA68252.1	NAD(P)H-dependent oxidoreductase [Aliivibrio fischeri]	0	18	24.8	0.0198057	0.0176156	0.0177856	0.0623207	0.0650898	0.0597187	0.0386984	0.0520733	0.0312585	0.0133293	0.0492503	0.056662	0.0511334	0.0599542	0.0796401	0.0441595	0.0464971	0.0311522	0.0481018
TGA70092.1	insulinase family protein [Aliivibrio fischeri]	0	22	106.7	0.00311181	0	0	0.00734373	0.00426114	0.00527785	0.00248735	0.0040908	0.00654832	0.000785346	0.00362722	0.00821775	0.00648895	0.00565189	0.00938462	0.0047306	0.00498101	0.0036709	0.00755762
TGA69016.1	hypothetical protein VFES401_19355 [Aliivibrio fischeri]	0	16	23.9	0.0608117	0.0691116	0.0758461	0.0717565	0.0777207	0.0458404	0.0396068	0.0390835	0.0391016	0.0477476	0.0441056	0.062453	0.0483081	0.05318	0.0529812	0.0657397	0.0778722	0.0438397	0.0410258
TGA71995.1	threonylcarbamoyl-AMP synthase [Aliivibrio fischeri]	0	12	23.1	0.0314391	0.0217487	0.0188216	0.065951	0.0420942	0.0434483	0.0483986	0.0587804	0.0771852	0.0705287	0.0781789	0.0738002	0.0499496	0.0719062	0.105349	0.072222	0.0581521	0.0370877	0.0890818
TGA68125.1	alkylphosphonate utilization protein [Aliivibrio fischeri]	0	14	20.7	0.0421046	0.0340443	0.0412474	0.0722655	0.0503177	0.0432802	0.0571119	0.0483063	0.0402739	0.0425048	0.0571094	0.075812	0.054732	0.0648866	0.0461743	0.102412	0.0882275	0.0361232	0.0557776
TGA70561.1	RNA chaperone Hfq [Aliivibrio fischeri]	0	9	10	0.098128	0.130916	0.139522	0.192982	0.134371	0.110955	0.139442	0.266599	0.232307	0.247652	0.411772	0.248342	0.214367	0.138621	0.10851	0.31824	0.439801	0.202577	0.228393
TGA70157.1	chemotaxis signal transduction protein CheV [Aliivibrio fischeri]	0	16	34	0.0141099	0.0104581	0.010559	0.0221992	0.0231856	0.0159543	0.0200505	0.012366	0.00989738	0.01187	0.0175434	0.0155258	0.0280218	0.0142375	0.019858	0.0286	0.0180684	0.00832251	0.0228457
TGA73455.1	16S rRNA (adenine(1518)-N(6)/adenine(1519)-N(6))-dimethyltransferase RsmA [Aliivibrio fischeri]	0	13	31	0.0211649	0.00941225	0.0118788	0.0249741	0.0231856	0.0329057	0.0253764	0.0306058	0.0222691	0.0186953	0.0246704	0.034933	0.0315246	0.022424	0.0510633	0.0225225	0.0101635	0.00312094	0.0449776
TGA70451.1	YraN family protein [Aliivibrio fischeri]	0	22	67.8	0.0143205	0.0106141	0.0117882	0.00422447	0.0091512	0.00674683	0.0101749	0.0100404	0.00753383	0.0120472	0.0111283	0.00787875	0.00711002	0.010115	0.00863758	0.00870806	0.0183381	0.0112623	0.00869502
TGA71426.1	4-hydroxy-3-methylbut-2-enyl diphosphate reductase [Aliivibrio fischeri]	0	23	34.8	0.0275008	0.0163066	0.0226379	0.0189294	0.0175738	0.0103652	0.0219821	0	0	0	0	0.00302604	0.00546158	0.00277495	0.00276458	0.00557427	0	0.00540698	0.00278296
TGA73262.1	type I restriction-modification system subunit M [Aliivibrio fischeri]	0	24	56.5	0.0156746	0.00633696	0.00767773	0.01177	0.0140491	0.0112786	0.0151868	0.0164847	0.0104951	0.0215776	0.0106303	0.00564462	0.00679183	0.00517624	0.0171896	0.00519897	0.00182473	0.0184908	0.00346079
TGA68839.1	peptidase M3 [Aliivibrio fischeri]	0	22	69.2	0.0175514	0.010407	0.00945671	0.0124261	0.0192271	0.0119073	0.0112234	0.0073834	0.00861796	0.00944969	0.00872892	0.0200851	0.0195196	0.0184184	0.0169381	0.0170763	0.0134852	0.0124229	0.0198925
TGA71914.1	Tol-Pal system protein TolB [Aliivibrio fischeri]	0	23	50.2	0.0175904	0.0156453	0.0114882	0.0150955	0.0122626	0.00904075	0.01193	0.015136	0.0168255	0.0113003	0.0134207	0.016892	0.00762194	0.00774519	0.0173615	0.0155584	0.0122865	0.0169779	0.0213608
TGA71314.1	single-stranded DNA-binding protein [Aliivibrio fischeri]	0	8	19.5	0.0772458	0.0687041	0.0584143	0.115135	0.102436	0.0873429	0.0779931	0.0684111	0.162552	0.0738758	0.0682409	0.112733	0.0968891	0.108301	0.132419	0.0692217	0.0676799	0.0479602	0.0789921
TGA71696.1	DUF493 family protein [Aliivibrio fischeri]	0	6	10	0.0970255	0.0575311	0.0871292	0.0954066	0.115146	0.127993	0.163727	0.0595234	0.085073	0.0979477	0.135715	0.117438	0.115614	0.0979027	0.10729	0.0884994	0.103538	0.143072	0.137459
TGA72268.1	ABC transporter ATP-binding protein [Aliivibrio fischeri]	0	24	72.1	0.0056484	0.00200952	0.00202891	0.01333	0.00618768	0.00383203	0.00601987	0.0071284	0.00475447	0.00456166	0.00316029	0.00298329	0.013461	0.00273574	0.00545103	0.00686939	0.00289321	0.00133265	0.0068591
TGA68020.1	3-deoxy-manno-octulosonate cytidylyltransferase [Aliivibrio fischeri]	0	13	27.2	0.0144499	0.0231337	0.0129761	0.0409214	0.0221613	0.0294097	0.0246404	0.0303935	0.00912229	0.0145873	0.0188645	0.0267118	0.0309928	0.0384927	0.0488075	0.035147	0.044409	0.030683	0.0386038
TGA72200.1	50S ribosomal protein L20 [Aliivibrio fischeri]	0	15	13.5	0.436684	0.164111	0.309296	0.275782	0.35036	0.222542	0.412963	0.0194051	0.0388282	0.0372536	0.0286767	0.048727	0.197877	0.119157	0.0816141	0.0374	0.0236279	0.0507887	0.0448128
TGA71490.1	DNA mismatch repair protein MutS [Aliivibrio fischeri]	0	33	95.4	0.00674104	0.00299781	0.00529679	0.00695999	0.0092308	0.00666941	0.00718437	0.00531708	0.00265978	0.000850638	0.00157151	0.00445048	0.00903655	0.010203	0.0060989	0.00512389	0.00755318	0.00198805	0.00511622
TGA73458.1	LPS assembly protein LptD [Aliivibrio fischeri]	0	26	89.1	0.00916695	0.0057073	0.00576237	0.00757176	0.00803373	0.00414608	0.00683888	0.00482037	0.00482261	0.00185082	0.00170964	0.00605209	0.0065539	0.00443992	0.00774081	0.00780398	0.00821708	0.00324419	0.00779229
TGA71338.1	metalloprotease TldD [Aliivibrio fischeri]	0	22	51.2	0.0134646	0.00798378	0.00403041	0.0158879	0.016389	0.0152246	0.0255112	0.00944031	0.00157412	0.0075514	0.00837051	0.0158034	0.0124788	0.0126805	0.0144379	0.0163751	0.0134104	0.00705943	0.0199841
TGA71667.1	1-deoxy-D-xylulose-5-phosphate synthase [Aliivibrio fischeri]	0	22	68.6	0.00803387	0.00612472	0.00515318	0.0094798	0.00251455	0.00519086	0.0110086	0.0084491	0.00724545	0.00695163	0.00428093	0.00757717	0.00683787	0.0111175	0.00969145	0.00418737	0.00734838	0.0108312	0.0167244
TGA68748.1	type I secretion system permease/ATPase [Aliivibrio fischeri]	0	18	79.2	0.00505341	0.00359569	0.00453798	0.0107332	0.00664306	0.0125707	0.00646291	0.00744043	0.00957071	0.00714202	0.00565479	0.00800711	0.0120431	0.0183567	0.0121921	0.0086041	0.0051769	0.00476908	0.0122732
TGA68144.1	ammonia-dependent NAD(+) synthetase [Aliivibrio fischeri]	0	14	30.3	0.0365017	0.0162327	0.0187307	0.0276887	0.0228496	0.0353769	0.0194512	0.0164521	0.0329196	0.0157923	0.0243129	0.0378694	0.0310677	0.0410411	0.0314521	0.0348796	0.0267098	0.0184543	0.025329
TGA72111.1	ATP-binding protein [Aliivibrio fischeri]	0	23	66.1	0.0048622	0.00540568	0.00654941	0.0172119	0.0146477	0.0164933	0.0168414	0.0153405	0.0179056	0.0171794	0.0102016	0.0176553	0.0130358	0.0176622	0.0175962	0.0177397	0.0171222	0.00430184	0.0206654
TGA72468.1	cytidine deaminase [Aliivibrio fischeri]	0	9	32.4	0.00969166	0.00861997	0.00652736	0.0200129	0.0265424	0.0301358	0.0258226	0.00509628	0.00764798	0.00978377	0.0112969	0.012797	0.0202097	0.0176027	0.0146141	0.0235733	0.0217186	0.0142912	0.0205958
TGA70569.1	phosphatidylserine decarboxylase [Aliivibrio fischeri]	0	6	31.7	0.0175514	0.00223008	0.00675479	0.0177516	0.0164804	0.0226806	0.0106889	0.0316431	0.0105526	0.0126558	0	0.0231751	0.0209139	0.018216	0.0181479	0.018296	0.0224753	0.00887348	0.0152239
TGA68541.1	M20 family peptidase [Aliivibrio fischeri]	0	10	40.2	0.00962039	0.00855659	0.010367	0.00908149	0.0168622	0.0108779	0.0205062	0.0080941	0.00809786	0.00388473	0	0	0.00687809	0.00465954	0.00232106	0.00234	0.00739161	0.0113489	0
TGA72045.1	2-hydroxyacid dehydrogenase [Aliivibrio fischeri]	0	14	36.3	0.0108702	0.0135354	0.00780917	0.0205225	0.0190528	0.0245821	0.0139021	0.0091456	0.00686238	0.00877879	0.00608189	0.0315769	0.0181338	0.0289567	0.0157355	0.0264399	0.0139197	0.00769392	0.0211202
TGA70654.1	CDP-diacylglycerol--serine O-phosphatidyltransferase [Aliivibrio fischeri]	0	20	51.6	0.00959474	0.0113784	0.0114882	0.0320778	0.0192698	0.0144652	0.00852146	0.0184995	0.0168255	0.0306721	0.0253502	0.0274496	0.0209603	0.0154904	0.0173615	0.019448	0.00614325	0.00754574	0.0291283
TGA69055.1	methyl-accepting chemotaxis protein [Aliivibrio fischeri]	0	16	61.5	0.00384816	0.00798615	0.00575943	0.00756791	0.00843112	0.00870233	0.0123037	0.0080941	0.0107971	0.00906438	0.00956914	0.00677488	0.00305693	0.00310636	0.00464212	0.00468	0.00657032	0.0105923	0.00934599
TGA71999.1	YciK family oxidoreductase [Aliivibrio fischeri]	0	14	26.7	0.0204766	0.0156106	0.018388	0.0138068	0.0224316	0.0198456	0.015588	0.00922924	0.00615569	0.0147651	0.0109111	0.0193126	0.0174282	0.01771	0.0176438	0.0213454	0.0187294	0.00690159	0.0213134
TGA73456.1	4-hydroxythreonine-4-phosphate dehydrogenase PdxA [Aliivibrio fischeri]	0	16	35.8	0.012927	0.0057488	0.00773902	0.0101691	0.0165215	0.0219252	0.00918481	0.00679759	0.00906766	0.00434997	0.00803635	0.00853453	0.0179709	0.0104351	0.0155942	0.010481	0.00827683	0.012708	0.0209305
TGA69625.1	signal recognition particle-docking protein FtsY [Aliivibrio fischeri]	0	15	45.1	0.0139729	0.00310696	0.0094108	0.0247316	0.015307	0.00987461	0.0148919	0.00734755	0.00367548	0.00176322	0.00651491	0.0115313	0.00832494	0.00845955	0.0126419	0.0084967	0.00223662	0	0.00424199
TGA70002.1	YgiQ family radical SAM protein [Aliivibrio fischeri]	0	37	89.1	0.00273614	0.00324478	0.000819022	0.00215239	0.00499563	0.00206253	0.00388812	0.00191837	0.000959632	0.00184143	0	0.0060214	0.00108678	0.0022087	0.00330067	0.0022184	0.00467167	0.00107591	0.00221508
TGA68627.1	sigma-54-dependent Fis family transcriptional regulator [Aliivibrio fischeri]	0	20	56	0.00431763	0.0038402	0.00387725	0.0118877	0.00630648	0.00813668	0.00766932	0.00756798	0.0045429	0.013076	0.00536828	0.0133025	0.0120046	0.0139413	0.0156254	0.0157529	0.0129008	0.00679117	0.0139816
TGA70591.1	universal stress global response regulator UspA [Aliivibrio fischeri]	0	6	15.8	0.0816574	0.0272354	0.0641625	0.234863	0.0950445	0.126955	0.108785	0.0375715	0.0429588	0.0412167	0.0380729	0.141516	0.127708	0.173031	0.19701	0.130343	0.0326769	0.0361232	0.17353
TGA73329.1	polysaccharide export protein [Aliivibrio fischeri]	0	15	42.5	0.0056366	0.00501331	0	0.00443404	0.0041165	0.00637338	0.0120146	0.00592792	0	0.00189672	0	0.00248088	0.00223882	0.00227502	0.00453304	0	0.00240597	0.00221644	0
TGA73468.1	replicative DNA helicase [Aliivibrio fischeri]	0	25	51.6	0.00619016	0.00412925	0.00277939	0.0164346	0.0152576	0.0157484	0.0181425	0.00162752	0.00325656	0.0031245	0.00288617	0.010217	0.0184402	0.011243	0.0168015	0.00941033	0.00990847	0.00182558	0.00751699
TGA72601.1	TMAO reductase system sensor histidine kinase/response regulator TorS [Aliivibrio fischeri]	0	28	108.6	0.00296134	0.00197541	0.000664824	0.00611506	0.00811019	0.00418553	0.0031561	0.00389299	0.00311584	0.0052316	0.0041422	0.00586529	0.00441085	0.00627504	0.00625158	0.00270111	0.000948032	0	0.00269707
TGA71522.1	23S rRNA pseudouridine(1911/1915/1917) synthase RluD [Aliivibrio fischeri]	0	14	36.7	0.0244311	0.00592623	0.00598341	0.0340696	0.0194644	0.0200906	0.0189366	0.011679	0.0116844	0.0179369	0.00621329	0.0117306	0.0238186	0.0242037	0.0133962	0.0135056	0.00853229	0.0052401	0.0296677
TGA73474.1	tRNA dihydrouridine(20/20a) synthase DusA [Aliivibrio fischeri]	0	19	36.9	0.00438784	0.00780528	0.00985074	0.0103551	0.0144203	0.0148842	0.011691	0.00230731	0.0115419	0.0110739	0.0102292	0.0115875	0.0156854	0.0132825	0.0105863	0.0133409	0.00842824	0.0103524	0.0106567
TGA71980.1	1-(5-phosphoribosyl)-5-((5-phosphoribosylamino)methylideneamino)imidazole-4-carboxamide isomerase [Aliivibrio fischeri]	0	14	26.4	0.017623	0.00522476	0.0158255	0.0346579	0.0386111	0.0332109	0.018782	0.0401566	0.0185424	0.0296508	0.0219114	0.0387828	0.0209992	0.0426776	0.0318885	0.0214325	0.0150447	0.0173244	0.0249671
TGA73143.1	Trk system potassium transporter TrkA [Aliivibrio fischeri]	0	23	50.5	0.00785596	0.0027949	0.00423281	0.0111238	0.0137696	0.0177657	0.00837262	0.00660959	0.0049595	0.0063445	0.00439543	0.0103731	0.0131054	0.0209272	0.0151629	0.0133758	0.0140839	0.00370697	0.0133558
TGA72257.1	GAF domain-containing protein [Aliivibrio fischeri]	0	12	16.7	0.0143921	0.0426689	0.0516967	0.0509471	0.0367878	0.0433956	0.0255644	0.0201813	0.075715	0.0242148	0.0357886	0.0506761	0.0743139	0.0697067	0.0578718	0.0233376	0.073719	0.0509338	0.0582566
TGA68137.1	cold-shock protein [Aliivibrio fischeri]	0	7	7.4	0.317473	0.263543	0.266086	0.162332	0.197078	0.0717942	0.304517	0.456305	0.400844	0.309807	0.345386	0.069866	0.0882688	0.0896961	0.0510633	0.18018	0.162615	0.237192	0.115657
TGA70198.1	thioredoxin-dependent thiol peroxidase [Aliivibrio fischeri]	0	14	17.3	0.0691928	0.0164111	0.0331389	0.108861	0.0606392	0.0678056	0.0688272	0.0194051	0.0242676	0.0232835	0.017206	0.0548179	0.0439727	0.0446838	0.122421	0.02244	0.00590697	0.00544164	0.0392112
TGA70070.1	DEAD/DEAH box helicase [Aliivibrio fischeri]	0	21	44.6	0.00723222	0.00643249	0.00162364	0.00426693	0.00990339	0.00408878	0.00770786	0.0019015	0	0	0	0.00238738	0.00646333	0.00437856	0.0021811	0.0021989	0	0.0021329	0.0021956
TGA72609.1	two-component system response regulator UvrY [Aliivibrio fischeri]	0	14	23.9	0.0134506	0.0209357	0.0211377	0.0476142	0.0257858	0.0380219	0.0358379	0.0282915	0.0106142	0.0271568	0.0250854	0.0488409	0.0360618	0.0325732	0.0405643	0.0286267	0.0344481	0.0357012	0.0408341
TGA72292.1	spermidine/putrescine ABC transporter ATP-binding protein PotA [Aliivibrio fischeri]	0	22	41.9	0.00580327	0.0103231	0.00521136	0.0114129	0.00423823	0.00656184	0.0206164	0.0122064	0.0183181	0	0.00541158	0.0127712	0.00461005	0.00936918	0.00700062	0.00941033	0.0173398	0	0.0164434
TGA70249.1	CBS domain-containing protein [Aliivibrio fischeri]	0	9	16.3	0.0391622	0.0609555	0.0527517	0.103974	0.0750772	0.143914	0.0886928	0.0823726	0.0721095	0.113661	0.0821676	0.155131	0.128329	0.142259	0.106295	0.190511	0.219402	0.0981717	0.160503
TGA72167.1	cystathionine beta-lyase [Aliivibrio fischeri]	0	16	44	0.00908593	0.0145462	0.0081592	0.0128654	0.0119441	0.0102736	0.00774679	0.0152888	0.0172079	0.00733783	0.0118617	0.00479888	0.00433065	0.00880135	0.00657634	0.00884	0.0209429	0.0150057	0.00662007
TGA72483.1	ATP-dependent RNA helicase HrpA [Aliivibrio fischeri]	0	32	149.2	0.00221758	0.000986183	0.000995699	0.00196252	0.00182198	0.00188059	0.00472685	0	0.0029166	0.000559665	0.000516977	0.0021961	0.00198182	0.00201387	0.00468146	0	0.00141986	0.00130801	0.00134646
TGA68466.1	PEGA domain-containing protein [Aliivibrio fischeri]	0	28	69.1	0.00576607	0.00410278	0.00414236	0.00544307	0.0075799	0.00651977	0.0086034	0	0	0.00116417	0.00107538	0.00152272	0.00137415	0	0.00139115	0.0042075	0	0	0.0042012
TGA69118.1	methyl-accepting chemotaxis protein [Aliivibrio fischeri]	0	15	67.4	0.00695271	0.0113371	0.0104059	0.00683671	0.00507768	0.00786152	0.00864496	0.00974941	0.0134117	0.011698	0.00864458	0.00765038	0.00414236	0.00841868	0.00419361	0.00704638	0.0103871	0.0082019	0.0042215
TGA71340.1	metalloprotease PmbA [Aliivibrio fischeri]	0	23	48.4	0.00965913	0.00572737	0.00722828	0.00759838	0.0105813	0.0218434	0.0120101	0.00338612	0.00846924	0.00975094	0.00750599	0.00850271	0.021101	0.013645	0.00776803	0.013705	0.0164919	0.0113946	0.0195492
TGA73231.1	heme biosynthesis protein HemY [Aliivibrio fischeri]	0	15	44.5	0.0146113	0.00812225	0.00820062	0.0280166	0.0120047	0.0185863	0.0155722	0.0249705	0.0134519	0.00921885	0.011922	0.0241162	0.0174105	0.0154805	0.0220324	0.00666366	0.011694	0.00215456	0.00887157
TGA69041.1	phage shock protein PspA [Aliivibrio fischeri]	0	13	25.3	0.00325613	0.00289608	0	0.023053	0.0178351	0.0368175	0.0138811	0.0171221	0.0376862	0.0591675	0.0273272	0.0128983	0.0155198	0.0197134	0.0196397	0.02376	0.0166785	0.00768232	0.0197704
TGA71549.1	23S rRNA (cytidine(2498)-2'-O)-methyltransferase RlmM [Aliivibrio fischeri]	0	21	41.7	0.0118943	0.00528953	0.00890094	0.0304092	0.0217165	0.0246566	0.0232404	0.00625453	0.00208581	0.00200123	0.00554575	0.0209406	0.0236217	0.0264041	0.0215226	0.0192873	0.0126927	0.00701567	0.0192584
TGA71842.1	GrxA family glutaredoxin [Aliivibrio fischeri]	0	12	9.9	0.0661706	0.0882804	0.0965599	0.15616	0.108732	0.121583	0.123414	0.434941	0.287195	0.367398	0.416505	0.131059	0.118272	0.090138	0.119735	0.221305	0.243612	0.234178	0.140619
TGA70503.1	transcriptional regulator LeuO [Aliivibrio fischeri]	0	16	36.5	0.0200509	0.0178337	0.0200065	0.0052577	0.0146435	0.0151146	0.0142464	0.00234303	0.0117206	0.00449811	0.00415502	0.00294173	0.0026547	0.00269763	0.00268754	0	0.00855871	0	0.00270542
TGA71319.1	pilus (MSHA type) biogenesis protein MshL [Aliivibrio fischeri]	0	19	58.5	0.00658979	0.00703333	0.00710119	0.00311033	0.0129941	0.0089414	0.0168556	0.00277215	0.00138672	0.00133049	0.00368701	0.0121818	0.00471136	0.0063834	0.0174887	0.00961715	0.0101262	0.00310951	0.00800229
TGA70505.1	O-succinylhomoserine (thiol)-lyase [Aliivibrio fischeri]	0	11	41.7	0.00741861	0.00824785	0.00499646	0.0175076	0.0142221	0.0104854	0.0118598	0.0136536	0.00975708	0.013106	0.0138358	0.00244891	0.00441994	0.00224571	0.00447462	0.0067667	0.0142498	0.00656363	0.00675657
TGA73165.1	F0F1 ATP synthase subunit delta [Aliivibrio fischeri]	0	10	19.4	0.0731802	0.0542401	0.0401599	0.10554	0.097982	0.0919399	0.112657	0.0769625	0.0769983	0.0861884	0.0758232	0.0805235	0.053289	0.0836874	0.0588527	0.0444997	0.0312369	0.0431642	0.0691181
TGA71388.1	type IV pilus twitching motility protein PilT [Aliivibrio fischeri]	0	25	38.1	0.0146007	0.00185517	0.00936534	0.0196897	0.0137097	0.0141507	0.00666897	0.00658085	0.00877855	0	0.00389006	0.0165248	0.0124271	0.012628	0.0125808	0.0202936	0.0106839	0.00246057	0.0101316
TGA70038.1	3-phosphoshikimate 1-carboxyvinyltransferase [Aliivibrio fischeri]	0	18	45.6	0.0135137	0.0120194	0.00758461	0.0139527	0.0166544	0.0191002	0.0144025	0.00710608	0.0124414	0.0102316	0.00945121	0.0200742	0.0181155	0.00613615	0.0142642	0.0123262	0.00432623	0.0119563	0.0164103
TGA70182.1	nitrate reductase cytochrome c-type subunit [Aliivibrio fischeri]	0	9	17.5	0.00458347	0.00407664	0.00411598	0.0378588	0.0200843	0.0466434	0.0488492	0.13015	0.0723391	0.0694056	0.0812081	0.0423646	0.0764621	0.0610489	0.0774081	0.0780398	0.0469548	0.00540698	0.0890547
TGA70514.1	ATP-dependent protease subunit HslV [Aliivibrio fischeri]	0	12	20.8	0.0372853	0.0198974	0.0401788	0.0483954	0.0490141	0.042159	0.0437111	0.050976	0.0549228	0.0526955	0.0347687	0.0344624	0.0533141	0.0406321	0.0629693	0.0317416	0.0477455	0.0395858	0.0679158
TGA70094.1	acetyl-CoA C-acyltransferase FadI [Aliivibrio fischeri]	0	21	47	0.0130245	0.00289608	0.00438603	0.0192108	0.0124845	0.0165679	0.012146	0.0119855	0.00685203	0.00821771	0.0182182	0.0150481	0.0116398	0.0157707	0.0176758	0.0099	0.0125089	0.00384116	0.0217474
TGA72373.1	glycosyltransferase [Aliivibrio fischeri]	0	18	27.8	0.0148067	0.0105355	0.0106372	0.0209659	0.0162204	0.0267874	0.0220927	0.031144	0.0560852	0.0478318	0.035899	0.0351918	0.0317581	0.0251001	0.032151	0.0288119	0.030337	0.0314406	0.0215765
TGA72672.1	amidophosphoribosyltransferase [Aliivibrio fischeri]	0	14	56.3	0.00999452	0.00380972	0.00256432	0.00673904	0.00625643	0.00161442	0.00913014	0.00600633	0.00300456	0.00288272	0.00931994	0.00754109	0.00510398	0.00518651	0.0068895	0.00520929	0.00548504	0.00842159	0.00346766
TGA73469.1	alanine racemase [Aliivibrio fischeri]	0	18	39	0.00799562	0.00888935	0.0107701	0.0188693	0.0109488	0.00678056	0.00852146	0.0210222	0.0168255	0.0161432	0.0111839	0.0158363	0.0142911	0.0121019	0.00482265	0.009724	0.00767906	0.00943218	0.0121368
TGA70358.1	peroxide stress protein YaaA [Aliivibrio fischeri]	0	13	29.3	0.013892	0.0123559	0.0124751	0.0393414	0.027393	0.0251326	0.0296113	0.011688	0.0116934	0.0112192	0.00518174	0.0220118	0.0165534	0.0201853	0.0100549	0.016895	0.0142315	0.00327759	0.00674787
TGA68822.1	peptidase [Aliivibrio fischeri]	0	14	33.8	0.0305715	0.0167329	0.0147825	0.0332988	0.0154571	0.0212724	0.0250631	0.0197856	0.0148461	0.00712201	0.00438585	0.0310516	0.0252197	0.02278	0.0283685	0.03432	0.0180684	0.0110967	0.0371243
TGA72666.1	YbaB/EbfC family nucleoid-associated protein [Aliivibrio fischeri]	0	9	12.3	0.0453805	0.0518946	0.0291085	0.0611978	0.0355095	0.043982	0.0621837	0.061362	0.0341058	0.0458119	0.0423176	0.0342406	0.0308998	0.0313994	0.0234615	0.0315373	0.0249051	0.0458863	0.0314901
TGA73359.1	N-acetylneuraminate synthase [Aliivibrio fischeri]	0	22	58.2	0.00560004	0.0049808	0.00377165	0.0181718	0.0184041	0.0142471	0.0119367	0.00588948	0.00147305	0.00423995	0.00522207	0.0147888	0.0116776	0.00847601	0.0050666	0.00510794	0.00537833	0.00990929	0.00510029
TGA72591.1	molybdopterin molybdotransferase MoeA [Aliivibrio fischeri]	0	11	44.5	0.0121672	0.0200977	0.00780445	0.0205101	0.0247537	0.0235846	0.00926246	0.0310762	0.0365773	0.0315846	0.0307963	0.0252463	0.0207118	0.0231514	0.0335489	0.0380504	0.0200323	0.0307571	0.025329
TGA71428.1	glutamine-hydrolyzing carbamoyl-phosphate synthase small subunit [Aliivibrio fischeri]	0	14	41.6	0.0261675	0.0132994	0.0167846	0.026466	0.0266183	0.0338148	0.0219123	0.01376	0.0176996	0.0226424	0.0191724	0.0271479	0.0267263	0.0339481	0.0338212	0.0227314	0.0167543	0.00661478	0.0158882
TGA69609.1	tRNA (uridine(54)-C5)-methyltransferase TrmA [Aliivibrio fischeri]	0	22	42.8	0.0156436	0.00173922	0.00702401	0.0207665	0.014995	0.0154774	0.0166724	0.0123391	0.0102874	0.00394807	0.00729387	0.01291	0.00932031	0.0165743	0.023589	0.00475631	0.00250404	0.00230678	0.00949837
TGA68474.1	lipocalin [Aliivibrio fischeri]	0	17	19.9	0.036798	0.0363655	0.0367164	0.062719	0.0447903	0.041608	0.0435757	0.0515999	0.0516238	0.0454028	0.0495651	0.0647848	0.0584638	0.0544584	0.0295935	0.07956	0.057593	0.0385862	0.0496505
TGA72219.1	succinylglutamate desuccinylase [Aliivibrio fischeri]	0	15	37.2	0.0130837	0.015516	0.00587462	0.0180116	0.0143329	0.0221909	0.0116202	0.0252266	0.0275327	0.0220135	0.0203344	0.0259139	0.0233855	0.0237636	0.0210443	0.023868	0.0223391	0.0282965	0.0291283
TGA71981.1	imidazole glycerol phosphate synthase subunit HisF [Aliivibrio fischeri]	0	13	28.4	0.0112001	0.012452	0.00754329	0.0231278	0.0214715	0.0221622	0.017905	0.0353369	0.0147305	0.0141332	0.0156662	0.0332747	0.0333645	0.0406848	0.0337773	0.0272423	0.0286844	0.0198186	0.0306017
TGA70541.1	argininosuccinate synthase [Aliivibrio fischeri]	0	20	44.4	0.0124994	0.00952903	0.012828	0.016856	0.0156488	0.0121142	0.00570917	0.00938955	0.0187878	0.00360519	0.0066604	0.0117888	0.0212771	0.0172969	0.00861615	0.0130297	0.0182926	0.0105322	0.0108418
TGA72092.1	outer membrane lipoprotein-sorting protein [Aliivibrio fischeri]	0	13	29.8	0.00557834	0.0124037	0.0125234	0.019747	0.0122219	0.00315375	0.0029726	0.0234666	0.0293469	0.0225254	0.0208073	0.0478772	0.0265882	0.0439044	0.0302818	0.0305288	0.0535748	0.0263224	0.0304831
TGA73488.1	sulfate adenylyltransferase subunit CysN [Aliivibrio fischeri]	0	20	52.8	0.00451635	0.00267796	0.0027038	0.0106584	0.00989511	0.0102134	0.0080223	0.00158326	0.00316799	0	0.00421152	0.00795128	0.00896933	0.0072915	0.0181606	0.00549264	0.0019278	0.00177593	0.00914069
TGA71519.1	prephenate dehydratase [Aliivibrio fischeri]	0	17	44	0.00917864	0.00653095	0.00824246	0.0129967	0.00603299	0.00622705	0.0195646	0.00579182	0.00965752	0.00741271	0.00342365	0.00484784	0.00656226	0.0133367	0.0243593	0.00669766	0.0141044	0.00649665	0.00668762
TGA71605.1	LysR family transcriptional regulator [Aliivibrio fischeri]	0	21	32.4	0.012407	0.00882804	0.00891322	0.017568	0.0217465	0.0168345	0.0211567	0.0156579	0.0208869	0.0150299	0.0115696	0.0131059	0.0177407	0.0240368	0.0299337	0.0120712	0.0190653	0.0204906	0.0210929
TGA68300.1	inosine/guanosine kinase [Aliivibrio fischeri]	0	21	48.8	0.00497423	0.00442419	0.00148896	0.0019565	0	0.00374962	0.00353425	0.00348755	0	0.00502151	0.0108232	0.0043787	0.00197573	0.00200768	0.00400035	0.004033	0.00212324	0	0.00604044
TGA68047.1	thiol:disulfide interchange protein DsbA/DsbL [Aliivibrio fischeri]	0	9	23.3	0.0409254	0.0151667	0.0336886	0.0362183	0.0336246	0.0616999	0.0327127	0.0107602	0.0287071	0.00344287	0.0159013	0.0450321	0.0406383	0.0578136	0.037027	0.0414768	0.0305707	0.00804641	0.0289903
TGA72136.1	protease HtpX [Aliivibrio fischeri]	0	11	31.6	0.00741861	0.00439885	0.00888259	0.0262614	0.0162538	0.0139805	0.021084	0.0156041	0.00780567	0.0174746	0.0184477	0.0293869	0.023573	0.0209599	0.0417632	0.0150371	0.0126665	0.00583434	0.0330321
TGA73294.1	two-component system response regulator OmpR [Aliivibrio fischeri]	0	17	27.4	0.0331199	0.0321356	0.0351494	0.0568448	0.0329837	0.0306402	0.0256714	0.0411647	0.0506878	0.0395138	0.0393075	0.0556589	0.0430528	0.0255202	0.0399533	0.0768969	0.0578339	0.0390705	0.0365627
TGA72387.1	hypothetical protein VFES401_07925 [Aliivibrio fischeri]	0	6	40.6	0.0100224	0.00534847	0.00900012	0.0165566	0.0109792	0.00679945	0.0149541	0.0105404	0.0105453	0.00607057	0.00747672	0.0238206	0.0119425	0.00728134	0.0145082	0.0146266	0.0102673	0.00945845	0.0219071
TGA72337.1	molecular chaperone [Aliivibrio fischeri]	0	11	22.8	0.0431763	0.0160008	0.0193863	0.0679295	0.0315324	0.0406834	0.0460159	0.0227039	0.0265002	0.0145289	0.0201311	0.0332562	0.0257241	0.03921	0.0390635	0.0568854	0.0184297	0.0169779	0.0393232
TGA73446.1	transcriptional regulator ArgR [Aliivibrio fischeri]	0	12	17.2	0.0138386	0.0123083	0.0124271	0.0653169	0.0454794	0.0365107	0.0344136	0.0194051	0.0145606	0.0139701	0.0215076	0.0182726	0.0109932	0.0223419	0.0111292	0.00561	0	0	0.0056016
TGA71345.1	ribosome hibernation promoting factor [Aliivibrio fischeri]	0	4	11	0.0530236	0.00673719	0.0544176	0.0268143	0.016596	0.0171298	0.00807297	0.0318652	0.02391	0.00764679	0.0423812	0.0700131	0.0361039	0.0366877	0.0456883	0.0368489	0.0193997	0	0.0643889
TGA68468.1	aldo/keto reductase [Aliivibrio fischeri]	0	20	39	0.0123361	0.00182867	0.00369262	0.0194084	0.0180185	0.0162734	0.0131474	0.00432456	0	0.00830223	0	0.0271479	0.0244991	0.0273848	0.0198418	0.0175032	0.00526564	0.00485084	0.0199737
TGA68485.1	hypothetical protein VFES401_16535 [Aliivibrio fischeri]	0	16	42.6	0.0192408	0.0136905	0.0155505	0.0272445	0.0210778	0.0195802	0.0225568	0.0303529	0.026318	0.0233084	0.0197363	0.0203247	0.0206343	0.0256275	0.0255317	0.02574	0.019711	0.0226978	0.028038
TGA72679.1	hypothetical protein VFES401_09585 [Aliivibrio fischeri]	0	16	151.5	0.00421747	0.00187555	0.00142024	0.00248826	0.0034651	0.00655703	0.00280927	0.00332658	0.00166407	0.00159658	0.0014748	0.0027844	0.00251273	0.00255336	0.00190786	0.00192343	0.00202525	0	0.0038411
TGA73426.1	50S ribosomal protein L30 [Aliivibrio fischeri]	0	7	6.7	0.475671	0.542401	0.690019	0.215878	0.33403	0.303402	0.428962	0.0256542	0.0384991	0.0369379	0.022747	0.128838	0.203467	0.17722	0.088279	0.0148332	0.0468553	0.0863284	0.059244
TGA69128.1	sugar-binding transcriptional regulator [Aliivibrio fischeri]	0	15	35.7	0.0132443	0.00588987	0.0118934	0.0208373	0.019345	0.0249591	0.0188204	0.00464293	0.00696764	0.00668508	0.00411678	0.0233172	0.0210422	0.0213824	0.0186397	0.0187918	0.0141332	0	0.0268052
TGA68135.1	TetR/AcrR family transcriptional regulator [Aliivibrio fischeri]	0	10	17.8	0.0564397	0.0209161	0.0337887	0.0610478	0.08759	0.0372266	0.110278	0.00494639	0	0.00474801	0.00438585	0.0931547	0.0224175	0.0398649	0.0510633	0.01716	0.0120456	0	0.0228457
TGA71810.1	50S ribosomal protein L25 [Aliivibrio fischeri]	0	6	10.3	0.492773	0.765257	0.744545	0.0738364	0.257058	0.256482	0.216742	0	0.0493793	0	0	0	0.130484	0.0757681	0.103792	0	0	0	0.00949837
TGA71348.1	lipopolysaccharide transport periplasmic protein LptA [Aliivibrio fischeri]	0	13	18.4	0.00872249	0.015516	0.0117492	0.0308771	0.0382211	0.0394506	0.0325365	0.01376	0.0229439	0.0132081	0.0325351	0.0345519	0.046771	0.0422465	0.0473497	0.037128	0.0446782	0.030869	0.0370724
TGA68997.1	MOSC domain-containing protein [Aliivibrio fischeri]	0	16	45.3	0.00892811	0.0111172	0.00641398	0.018963	0.019561	0.0161522	0.0190306	0.00751164	0.0150303	0.00540778	0.0116557	0.0141466	0.0191494	0.0172969	0.0150783	0.0152013	0.0137194	0.00842577	0.0130102
TGA69691.1	cytochrome c5 family protein [Aliivibrio fischeri]	0	5	14.3	0.0746258	0.170675	0.172322	0.207562	0.110947	0.174788	0.1193	0.392414	0.2636	0.360532	0.268414	0.204112	0.120681	0.180721	0.135034	0.246341	0.232078	0.377287	0.207135
TGA70563.1	DNA mismatch repair endonuclease MutL [Aliivibrio fischeri]	0	18	74.1	0.00218062	0.00290924	0	0.00900581	0.00358323	0.00616415	0.00464807	0.00114666	0.00344159	0.0044027	0.00610032	0.00575865	0.0116928	0.0105616	0.0105221	0.010608	0.00698096	0.00128621	0.0145642
TGA72505.1	DUF3334 family protein [Aliivibrio fischeri]	0	12	25.9	0.00942715	0.00838471	0.00846561	0.00741589	0.0206544	0.0213188	0.0234433	0.00330479	0.00330633	0.0190335	0.0117211	0.0290447	0.018722	0.0190248	0.0530702	0.0191083	0.00804792	0.00370697	0.0343434
TGA71899.1	ATP-dependent zinc protease [Aliivibrio fischeri]	0	15	28.5	0.0140548	0.00750039	0.010097	0.00663374	0.0153967	0.00953517	0.0209708	0.00591248	0	0	0.0104849	0.0148465	0.00669897	0.00680729	0.0101728	0.00341859	0	0.003316	0.00341348
TGA70110.1	chemotaxis response regulator protein-glutamate methylesterase [Aliivibrio fischeri]	0	23	40.1	0.0115445	0.00684527	0.00863915	0.00908149	0.00843112	0.0108779	0.0143543	0.0121411	0.0101223	0.00776947	0.00717685	0.0101623	0.00458539	0.00698931	0.0139264	0.01638	0.00985548	0.00680933	0.00700949
TGA72489.1	retention module-containing protein [Aliivibrio fischeri]	0	19	416.6	0.00108784	0.00080629	0.00130251	0.0017115	0.000397234	0.000820023	0.00019323	0.000190677	0.000190766	0.00036606	0	0.000718199	0.000432083	0.00043907	0.001531	0.000220499	0.000232171	0.000855526	0
TGA71693.1	glutamate 5-kinase [Aliivibrio fischeri]	0	21	39.3	0.0078006	0.00520352	0.00525373	0.00920454	0.0128181	0.0198456	0.0249409	0.0143566	0.0164152	0.0196869	0.0327334	0.00772502	0.00929505	0.0118067	0.0164676	0.00474342	0.0174808	0.00920213	0.0118408
TGA68829.1	dimethyl sulfoxide reductase subunit A [Aliivibrio fischeri]	0	33	89.3	0.00354485	0	0.00238747	0.00313714	0.00582495	0.00601232	0.00472249	0.00279605	0.0018649	0.00178927	0.00330559	0.00117017	0.00211199	0.00214614	0.00320718	0.00431113	0	0.00104544	0.00322851
TGA72652.1	2-succinyl-5-enolpyruvyl-6-hydroxy-3-cyclohexene-1-carboxylic-acid synthase [Aliivibrio fischeri]	0	13	63.4	0.00623575	0.00110924	0.00223989	0.00882966	0.00819733	0.00705085	0.00664586	0.00131161	0.00131222	0.00503601	0.00348892	0.00988053	0.00891648	0.00906066	0.00752233	0.00606697	0.00159703	0	0.00757235
TGA73499.1	peptide-methionine (S)-S-oxide reductase MsrA [Aliivibrio fischeri]	0	8	21.8	0.0112438	0.0166675	0.020194	0.0398025	0.0246347	0.0169514	0.0159777	0.0315332	0.0118305	0.0227014	0.0209699	0.0346419	0.0312619	0.0181528	0.0316486	0.036465	0.0239971	0.0221067	0.0227565
TGA69124.1	ATP-dependent endonuclease [Aliivibrio fischeri]	0	23	62.4	0.00396841	0.00117653	0.00118788	0.00624352	0.0072455	0.00598285	0.00986861	0.00139117	0.00278364	0.00400613	0.00246704	0.0122265	0.00315246	0.00800858	0.00638292	0.006435	0.00169391	0.00156047	0.00803171
TGA72639.1	isopenicillin N synthase family oxygenase [Aliivibrio fischeri]	0	13	31.4	0.0386885	0.0229403	0.0254778	0.0304344	0.0226039	0.0262473	0.0164932	0.0217003	0.0325656	0.0416599	0.0264566	0.0340565	0.0368804	0.0281075	0.0342253	0.0439149	0.036331	0.0121706	0.0344529
TGA70204.1	DUF2066 domain-containing protein [Aliivibrio fischeri]	0	15	43.9	0.0165638	0.00818457	0.00330541	0.01303	0.0100807	0.0208099	0.0137302	0.00193554	0	0	0	0.0121506	0.0109651	0.0200563	0.0133209	0.0111913	0.00942698	0.00217109	0.0111745
TGA71807.1	3-oxoacyl-ACP reductase FabG [Aliivibrio fischeri]	0	13	25.8	0.0149296	0.0185902	0.0214509	0.0176166	0.016355	0.0135049	0.0190937	0.012561	0.0188502	0.0150715	0.0111375	0.0197132	0.0142318	0.0180775	0.0144079	0.0217882	0.0305888	0.0246567	0.0145037
TGA72645.1	hypothetical protein VFES401_09405 [Aliivibrio fischeri]	0	8	32.4	0.00969166	0.010775	0.00870315	0.0142949	0.0159255	0.0109585	0.010329	0.0127407	0.0101973	0.00733783	0.00903752	0.012797	0.0115484	0.0176027	0.00584564	0.00884	0.0124106	0.00285824	0.00588451
TGA70202.1	arsenate reductase (glutaredoxin) [Aliivibrio fischeri]	0	10	13.2	0.105459	0.204148	0.206118	0.12444	0.122324	0.161331	0.125618	0.313158	0.287195	0.288073	0.295024	0.13925	0.133055	0.15023	0.149668	0.143345	0.20654	0.241496	0.150664
TGA68552.1	1-phosphofructokinase [Aliivibrio fischeri]	0	13	35.2	0.0110369	0.00196329	0.0118934	0.00520932	0.00483626	0.00249591	0.0117628	0	0	0.00222836	0	0	0	0	0.00266281	0	0	0	0
TGA68986.1	peptidase T [Aliivibrio fischeri]	0	15	44.6	0.012316	0.0109541	0.00789986	0.0124565	0.0173467	0.0119364	0.00750055	0	0.00185122	0	0.00328135	0.013939	0.0104825	0.0127824	0.0148571	0.0128385	0.0135182	0.00415108	0.0149559
TGA72052.1	adenylosuccinate synthetase [Aliivibrio fischeri]	0	25	45.5	0.00172154	0.00153118	0.00463786	0.00406277	0.00754364	0.00389315	0.00733906	0.00362104	0.00181136	0.00347581	0.00481604	0.00227315	0.00410272	0	0	0.00418737	0.00220452	0	0.00627165
TGA73289.1	guanylate kinase [Aliivibrio fischeri]	0	10	23.5	0.0139054	0.0185517	0.0156089	0.0246121	0.0228496	0.0117923	0.0370498	0.00731206	0	0.0140376	0.0162086	0.0229511	0.0124271	0.012628	0.0167744	0.025367	0.0222581	0.0287066	0.016886
TGA72427.1	DEAD/DEAH box helicase [Aliivibrio fischeri]	0	14	45.6	0.00170928	0.00152027	0.00306987	0	0.00374494	0.00579811	0.00728676	0.00179762	0.00179846	0.00345105	0	0.00677086	0.00203674	0.00413935	0.00618582	0.0062363	0.00218881	0.00201638	0.0041513
TGA68118.1	SPOR domain-containing protein [Aliivibrio fischeri]	0	10	20.7	0.0309508	0.0309693	0.0243197	0.059347	0.0508587	0.0437456	0.0329863	0.0488257	0.040707	0.0351506	0.0288617	0.0561933	0.0599306	0.0281075	0.0373366	0.0423465	0.0544966	0.0456396	0.0375849
TGA70586.1	protein-export chaperone SecB [Aliivibrio fischeri]	0	9	17.3	0.138386	0.123083	0.149125	0.108861	0.0808523	0.0886689	0.108157	0.198902	0.218409	0.158328	0.154854	0.0974541	0.0769523	0.094953	0.0779043	0.07854	0.0708836	0.0598581	0.0504144
TGA71655.1	transcriptional regulator NrdR [Aliivibrio fischeri]	0	9	17	0.00482957	0.0128866	0.0130109	0.0341927	0.0105813	0.0273043	0.0205888	0.0203167	0.0152446	0.0146264	0.0180144	0.0382622	0.0172645	0.0233915	0.0582602	0.0176207	0.012369	0.0227892	0.0234591
TGA70221.1	nitrogen regulatory protein P-II [Aliivibrio fischeri]	0	9	12.4	0.0449753	0.0571458	0.0576972	0.121303	0.0563079	0.0944436	0.0547808	0.250014	0.223089	0.252959	0.191724	0.186642	0.11484	0.101137	0.124011	0.187534	0.222144	0.325915	0.163847
TGA72496.1	molecular chaperone DnaK [Aliivibrio fischeri]	0	30	104.3	0.00306868	0.000682338	0.00206677	0.00543147	0.00756374	0.0034698	0.00245287	0.00161364	0.00484318	0.00309785	0.00286156	0.00607789	0.00365658	0.00557356	0.00277637	0.00746405	0.00392958	0.00181001	0.00465805
TGA71704.1	hypothetical protein VFES401_04170 [Aliivibrio fischeri]	0	10	23.3	0.0245719	0.0249769	0.0252179	0.0289943	0.0384542	0.035722	0.0261879	0.0073834	0.00738683	0.0141745	0.0130934	0.0370801	0.0501933	0.021252	0.0211726	0.0256144	0.0314654	0.0165638	0.0255761
TGA70450.1	16S rRNA (cytidine(1402)-2'-O)-methyltransferase [Aliivibrio fischeri]	0	13	34.4	0.0116441	0.00621391	0.0125477	0.0247316	0.015307	0.0184326	0.0198558	0.00489837	0.00490065	0.00470191	0.00434327	0.0246001	0.0221998	0.0169191	0.0168559	0.0113289	0.00596432	0.00274724	0.01414
TGA70340.1	sigma-E factor regulatory protein RseB [Aliivibrio fischeri]	0	17	37.1	0.0154992	0.011816	0.0139183	0.0182887	0.0145534	0.0175252	0.0165185	0.0163003	0.0116485	0.0111761	0.0123883	0.0350835	0.0184686	0.0241292	0.0320521	0.0215424	0.0113414	0.0156719	0.0322652
TGA71599.1	S-formylglutathione hydrolase [Aliivibrio fischeri]	0	12	31	0.0128501	0	0.00461578	0.0242605	0.0168924	0.0203417	0.0219123	0.0216228	0.0162246	0.0181611	0.0119828	0.0169675	0.0183743	0.0280072	0.0248022	0.0250046	0.0164551	0.00909532	0.0312089
TGA72401.1	riboflavin synthase [Aliivibrio fischeri]	0	13	22.2	0.028641	0.0159212	0.00642994	0.0549182	0.0313755	0.040481	0.0228935	0.0338865	0.045203	0.0144566	0.0166924	0.0472725	0.0383941	0.0346799	0.0345503	0.0566024	0.0550142	0	0.0391276
TGA71587.1	outer membrane protein assembly factor BamB [Aliivibrio fischeri]	0	14	42.4	0.0130837	0.00166242	0.00335693	0.013233	0.018428	0.0211342	0.0219123	0.0117943	0.00393325	0.00754748	0.00174295	0.014808	0.00890876	0.00678961	0.0202927	0.00454629	0.0119674	0.00661478	0.0136184
TGA68983.1	glycerol-3-phosphate dehydrogenase subunit GlpB [Aliivibrio fischeri]	0	20	49.9	0.00158155	0.00281333	0	0.0018662	0.0103953	0.012518	0.0235979	0	0	0.00159658	0	0.0041766	0.00188455	0.00191502	0.00381572	0	0.00202525	0.00186571	0.00192055
TGA72738.1	BspA family leucine-rich repeat surface protein [Aliivibrio fischeri]	0.001	3	38.8	0.0143511	0.0145876	0.0128873	0.00483829	0.0044918	0.00231814	0.00873996	0.017249	0.0194141	0.0165572	0.026765	0.0108282	0.0146576	0.0198595	0.0197852	0.0199467	0.0105013	0.00725552	0.0199168
TGA69096.1	PTS sugar transporter subunit IIA [Aliivibrio fischeri]	0.001	7	15.8	0.0352254	0.00447576	0.0180758	0.0653169	0.0661519	0.0512099	0.0750842	0.00529229	0.0264738	0	0	0.0199338	0.0179888	0.0182797	0.0242819	0.01836	0.0193319	0.017809	0.0244433
TGA70143.1	flagellin [Aliivibrio fischeri]	0.001	6	40.2	0.0114526	0.0186747	0.0222831	0.0157661	0.0230011	0.0129496	0.0223773	0	0.00200835	0	0.00355987	0.00252036	0.00682336	0.00231123	0.00230259	0.00464276	0.00244426	0.00225171	0.0023179
TGA72440.1	hypothetical protein VFES401_08200 [Aliivibrio fischeri]	0.001	14	28	0.0116065	0.00516156	0.00260568	0.0273909	0.0158933	0.00984276	0.0216473	0.0213612	0.00610605	0.0117169	0.0162347	0.0153254	0.0172877	0.0105403	0.0210019	0.0211732	0.022294	0.0308067	0.0317123
TGA73266.1	HD domain-containing protein [Aliivibrio fischeri]	0.001	19	58.9	0.0127993	0.00632444	0.00510837	0.0184591	0.0233689	0.0257286	0.0212195	0.00448694	0.00598537	0.00430699	0.00265231	0.0150226	0.0152514	0.01722	0.0154401	0.0103774	0.00364224	0.00335532	0.0103619
TGA69026.1	DUF2058 domain-containing protein [Aliivibrio fischeri]	0.001	11	19.3	0.0125513	0.0148845	0.0150281	0.0148102	0.022916	0.0236531	0.0267534	0	0.00440203	0.00422352	0.00390137	0.0165729	0.0199411	0.0253295	0.0252348	0.0101763	0.010715	0	0.0254026
TGA71686.1	FAD:protein FMN transferase [Aliivibrio fischeri]	0.001	16	38.2	0.0188269	0.0111634	0.00939257	0.00246837	0.0045832	0.0118266	0.0111473	0.00219999	0.00440203	0.00211176	0.00195068	0.00276214	0.00249264	0	0.00252348	0.00254407	0	0	0.00254026
TGA72488.1	methyltransferase domain-containing protein [Aliivibrio fischeri]	0.001	20	44.2	0.0127203	0.00484874	0.00652736	0.0192982	0.0159255	0.00821887	0.0135569	0.00573332	0.00955997	0.00733783	0.0101672	0.0143966	0.0086613	0.0110017	0.0263054	0.01326	0.00930795	0.00857471	0.0110335
TGA71298.1	lysine-sensitive aspartokinase 3 [Aliivibrio fischeri]	0.001	21	49.2	0.00159912	0.00426689	0.00430806	0.00754773	0.008759	0.00904075	0.00681717	0.00504532	0.00504766	0.00645729	0.00596476	0.0147805	0.00571646	0.0116178	0.0135034	0.0077792	0.008191	0.00377287	0.00582566
TGA70335.1	GTPase Era [Aliivibrio fischeri]	0.001	13	36.8	0.0112088	0.00199387	0.00603933	0.0185166	0.0147348	0.0177435	0.023892	0.00471525	0.00471744	0.00452614	0.00209045	0.0148003	0.0186987	0.0162866	0.0162257	0.0109054	0	0	0.00816682
TGA71917.1	quinolinate synthase NadA [Aliivibrio fischeri]	0.001	22	38.2	0.0350524	0.0256747	0.0166644	0.017031	0.00903507	0.0116571	0.0131851	0.00216848	0.00216948	0.0020815	0.00384548	0.00544514	0.00737079	0.00998663	0.00994931	0.00752287	0.00792109	0.00243237	0.0075116
TGA70306.1	superoxide dismutase [Aliivibrio fischeri]	0.001	6	17.8	0.0211649	0.0338841	0.0304098	0.0449534	0.0278227	0.0382902	0.0270682	0.0311623	0.0668073	0.0427321	0.0552618	0.0614821	0.0252197	0.0512549	0.061276	0.041184	0.0433641	0.0399481	0.0719641
TGA72044.1	response regulator [Aliivibrio fischeri]	0.001	8	17.9	0.00458347	0	0	0.0486756	0.0100422	0.025913	0.00976983	0.00964074	0.00482261	0.0185082	0.0128223	0.0484167	0.0218463	0.0610489	0.0276458	0.0334456	0.017608	0.010814	0.0278296
TGA73186.1	heat shock chaperone IbpA [Aliivibrio fischeri]	0.001	13	16.6	0.0349808	0.0177787	0.0314129	0.0707599	0.0985388	0.0734561	0.0585851	0.00525554	0.0525798	0.0100895	0.00931994	0.0131969	0.0238186	0.0181528	0.0180849	0.0060775	0.0191977	0	0.0242736
TGA68058.1	decarboxylating NADP(+)-dependent phosphogluconate dehydrogenase [Aliivibrio fischeri]	0.001	24	53	0.00746479	0.00663935	0.00670341	0.0158549	0.013084	0.0202573	0.011138	0.00157012	0	0.0030143	0.00556876	0.0177419	0.0142318	0.014462	0.0180099	0.0145255	0.0057354	0.00352239	0.0181297
TGA73142.1	methionyl-tRNA formyltransferase [Aliivibrio fischeri]	0.001	14	34.3	0.0114223	0.0203185	0.0164116	0.0188693	0.0150154	0.0206646	0.00973882	0.00961013	0.00721095	0.013837	0.0191724	0.0180986	0.0136106	0.0110646	0.0330696	0.0222263	0.00585071	0.0269491	0.0249671
TGA70333.1	pyridoxine 5'-phosphate synthase [Aliivibrio fischeri]	0.001	10	26.4	0.0236907	0.0237049	0.0212744	0.0384375	0.0259526	0.0334843	0.0252488	0.0342583	0.0311584	0.0328843	0.0331376	0.0508325	0.0352868	0.0286859	0.0392957	0.0432178	0.0417134	0.0209604	0.0431531
TGA72120.1	DUF1425 domain-containing protein [Aliivibrio fischeri]	0.001	5	14.4	0.0446267	0.0446535	0.0350656	0.0658232	0.0611093	0.0693825	0.112959	0.181866	0.258253	0.129521	0.176862	0.0810229	0.113	0.101318	0.0807513	0.122115	0.114293	0.0855477	0.0948364
TGA68313.1	mannose-6-phosphate isomerase, class I [Aliivibrio fischeri]	0.001	9	43.7	0.0126564	0.00321625	0.0146128	0.00426693	0.0297102	0.0143107	0.0192696	0.0019015	0.00190239	0.00365048	0	0.0143243	0.00646333	0.0109464	0.00872439	0.0153923	0.0115765	0.00639871	0.0153692
TGA68152.1	DUF3332 domain-containing protein [Aliivibrio fischeri]	0.001	6	19.6	0.0786454	0.111918	0.102405	0.0556799	0.0387693	0.048909	0.0544815	0.0537616	0.0372369	0.0436661	0.0220012	0.0571145	0.0562274	0.0476139	0.0284615	0.0765167	0.0805672	0.0556653	0.0429762
TGA68772.1	ribosome small subunit-dependent GTPase A [Aliivibrio fischeri]	0.001	16	39.1	0.0163083	0.0199444	0.0128143	0.0120272	0.0111659	0.0161351	0.00869044	0.00428781	0.0042898	0.00411584	0.0038019	0.00807516	0.0170036	0.00987347	0.017214	0.00991683	0.0104418	0.0144288	0.0123775
TGA68900.1	ATP-dependent RNA helicase DbpA [Aliivibrio fischeri]	0.001	16	51.3	0.0109031	0.00554141	0.0069936	0.00367584	0.0051189	0.00704474	0.0116202	0.00163809	0.0032777	0.00157239	0.00145246	0.00411332	0.00556798	0.00377201	0.00375791	0	0.00199456	0.00183744	0
TGA73350.1	UDP-4-amino-4,6-dideoxy-N-acetyl-beta-L-altrosamine transaminase [Aliivibrio fischeri]	0.001	15	42.9	0.00559279	0.0099487	0.00837058	0.0153985	0.00612676	0.0105397	0.00794748	0.0235274	0.0156922	0.0112919	0.0173843	0.0147696	0.0155499	0.00677202	0.00674671	0.018138	0.00954909	0.0197929	0.0135832
TGA73436.1	UDP-N-acetylmuramate:L-alanyl-gamma-D-glutamyl-meso-diaminopimelate ligase [Aliivibrio fischeri]	0.001	12	50.6	0.0188132	0.0139441	0.0126708	0.0203493	0.0103047	0.017727	0.0116961	0.00494639	0.00329913	0.0126614	0.00877171	0.0165608	0.00934061	0.00949165	0.0189124	0.0247867	0.00803039	0.00739779	0.0133267
TGA72625.1	signal peptide peptidase SppA [Aliivibrio fischeri]	0.001	26	68.2	0.00232882	0.00724957	0.00209129	0.0123658	0.00510233	0.00658307	0.00868693	0.00857215	0.00612581	0.00705287	0.00651491	0.015375	0.00277498	0.00281985	0.00421397	0.00566447	0.00447324	0.00686809	0.00424199
TGA70474.1	bifunctional [glutamate--ammonia ligase]-adenylyl-L-tyrosine phosphorylase/[glutamate--ammonia-ligase] adenylyltransferase [Aliivibrio fischeri]	0.001	24	110	0.00226766	0.00201691	0.00271516	0.00802739	0.00331223	0.00341877	0.004028	0.00238487	0.00159065	0.00305229	0.00281948	0.00399234	0.00540421	0.00366107	0.00364738	0.00459643	0.00290385	0.000891698	0.00367164
TGA71398.1	erythrose-4-phosphate dehydrogenase [Aliivibrio fischeri]	0.001	13	37.6	0.00636819	0.00377601	0.00381244	0.0125239	0.011627	0.0048004	0.00678701	0.0111622	0.0134009	0.0128574	0.00791782	0.0112115	0.0101176	0.0128515	0.0153642	0.012908	0.0135913	0.0125206	0.0128886
TGA70356.1	oxidative stress defense protein [Aliivibrio fischeri]	0.001	17	25.2	0.0125149	0.0166965	0.0056192	0.0295346	0.023992	0.0283015	0.0366793	0.0164521	0.00658391	0.0126338	0.0204228	0.0247872	0.0372812	0.0340957	0.0377425	0.0228303	0.0200323	0.0184543	0.0417928
TGA70490.1	GatB/YqeY domain-containing protein [Aliivibrio fischeri]	0.001	10	16.1	0.0342669	0.0174159	0.0175839	0.0346579	0.0589892	0.0553516	0.0573894	0.0154449	0.0257534	0.024709	0.0228243	0.0452465	0.0233325	0.0414921	0.0590529	0.0297674	0.00626862	0.0115496	0.053501
TGA68160.1	DUF3297 family protein [Aliivibrio fischeri]	0.001	12	9.4	0.0614297	0.117079	0.0866865	0.0207102	0.0480677	0.0396911	0.056117	0.0184585	0.0184671	0.0354363	0.0163667	0.0231751	0.0209139	0	0.0105863	0.0106727	0.033713	0	0.0106567
TGA70656.1	SpoVR family protein [Aliivibrio fischeri]	0.001	18	59.9	0.00284992	0.00126739	0	0.0134514	0.00156101	0.00483367	0.00151868	0.00599444	0.00899584	0.0100695	0.00531513	0.00564462	0.00848979	0.0103525	0.00687586	0.00693196	0.00182473	0	0.0103824
TGA71325.1	prepilin-type N-terminal cleavage/methylation domain-containing protein [Aliivibrio fischeri]	0.001	11	20.5	0.0307853	0.0171132	0.0276453	0.036326	0.0295089	0.0217558	0.0246074	0.0364234	0.0364404	0.0388473	0.0143537	0.0355681	0.0275124	0.0232977	0.0232106	0.0468	0.0394219	0.0544746	0.023365
TGA68333.1	hypothetical protein VFES401_15760 [Aliivibrio fischeri]	0.001	17	49.9	0.0148884	0.00588536	0.00594215	0.003904	0.00543662	0.0056115	0.0158676	0	0	0	0.00154261	0.00218432	0.00394238	0.00400613	0.00598674	0.00402373	0.00635509	0	0.00602655
TGA71844.1	putative pyridoxal-dependent aspartate 1-decarboxylase [Aliivibrio fischeri]	0.001	15	61	0.00394665	0.00117008	0.00236274	0.0108662	0.00576461	0.0104126	0.00701034	0.00138354	0	0.00132805	0.00613378	0.00868535	0.00156758	0.0047788	0.00317396	0.00159993	0	0.00155191	0
TGA68088.1	DUF3069 domain-containing protein [Aliivibrio fischeri]	0.001	8	16.9	0.0645164	0.0353122	0.0490227	0.0585599	0.0598028	0.056115	0.0528918	0.0260965	0.0261086	0.0350698	0.0185113	0.0327647	0.0295679	0.0480736	0.0179602	0.0362135	0.0381305	0.0409812	0.0361593
TGA73479.1	phosphoadenylyl-sulfate reductase [Aliivibrio fischeri]	0.001	14	29	0.00853287	0.00252977	0.00766255	0.0302058	0.0249268	0.0289447	0.0272822	0.00897389	0.00598537	0.0114853	0.0265231	0.0225339	0.0203352	0.0275521	0.0446047	0.0242139	0.014569	0.0167766	0.0345395
TGA70225.1	DNA polymerase III subunit alpha [Aliivibrio fischeri]	0.001	36	130.3	0.00186265	0.00220891	0.0039029	0.00439578	0.00272066	0.00140409	0.00330859	0.0026119	0.00718606	0.00376072	0.00347387	0.0032793	0.00369917	0.00225539	0.00449393	0.0015102	0.00238521	0.00146488	0.00301587
TGA70657.1	chemotaxis protein CheY [Aliivibrio fischeri]	0.001	9	13.7	0	0	0	0.02088	0.0129231	0.0266776	0.0251453	0	0	0	0.00550029	0	0	0.00714208	0	0	0	0	0
TGA73319.1	lipopolysaccharide heptosyltransferase II [Aliivibrio fischeri]	0.001	20	37.3	0.00844112	0.00187693	0	0.00996034	0.00462352	0.0214751	0.0112453	0.0088774	0.00666114	0.00426068	0.00196785	0.0111458	0.00502914	0	0.00763704	0.00256645	0.00540462	0.00248943	0.00768783
TGA71346.1	RNA polymerase factor sigma-54 [Aliivibrio fischeri]	0.001	19	54.9	0.00441476	0.00523544	0.00132149	0.0138915	0.0112846	0.00499183	0.00627347	0.00154764	0.00154836	0.00742786	0.0068613	0.00777241	0.00526054	0.00890934	0.0106513	0.0286351	0.00188443	0.00173598	0.00714805
TGA73334.1	glucose-1-phosphate thymidylyltransferase RfbA [Aliivibrio fischeri]	0.001	15	33	0.00484583	0.00861997	0.00652736	0.0114359	0.00530849	0.0164377	0.0232404	0.00509628	0.00254933	0	0.00225938	0.00959775	0.0230968	0.00293378	0.00584564	0.00884	0.00310265	0.00571647	0.00588451
TGA70546.1	methylenetetrahydrofolate reductase [Aliivibrio fischeri]	0.001	14	32.9	0.0268327	0.00867841	0.00438107	0.0143918	0.00534448	0.0220656	0.00779931	0.0128271	0.0102664	0	0.00454939	0.00966282	0.01744	0.0206757	0.0176558	0	0.00624737	0.00287761	0.00888661
TGA73460.1	DUF547 domain-containing protein [Aliivibrio fischeri]	0.001	13	30.4	0.0222272	0.0123559	0.0149701	0.0295061	0.0243493	0.0251326	0.00888338	0.008766	0.00292336	0.00280481	0	0.0513609	0.0264855	0.0235496	0.0167582	0.030411	0.0177893	0.00983277	0.0236176
TGA73230.1	NAD(P)H-flavin reductase [Aliivibrio fischeri]	0.001	14	26.1	0.0457376	0.0352561	0.0355962	0.0503715	0.0467642	0.0482684	0.0454959	0.0256542	0.00962478	0.040016	0.0255903	0.0442879	0.0436001	0.0479972	0.0478178	0.0444997	0.019523	0.0251791	0.059244
TGA71583.1	DUF4115 domain-containing protein [Aliivibrio fischeri]	0.001	11	34.7	0.0164616	0.00418322	0.00844717	0.0221992	0.0154571	0.0265905	0.0175442	0.00989278	0.00494869	0.00474801	0.00657878	0.0155258	0.0196153	0.0341699	0.0340422	0.02574	0.00903419	0.00554834	0.0285572
TGA72547.1	ABC transporter ATP-binding protein [Aliivibrio fischeri]	0.001	13	63.1	0.00252937	0.00224968	0.00227138	0.0029846	0.00415629	0.00428999	0.00673929	0.0026601	0.00266133	0.0012767	0.0047173	0.00500972	0.00452092	0.00153134	0.00457686	0.0046142	0.00647794	0.00447573	0.00307153
TGA72465.1	exodeoxyribonuclease I [Aliivibrio fischeri]	0.001	16	54.3	0.00607262	0.00540112	0.00272662	0.0125397	0.00665241	0.00858299	0.011326	0.00478986	0.00479209	0.00153258	0.00283137	0.0120276	0.010854	0.00919128	0.00549416	0.011078	0.0058322	0	0.0110614
TGA72563.1	vibriobactin export RND transporter permease subunit VexH [Aliivibrio fischeri]	0.001	29	112.4	0.0027784	0.00247117	0.00311877	0.00409807	0.00304367	0.00235618	0.00222084	0.0021915	0.00511588	0.0014024	0.00453402	0.00183432	0.00413836	0.00336422	0.00251374	0.0016895	0.00177893	0.000819398	0.00337394
TGA73448.1	octaprenyl diphosphate synthase [Aliivibrio fischeri]	0.001	12	35.1	0.0155952	0.00594458	0.00800258	0.0131443	0.00976235	0.0100764	0.0142464	0.0164012	0.00937647	0.00224906	0.00415502	0.0117669	0.0053094	0.00809288	0.0161253	0.00812842	0	0	0.0108217
TGA71512.1	bifunctional chorismate mutase/prephenate dehydrogenase [Aliivibrio fischeri]	0.001	19	42.6	0.00763507	0.0033954	0.00342816	0.0225231	0.012546	0.0107913	0.0061029	0.0160594	0.0200835	0.00385382	0.00889968	0.0226833	0.0136467	0.0115561	0.0230259	0.0208924	0.0171098	0	0.0139074
TGA71858.1	outer membrane lipoprotein chaperone LolA [Aliivibrio fischeri]	0.001	12	22.2	0.0181719	0.01293	0.0228458	0.0214424	0.0159255	0.0246566	0.0232404	0.00382221	0.00382399	0.0110067	0.0101672	0.0143966	0.0173226	0.0220034	0.0175369	0.02652	0.0232699	0.00857471	0.0264803
TGA72175.1	MBL fold metallo-hydrolase [Aliivibrio fischeri]	0.001	10	24	0.00331615	0.00294946	0.00297792	0.015652	0.0254294	0.029997	0.0318082	0.0104626	0.0174458	0.020086	0.0216463	0.0306509	0.0118544	0.0200768	0.0360032	0.024198	0.0169859	0.0195598	0.0281887
TGA73358.1	inositol monophosphatase [Aliivibrio fischeri]	0.001	10	25.7	0.0413932	0.022656	0.0314526	0.0375716	0.034881	0.0324027	0.0441155	0.0167433	0.0134009	0.0257149	0.0178151	0.0336346	0.0227646	0.0308437	0.0384105	0.0271067	0.0163095	0.00751236	0.0231995
TGA71458.1	NupC/NupG family nucleoside CNT transporter [Aliivibrio fischeri]	0.001	7	43.3	0.0413171	0.0122494	0.00927572	0.0223452	0.062235	0.0389315	0.0330258	0.0162947	0.0126795	0.0173791	0.0160535	0.0250047	0.028719	0.0333525	0.0186907	0.0439674	0.0374768	0.014216	0.0355393
TGA68455.1	DUF465 domain-containing protein [Aliivibrio fischeri]	0.001	7	10.1	0.0592616	0.075298	0.083627	0.0499482	0.0649197	0.0478628	0.0721818	0.053421	0.0267229	0.0512785	0.0868399	0.0111786	0.0302636	0.030753	0.030638	0.061776	0.0975693	0.0699091	0.0308418
TGA70107.1	chemotaxis protein CheW [Aliivibrio fischeri]	0.001	10	18.4	0.00877568	0.0273185	0.0236418	0.0103551	0.0192271	0.0148842	0.0280585	0.0461462	0.0507844	0.0398659	0.0409168	0.0115875	0.0104569	0.010626	0.00529315	0.016009	0.0505694	0.0310572	0.0159851
TGA70228.1	acyl-ACP--UDP-N-acetylglucosamine O-acyltransferase [Aliivibrio fischeri]	0.001	8	28.3	0.0302124	0.00732862	0.00986578	0.03565	0.0150441	0.0403728	0.0234178	0.00577708	0.0231191	0.00831807	0.0102448	0.0181332	0.0196367	0.0099771	0.0231929	0.0100209	0.0140685	0.00324006	0.0133412
TGA72309.1	oxalate:formate antiporter [Aliivibrio fischeri]	0.001	9	30.1	0	0.00241522	0	0.0256338	0.0178485	0.0184227	0.0202586	0	0	0.0027413	0.00253221	0.0179279	0.0161786	0.0197283	0.0262061	0.01321	0	0.00320338	0.00989264
TGA69692.1	DNA helicase Rep [Aliivibrio fischeri]	0.001	26	77.2	0.00643462	0.0057231	0.00192611	0.00379636	0.00587414	0.0060631	0.0034289	0.00225573	0.00338517	0.00324789	0.00200011	0.00566425	0.00255579	0.0064928	0.0103497	0.00391279	0.00274661	0.00253024	0.00651155
TGA71416.1	thymidylate synthase [Aliivibrio fischeri]	0.001	15	32.5	0.0203422	0.0090464	0.015984	0.0270038	0.0194988	0.0201261	0.02168	0.00802259	0.00535088	0.0102678	0.00711345	0.0235026	0.0212095	0.0153946	0.015337	0.0154622	0.0195368	0.0119985	0.00926342
TGA71946.1	DUF333 domain-containing protein [Aliivibrio fischeri]	0.001	7	13.1	0.0539704	0.0640033	0.0592358	0.0636839	0.0394155	0.0542445	0.0319555	0.0693731	0.0694054	0.0242148	0.0335518	0.0791815	0.0714557	0.06535	0.0795737	0.065637	0.107507	0.0636672	0.101949
TGA70394.1	N,N'-diacetylchitobiose phosphorylase [Aliivibrio fischeri]	0.001	19	90.3	0.00359354	0.00159809	0.00322701	0.00318022	0.00492079	0.00609489	0.00765974	0.000944816	0.000945256	0.000906923	0.000837747	0.00355872	0.0010705	0.00326342	0.00433497	0.00218517	0.00115042	0.00317939	0.00981854
TGA71660.1	transcription antitermination factor NusB [Aliivibrio fischeri]	0.001	11	17.8	0.0278557	0.00825849	0.0250145	0.0273909	0.0356011	0.0367463	0.0445315	0.00976514	0.00488484	0.00937349	0.00865852	0	0.0276603	0.0168645	0.022402	0.0169386	0.00594508	0	0.0169132
TGA72481.1	phosphoribosylaminoimidazolesuccinocarboxamide synthase [Aliivibrio fischeri]	0.001	25	41.6	0.00588233	0.00523188	0.00528236	0.0208231	0.0128879	0.0110854	0.00835893	0.00206212	0.0144415	0.00593824	0.00731374	0.0155342	0.0116821	0.00949682	0.0236533	0.0071539	0.00251086	0.00925227	0.00714319
TGA70337.1	signal peptidase I [Aliivibrio fischeri]	0.001	15	33.9	0.0143921	0.0128007	0.00861611	0.0169824	0.0157662	0.0135611	0.023008	0.015136	0.015143	0.0145289	0.0178943	0.0190035	0.0228658	0.0232356	0.0202551	0.0175032	0.0153581	0.0198076	0.0262155
TGA69616.1	glycerol-3-phosphate 1-O-acyltransferase [Aliivibrio fischeri]	0.001	24	91.1	0.00267511	0.000793102	0.00400377	0.00841754	0.0097684	0.00604957	0.0038014	0.00281338	0.000938228	0.00090018	0.00249456	0.00353226	0.00531269	0.00647832	0.00968116	0.00433785	0.0034256	0.00210383	0.00324851
TGA72100.1	haloacid dehalogenase-like hydrolase [Aliivibrio fischeri]	0.001	12	37.1	0.0132038	0.0117437	0.00395235	0.0207736	0.00964294	0.0124414	0.0140721	0.00925747	0.00926177	0.00666463	0.0102605	0.0174344	0.0236	0.0133231	0.0212374	0.024087	0.00845401	0.0129801	0.0267232
TGA68043.1	imidazolonepropionase [Aliivibrio fischeri]	0.001	23	44.9	0.0088187	0.00313742	0.00316769	0.0145682	0.0057964	0.00598285	0.0131581	0.00370979	0.00742304	0.00356101	0.00657878	0.0232887	0.0168131	0.0106781	0.0170211	0.02145	0.0112927	0.00208063	0.0149925
TGA69183.1	MSHA biogenesis protein MshQ [Aliivibrio fischeri]	0.001	28	160.8	0.00245767	0.00262309	0.002207	0.00116	0	0.00222314	0.00314316	0.00206775	0.000517179	0.00148862	0.00275015	0	0.0011714	0.00119035	0.00177885	0.00418451	0.00251773	0.00463878	0.00179068
TGA72654.1	pyridoxal phosphate-dependent aminotransferase [Aliivibrio fischeri]	0.001	16	45	0.00534361	0.00633696	0	0.0168142	0.0156101	0.00604209	0.0113901	0.00187326	0.00749653	0.00539439	0.00166098	0.0094077	0.00636734	0.00862707	0.00859482	0.0129974	0.00684273	0.00420246	0.00216299
TGA70170.1	cell division protein ZipA [Aliivibrio fischeri]	0.001	13	40.8	0.00593081	0.0123083	0.0124271	0.0163292	0.00649706	0.0044707	0.00842782	0.0166329	0.0187207	0.0119744	0.014748	0.00522076	0.00235568	0.0119689	0.014309	0.00961715	0.00506312	0.00932853	0.00960274
TGA71989.1	tryptophan synthase subunit alpha [Aliivibrio fischeri]	0.001	12	28.4	0.0349062	0.00955273	0.0192898	0.0348519	0.032356	0.0455411	0.0286169	0.00847162	0.0197763	0.0216849	0.0125193	0.0283635	0.0255961	0.0325125	0.0259127	0.0391863	0.0206303	0.00950257	0.0130425
TGA70254.1	copper homeostasis protein CutC [Aliivibrio fischeri]	0.001	16	26.3	0.0145669	0.00777368	0.0130811	0.0137509	0.0159577	0.0197652	0.0186299	0.0153198	0.00306538	0.0117643	0.0244507	0.0230812	0.0173577	0.052915	0.0351448	0.0106295	0.0223843	0.020621	0.0283028
TGA71673.1	DJ-1 family protein [Aliivibrio fischeri]	0.001	7	21.6	0.0257002	0.0130619	0.0164849	0.0476546	0.0321759	0.0332109	0.0195646	0.0231673	0.0231781	0.0185318	0.0308129	0.0290871	0.0349987	0.0444558	0.0221448	0.0401859	0.0235073	0.0129933	0.0312089
TGA71364.1	aspartate carbamoyltransferase [Aliivibrio fischeri]	0.001	18	34.5	0.00931528	0.0020713	0.00418258	0.0137398	0.0076535	0.0131661	0.0223378	0.00244918	0.00490065	0.00235096	0.00651491	0.00615002	0.00832494	0.00845955	0.00561862	0.0084967	0.00596432	0	0.00848398
TGA70322.1	2-C-methyl-D-erythritol 2,4-cyclodiphosphate synthase [Aliivibrio fischeri]	0.001	9	16.8	0.0182179	0.0162034	0.00408993	0.0483675	0.0199572	0.0411984	0.038832	0.0143696	0.00479209	0.00919551	0.0169882	0.0360827	0.0271351	0.0275739	0.0219766	0.0332339	0.0174966	0.021491	0.0497762
TGA73224.1	guanosine-5'-triphosphate,3'-diphosphate diphosphatase [Aliivibrio fischeri]	0.001	21	55.1	0.00868739	0.00386338	0.00260044	0.0153764	0.00951682	0.00818579	0.0108019	0.00609093	0.00609376	0.00584664	0.00810103	0.011471	0.0103517	0.0105191	0.0157197	0.00528266	0.0055623	0.00170804	0.0123077
TGA71443.1	tRNA pseudouridine(55) synthase TruB [Aliivibrio fischeri]	0.001	16	35.6	0.00910893	0.00405084	0.00613489	0.00806126	0.00997861	0.0128745	0.009708	0.00478986	0.00718813	0.00689663	0.00424706	0.00902067	0.00542702	0.00551477	0.0109883	0.00553899	0.0029161	0.00268638	0.0138267
TGA70187.1	response regulator [Aliivibrio fischeri]	0.001	10	22.3	0.00708971	0	0	0.0460114	0.0232998	0.0320657	0.0188899	0.00745614	0.0111894	0.0250498	0.016528	0.0234034	0.0126719	0.0257537	0.0342099	0.0129334	0.00907869	0	0.0344374
TGA72393.1	zinc chelation protein SecC [Aliivibrio fischeri]	0.001	7	12.5	0.0261675	0.0174554	0.0352477	0.0154385	0.0358323	0.00739698	0.0348605	0.01376	0.0206495	0.0198121	0.0244013	0	0.00779517	0.0316849	0	0.031824	0.0335086	0	0.00794409
TGA68235.1	HDOD domain-containing protein [Aliivibrio fischeri]	0.001	18	30.3	0.0183841	0.0116794	0.016509	0.0402867	0.0287704	0.0267263	0.0223922	0.0165722	0.0138166	0.0212101	0.0171432	0.0416136	0.0250356	0.0381606	0.0285135	0.0191641	0.0168155	0.0154908	0.0191354
TGA71656.1	bifunctional diaminohydroxyphosphoribosylaminopyrimidine deaminase/5-amino-6-(5-phosphoribosylamino)uracil reductase RibD [Aliivibrio fischeri]	0.001	19	40.3	0.013541	0.00860259	0.00347424	0.0114129	0.00847645	0.00874912	0.00824658	0.010172	0.00814139	0.0195281	0.00721544	0.00766272	0.00461005	0.0117115	0.00700062	0.00470516	0.00743135	0.00456396	0.0164434
TGA68024.1	chromosome partition protein MukE [Aliivibrio fischeri]	0.001	12	27.9	0.0088115	0.0104495	0.00791276	0.00693158	0.0193056	0.00996328	0.018782	0.00308897	0.00618081	0.00296508	0.00273892	0.0116348	0.0104996	0.0106694	0.00354317	0.00357208	0.00376117	0	0.00713347
TGA71436.1	dihydropteroate synthase [Aliivibrio fischeri]	0.001	17	30.4	0.00776553	0.0138137	0.00697347	0.0183263	0.0113426	0.0146343	0.00827624	0.0163338	0.0163414	0.00783934	0.00965519	0.0205074	0.0215909	0.0219401	0.00936774	0.00944418	0.0165735	0.0183215	0.0157167
TGA69076.1	transcriptional regulator EbgR [Aliivibrio fischeri]	0.001	14	37.7	0.0130442	0.00386727	0.00390458	0.0230878	0.0190528	0.0196657	0.0162191	0.0045728	0.00457492	0.00658409	0.0020273	0.0258356	0.0181338	0.0157946	0.0262259	0.0158639	0.0055679	0.00256464	0.0237603
TGA68017.1	lipid A ABC transporter ATP-binding protein/permease MsbA [Aliivibrio fischeri]	0.001	20	64.1	0.00370931	0.00549857	0.0044413	0.00583587	0.00541794	0.00978638	0.00922426	0.0065017	0.0195142	0.00624094	0.00576491	0.00979564	0.00589325	0.00449141	0.00596616	0.00902227	0.00949987	0.0116687	0.00600584
TGA73510.1	orotate phosphoribosyltransferase [Aliivibrio fischeri]	0.001	9	23.3	0.0168921	0.0120194	0.00910153	0.0239188	0.0222059	0.0229202	0.0180031	0.0142122	0.0106641	0.0170527	0.0063008	0.0133828	0.0201284	0.0163631	0.0163019	0.0287611	0.0173049	0.0239126	0.0123077
TGA70013.1	dTMP kinase [Aliivibrio fischeri]	0.001	11	23.1	0.00685339	0	0.00307718	0.0161737	0.0112616	0.00774922	0.0146082	0	0.00360547	0	0	0.00904931	0	0	0.0082674	0.00416743	0	0	0.00416119
TGA73314.1	glycosyltransferase family 2 protein [Aliivibrio fischeri]	0.001	11	29.4	0.0112438	0.0100005	0.010097	0.00995061	0.018476	0.0158919	0.0119833	0.011825	0.00591523	0.0141884	0.0209699	0.0148465	0.0267959	0.0170182	0.0237365	0.0273488	0.0179978	0.009948	0.0170674
TGA73148.1	DUF1040 family protein [Aliivibrio fischeri]	0.001	10	10.3	0.0330853	0.0367835	0.0668492	0.03904	0.0181221	0.0280575	0.0264459	0	0.0174057	0.0250498	0.0385653	0.0109216	0	0	0.0399116	0	0.0105918	0.00975743	0.0100442
TGA70477.1	inorganic triphosphatase [Aliivibrio fischeri]	0.001	21	58.7	0.00569985	0.00633696	0.00511848	0.0100885	0.0156101	0.00966734	0.00911206	0.0239778	0.0149931	0.0172621	0.0225893	0.00564462	0.00509387	0.0103525	0.0103138	0.00693196	0.00729891	0.00336196	0.0103824
TGA72354.1	N-acetyltransferase [Aliivibrio fischeri]	0.001	13	19.9	0.0163547	0.0290924	0.0257015	0.0337718	0.0223952	0.0277387	0.0130727	0.0515999	0.0215099	0.070168	0.0419397	0.0539874	0.0243599	0.0544584	0.039458	0.049725	0.0314143	0.0289396	0.0446855
TGA68528.1	sugar O-acetyltransferase [Aliivibrio fischeri]	0.001	6	20.3	0.0353904	0.0244821	0.0317807	0.03712	0.0387693	0.0533553	0.0335271	0.0454906	0.0206872	0.0516054	0.0476692	0.0363456	0.0468562	0.0571366	0.0474359	0.0382584	0.0503545	0.0603041	0.0429762
TGA72382.1	hypothetical protein VFES401_07885 [Aliivibrio fischeri]	0.001	5	40.5	0.00801789	0.00178282	0.00360005	0.00946094	0.00658755	0.00679945	0.0085452	0	0.00210905	0.00202352	0.00373836	0.0158804	0.00716547	0.00728134	0.00725412	0.00487554	0	0.00236461	0.0170389
TGA72095.1	ABC transporter ATP-binding protein [Aliivibrio fischeri]	0.001	8	25.6	0.00634014	0.00281953	0.00569347	0.0149625	0.00694546	0.00716888	0.0101357	0.0166696	0.00667092	0.0128008	0.0147805	0.0167432	0.0226644	0.0153539	0.0229448	0.0154213	0.00811883	0.0149585	0.0115487
TGA71610.1	DUF3622 domain-containing protein [Aliivibrio fischeri]	0.001	6	12.4	0.0411203	0.05486	0.0553893	0.0404342	0.0600617	0.0542445	0.065737	0.0792836	0.0865314	0.0761038	0.0575173	0.13574	0.0408318	0.0331937	0.0330696	0.0500092	0.0526564	0.088932	0.0332895
TGA73461.1	3-isopropylmalate dehydratase small subunit [Aliivibrio fischeri]	0.001	7	22.5	0.0359803	0.038402	0.0549277	0.0382104	0.0512402	0.0406834	0.0421812	0.0454079	0.075715	0.0363223	0.0335518	0.042758	0.0600228	0.0479234	0.0347231	0.0787644	0.0598967	0.0594227	0.052431
TGA71339.1	ribosome-associated protein [Aliivibrio fischeri]	0.001	12	21.1	0.0482417	0.0214536	0.0216606	0.0616679	0.0440397	0.0681845	0.064268	0.0380513	0.0719081	0.0649336	0.0787248	0.042466	0.0383226	0.0486779	0.0436463	0.0440025	0.0257399	0.00474244	0.0585821
TGA68253.1	hypothetical protein VFES401_15335 [Aliivibrio fischeri]	0.001	5	7.3	0.0221417	0.02954	0.0397667	0	0	0	0	0	0	0	0	0	0	0	0	0	0	0	0
TGA72551.1	hypothetical protein VFES401_08850 [Aliivibrio fischeri]	0.001	15	54.1	0.0089392	0.00265024	0.00401372	0.00703204	0.00652845	0.00842306	0.0095271	0.00313374	0.0031352	0.00150403	0.00138931	0	0.00532589	0.00360801	0.00539178	0	0.00190784	0	0.00180921
TGA71360.1	1-acylglycerol-3-phosphate O-acyltransferase [Aliivibrio fischeri]	0.001	11	27.1	0.0178415	0.00528953	0.00801085	0.0315788	0.0195449	0.0168113	0.0190148	0.0125091	0.00938615	0.00300184	0.00831862	0.0314108	0.0177163	0.032405	0.0286968	0.0216982	0.0114234	0.00701567	0.0361095
TGA68136.1	DUF406 family protein [Aliivibrio fischeri]	0.001	6	10.9	0.0587433	0.0326547	0.0395638	0.103974	0.0884838	0.0913301	0.09391	0.324342	0.254959	0.0963652	0.0821676	0.145435	0.0874968	0.0622381	0.106295	0.0982323	0.0940293	0.043311	0.124836
TGA70061.1	high frequency lysogenization protein HflD [Aliivibrio fischeri]	0.001	9	22.8	0.0210616	0.00936634	0.0157612	0.0538466	0.0307633	0.0436602	0.0448936	0.0147668	0.0147737	0.0106309	0.0229134	0.0324451	0.0334622	0.0382537	0.0254071	0.0341526	0.0179802	0.00828191	0.0341015
TGA68530.1	cell division protein DedD [Aliivibrio fischeri]	0.001	9	16.6	0.00489528	0.0130619	0.00439598	0.0288816	0.0268133	0.0442812	0.046955	0.0102966	0.0257534	0.0148254	0.0136946	0.0517103	0.0699974	0.0652018	0.0531476	0.0595347	0.0877607	0.0230992	0.0594456
TGA68462.1	sodium/proline symporter PutP [Aliivibrio fischeri]	0.001	5	53.2	0.0216749	0.030845	0.0246545	0.0255759	0.0189954	0.0147048	0.00924014	0.0303935	0.0212853	0.0393856	0.0363814	0.0190799	0.0172182	0.0174967	0.00871563	0.0263603	0.0388579	0.0357968	0.0175472
TGA68563.1	glycerophosphoryl diester phosphodiesterase [Aliivibrio fischeri]	0.001	9	27.9	0	0.00777368	0.00523246	0.0171886	0.0287238	0.0098826	0.0155249	0	0.0122615	0	0	0.00769374	0.0104146	0.010583	0.00351448	0.00354316	0	0	0
TGA73149.1	cytochrome c oxidase accessory protein CcoG [Aliivibrio fischeri]	0.001	20	53.6	0.00609835	0.001356	0.0095836	0.0125929	0.0033403	0.00689549	0.011374	0.00160339	0.00160413	0.0107736	0.00853011	0.0120785	0.00545001	0.00923023	0.0220698	0.0148332	0.0019523	0	0.00925688
TGA72671.1	LysR family transcriptional regulator [Aliivibrio fischeri]	0.001	16	33	0.0123644	0.00439885	0.00666194	0.0233435	0.0162538	0.0139805	0.021084	0.00520136	0.00520378	0.00249637	0.00691789	0.0130609	0.0147331	0.0179656	0.0149154	0.0120297	0.00949987	0.00291717	0.0150146
TGA68140.1	1-acyl-sn-glycerol-3-phosphate acyltransferase [Aliivibrio fischeri]	0.001	18	46.4	0.00527828	0.00312975	0.00473992	0.0103804	0.00385482	0.00994704	0.00937569	0.00555109	0.00370244	0.00532845	0.00820337	0.00929269	0.008386	0.0063912	0.00848975	0.00855903	0.0112651	0.00622662	0.00854621
TGA71849.1	hypothetical protein VFES401_05015 [Aliivibrio fischeri]	0.001	6	19.9	0.0197694	0.00351667	0.00710119	0.0326584	0.0259882	0.0312949	0.0168556	0	0	0.00399146	0.00368701	0.0313245	0.0329796	0.0335128	0.0429269	0.0240429	0.0202525	0.0186571	0.0192055
TGA72499.1	DUF1887 family protein [Aliivibrio fischeri]	0.001	15	43.8	0.00375773	0.0016711	0.00674891	0.0266043	0.016466	0.0148712	0.0100122	0.00197597	0.00197689	0.00189672	0.0035041	0.0173662	0.0156717	0.0204752	0.0249317	0.00457003	0.00240597	0	0.011408
TGA71407.1	single-stranded-DNA-specific exonuclease RecJ [Aliivibrio fischeri]	0.001	24	63.7	0.00621421	0.00442164	0.00446431	0.00733263	0.00816902	0.00702649	0.00927206	0.00784247	0.00392306	0.00501862	0.00463582	0.00820533	0.00888568	0.0105343	0.0134934	0.00453451	0.00159152	0	0.00301848
TGA72236.1	LysM peptidoglycan-binding domain-containing protein [Aliivibrio fischeri]	0.001	9	16.2	0.025161	0.0134273	0.0225947	0.0237516	0.0330759	0.0284499	0.0268158	0.0529229	0.0794213	0.0101601	0.00938511	0.033223	0.0299814	0.0304662	0.0364228	0.01836	0.0386638	0.071236	0.0427759
TGA70384.1	16S rRNA (guanine(1207)-N(2))-methyltransferase RsmC [Aliivibrio fischeri]	0.001	13	38.1	0.00424546	0.001888	0.00190622	0.00751433	0.00930159	0.012001	0	0.00223244	0	0	0.00197946	0.0112115	0.00505881	0.0128515	0.0128035	0.00774478	0.00271825	0	0.00773318
TGA72550.1	23S rRNA pseudouridine(2604) synthase RluF [Aliivibrio fischeri]	0.001	20	36.1	0.00458347	0.00815329	0.00823196	0.0081126	0.0150633	0.0103652	0.0170972	0	0.0024113	0.00462704	0.00213706	0.00907813	0.00819237	0.0138747	0.00829373	0.00557427	0.00293467	0	0.0111318
TGA68472.1	arginine decarboxylase [Aliivibrio fischeri]	0.001	17	71.4	0.00226291	0	0	0.00534037	0.00371844	0.00895546	0.00120587	0.00237987	0.00357146	0.00114221	0.00105509	0.00746995	0.0067411	0.00137002	0.0068245	0.00412811	0.00289776	0	0.00824386
TGA72243.1	glutaredoxin [Aliivibrio fischeri]	0.001	14	21.3	0.0150703	0.00335096	0.00338329	0.0311195	0.0206364	0.0426004	0.0080307	0.0198115	0.0198207	0.0190169	0.0210797	0.0348233	0.0359149	0.0319337	0.0545389	0.0320739	0.0144736	0.0444448	0.036601
TGA72389.1	LysM peptidoglycan-binding domain-containing protein [Aliivibrio fischeri]	0.001	10	90.9	0.00527184	0.00390741	0.00631217	0.00103678	0.00577517	0.00198698	0.00561855	0.00739241	0.00369792	0.00709592	0.000819335	0.00232034	0.00104697	0	0.00317977	0.00106857	0.00225027	0.00518252	0.00106697
TGA72295.1	extracellular solute-binding protein [Aliivibrio fischeri]	0.001	14	38.4	0.0209188	0.0148845	0.0169066	0.0271521	0.022916	0.0189225	0.0178356	0.0176	0.00440203	0.0232293	0.0195068	0.0248593	0.0149558	0.0278624	0.0151409	0.0152644	0.0241087	0.00740316	0.0228623
TGA73313.1	glycosyltransferase [Aliivibrio fischeri]	0.001	15	30.3	0.0135775	0.0144913	0.0170697	0.0256338	0.0148738	0.0184227	0.0173645	0.0114234	0.00857151	0.0137065	0.00759663	0.0179279	0.0161786	0.0131522	0.0229303	0.0165125	0.0208639	0.00961015	0.0230828
TGA72110.1	SIR2 family protein [Aliivibrio fischeri]	0.001	16	43.2	0.00369028	0.00328222	0	0.00653169	0.00606392	0.00834531	0.00983246	0.00582152	0	0.00186268	0.0017206	0.0048727	0.00219864	0.00670257	0.00222584	0.004488	0.00708836	0.00217666	0.00448128
TGA70027.1	SulP family inorganic anion transporter [Aliivibrio fischeri]	0.001	12	54.7	0.00279458	0.00248557	0.00376432	0.0065951	0.0030614	0.00473981	0.0119135	0	0	0	0.00130298	0.001845	0.00332997	0.00338382	0.00505676	0.00169934	0.00357859	0.00164834	0.00339359
TGA68158.1	isopentenyl-diphosphate delta-isomerase [Aliivibrio fischeri]	0.001	23	61.9	0.0052526	0.00583972	0.00353764	0.00464846	0.00431557	0.0014848	0.00559804	0	0.00138166	0	0.00244904	0.0052017	0.00625889	0.00477007	0	0.00319402	0.00168155	0	0.00318923
TGA69097.1	PTS fructose transporter subunit IIC [Aliivibrio fischeri]	0.001	11	47.5	0.00775437	0.00275876	0.00696345	0.01281	0.0118926	0.00526078	0.0181816	0	0	0.00156561	0.00289239	0.00409559	0.00739197	0.00563362	0.00748342	0.00377224	0.00198596	0	0.00376659
TGA71808.1	beta-ketoacyl-ACP synthase [Aliivibrio fischeri]	0.001	14	44.1	0.0052526	0	0.00786142	0.0123959	0.00767212	0.00791891	0.00373203	0.00552407	0.00184221	0.00353501	0.00326538	0.0069356	0.0125178	0.0063601	0.0147848	0.0106467	0.0201786	0.00826176	0.00850462
TGA71799.1	glycosyltransferase family 2 protein [Aliivibrio fischeri]	0.001	11	64.6	0.00255633	0.00113683	0.00114779	0.00754102	0.00280039	0.00289047	0.00681112	0.00403267	0	0.00129031	0	0.00337541	0.00304607	0.00464299	0.00770939	0.00466338	0.00327349	0	0.00776065
TGA72412.1	MoxR family ATPase [Aliivibrio fischeri]	0.001	15	37.2	0.00427066	0	0.00191753	0.0151178	0.011696	0.00965778	0.00682729	0.0157198	0.00898694	0.0150894	0.00995602	0.0338342	0.0203553	0.0155134	0.0309108	0.0181784	0.0164063	0.0176329	0.0233372
TGA71548.1	transcriptional regulator GcvA [Aliivibrio fischeri]	0.001	12	34.1	0.011914	0.00635794	0.00427953	0.0196816	0.0104412	0.0161656	0.0177766	0.0150357	0.0100285	0.00721634	0.00888789	0.0188777	0.0113572	0.0144261	0.020121	0.0202852	0.0122051	0.00843274	0.00868063
TGA72615.1	fatty acid metabolism transcriptional regulator FadR [Aliivibrio fischeri]	0.001	11	32.1	0.0102801	0.00228583	0.00230789	0.00606514	0.00563079	0.00871787	0.00547808	0.00810855	0.00270411	0.0103778	0.00479311	0.0101805	0.0153119	0.0124476	0.00930082	0.00312557	0.00658205	0.00303177	0.0156045
TGA73383.1	cell division protein ZapB [Aliivibrio fischeri]	0.001	4	9.1	0.0269852	0.0560029	0.0242328	0.031842	0	0.0406834	0.0383466	0.00945997	0.0473219	0.00908056	0.0167759	0.0237544	0	0.0217833	0.010851	0.0328185	0.0345558	0.0742784	0.0436925
TGA72571.1	ATP-binding cassette domain-containing protein [Aliivibrio fischeri]	0.001	9	28.5	0.0140548	0.0125006	0.010097	0.0199012	0.0153967	0.00953517	0.00898748	0.00886873	0.00887285	0.0113507	0.0078637	0.0148465	0.0167474	0.0204219	0.0169546	0.0205116	0.0107987	0.009948	0.0136539
TGA71379.1	tRNA (guanosine(46)-N7)-methyltransferase TrmB [Aliivibrio fischeri]	0.001	8	27	0.00302355	0.00537843	0.00543032	0.00713545	0.00662445	0.00683754	0.0032224	0	0.0031813	0	0.00281948	0	0.00720562	0.00366107	0.0145895	0.00367714	0	0	0.00367164
TGA70114.1	MinD/ParA family protein [Aliivibrio fischeri]	0.001	15	32.2	0.0121555	0	0.00218314	0.00860594	0.0106528	0.00549776	0.0155459	0.00767025	0.00255794	0.00490841	0.00453402	0.00642012	0.00869056	0.00294369	0.0117308	0.00886987	0.0124525	0.00286789	0.0177132
TGA73386.1	phosphoribulokinase [Aliivibrio fischeri]	0.001	14	32.8	0.0124499	0.0132879	0.00894406	0.0205669	0.0136386	0.0140773	0.0212299	0.00261868	0.0104796	0.0201092	0.0139315	0.0295903	0.0237361	0.01809	0.0210261	0.0151412	0.00956561	0.00587471	0.0272133
TGA70596.1	ArsJ-associated glyceraldehyde-3-phosphate dehydrogenase [Aliivibrio fischeri]	0.001	14	36.3	0.0108049	0.0172982	0.00776226	0.0152994	0.0142038	0.0171041	0.0207279	0.0181813	0.0227372	0.0196337	0.032242	0.0142669	0.0102999	0.0156997	0.0260684	0.0157687	0.0138361	0.010197	0.0183692
TGA68183.1	nucleotide-binding protein [Aliivibrio fischeri]	0.001	12	31.9	0.0202706	0.00901455	0.00682615	0.0149493	0.0333089	0.0257852	0.0216037	0	0	0	0	0.0167285	0.0211348	0.0214765	0.0122264	0.0061631	0.00648935	0	0.0123077
TGA73161.1	F0F1 ATP synthase subunit epsilon [Aliivibrio fischeri]	0.001	8	15	0.0462604	0.041145	0.0553893	0.0363908	0.0506771	0.0464953	0.0547808	0.0216228	0.0811232	0.0155667	0.0191724	0.0475089	0.0428734	0.0684619	0.068206	0.0750137	0.0592385	0.0242542	0.0749014
TGA69642.1	type II secretion system protein GspG [Aliivibrio fischeri]	0.001	5	16.4	0.0239869	0.0213344	0.0258483	0.028304	0.026277	0.0216978	0.0153386	0.0403626	0.0353337	0.0339008	0.031315	0.0190035	0.0285823	0.0290445	0.0520846	0.0466752	0.0307162	0.0396152	0.0233027
TGA70270.1	DUF3541 domain-containing protein [Aliivibrio fischeri]	0.001	21	42.1	0.00790775	0.00703333	0.0017753	0.00699823	0.00649706	0.0044707	0.00842782	0.00831646	0.00624024	0.00798291	0.00921752	0.0156623	0.00942273	0.0167564	0.00715448	0.01683	0.0101262	0.00466426	0.0168048
TGA73361.1	aminotransferase class I/II-fold pyridoxal phosphate-dependent enzyme [Aliivibrio fischeri]	0.001	19	49.6	0.00333151	0.00148156	0.00448756	0.00393111	0.00729917	0.00565047	0.00532591	0	0.00175266	0	0.00155332	0.00879794	0.00396976	0.00403395	0.0120566	0.00202583	0	0.00196504	0.0121368
TGA71433.1	ribosome assembly RNA-binding protein YhbY [Aliivibrio fischeri]	0.001	8	11	0.102801	0.0587785	0.0527517	0.112638	0.104572	0.0913301	0.109562	0.0308897	0.0309041	0.0667143	0.0273892	0.0872612	0.0874968	0.0711293	0.0708634	0.0803719	0.0470147	0.0259866	0.0980852
TGA68824.1	MSHA biogenesis protein MshO [Aliivibrio fischeri]	0.001	11	29.5	0.0109031	0.0145462	0.00244776	0.0160818	0.00597205	0.00616415	0.00581009	0.00573332	0.00286799	0	0	0.0143966	0.00649597	0.00330051	0.0131527	0.009945	0.0209429	0	0.00331004
TGA68244.1	VWA domain-containing protein [Aliivibrio fischeri]	0.001	18	70.1	0.00343761	0.0050958	0.00205799	0.0013521	0.00376581	0.0051826	0.00732737	0.00241018	0.00120565	0	0	0	0.00273079	0.00138747	0.00552915	0.00139357	0.00293467	0.00270349	0.00278296
TGA72504.1	FAD-binding oxidoreductase [Aliivibrio fischeri]	0.001	33	112.9	0.00142496	0.00126739	0.00383886	0.00336285	0.00312202	0.00402806	0.00227802	0.00524513	0.00374827	0.00863103	0.00265757	0.00658539	0.00339591	0.00258812	0.00515689	0.00433248	0.00456182	0.00252147	0.00605638
TGA73482.1	acetylglucosamine transferase [Aliivibrio fischeri]	0.001	11	24.9	0.0166575	0.00592623	0.00897512	0.0157244	0.0182479	0.0188349	0.017753	0.00700739	0.00350532	0.0134527	0.0155332	0.0219948	0.0119093	0.0201698	0.0160755	0.00810334	0.0170646	0.0117902	0.0242736
TGA73497.1	YtfJ family protein [Aliivibrio fischeri]	0.001	10	20.3	0.0157291	0.0069949	0.0141248	0.0232	0.0172308	0.0311239	0.00838177	0	0.00413743	0	0	0.0259611	0.0140569	0.00952277	0.0189744	0.00956459	0	0.00463878	0.0191005
TGA68742.1	DUF342 domain-containing protein [Aliivibrio fischeri]	0.001	15	59.2	0.00527184	0.00117222	0	0.00155516	0.00288758	0.00596094	0.00983246	0.00138608	0.00138672	0.00266097	0.00368701	0.00174025	0.00157045	0.00159585	0	0.00160286	0	0	0.00160046
TGA70192.1	succinyl-diaminopimelate desuccinylase [Aliivibrio fischeri]	0.001	11	41.2	0.00763507	0.0050931	0.00514224	0.00675692	0.00836403	0.0107913	0.0020343	0.00200742	0.00200835	0.00385382	0.00533981	0.00756109	0.0113723	0.00693369	0.0138155	0.0162497	0.00733279	0.00675514	0.0115895
TGA71571.1	Fe-S cluster assembly transcriptional regulator IscR [Aliivibrio fischeri]	0.001	9	18	0.0128501	0.00380972	0.0153859	0.0151628	0.00469232	0.0145298	0.0228253	0.0225237	0.00901369	0.0259445	0.0399426	0.0169675	0.0153119	0.00518651	0.0103342	0.0104186	0.0164551	0.0151589	0.0156045
TGA68611.1	beta-N-acetylhexosaminidase [Aliivibrio fischeri]	0.001	24	98	0.000812196	0.00216715	0.000729355	0.00287512	0.00266922	0.00275508	0.00259683	0.000854174	0.000854571	0.00245975	0.00227213	0.00214487	0.000967797	0.00196689	0.000979771	0.00197553	0.00208011	0.00191624	0.00197257
TGA72667.1	DNA polymerase III subunit gamma/tau [Aliivibrio fischeri]	0.001	21	78.3	0.00609835	0.00542401	0.0109527	0.00839525	0.00779403	0.00459699	0.00649942	0.00427569	0.00427768	0.00410421	0.00379116	0.00536823	0.00847779	0.00492279	0.00490439	0.0111249	0.00520614	0.00359702	0.00740551
TGA70041.1	translation initiation factor IF-1 [Aliivibrio fischeri]	0.001	6	8.2	0.219879	0.195566	0.197453	0.0943466	0.164231	0.180815	0.138474	0.136644	0.325995	0.141253	0.0838794	0.145166	0.178639	0.19363	0.156736	0.133705	0.127984	0.153273	0.157778
TGA70491.1	DNA primase [Aliivibrio fischeri]	0.001	17	66	0.00245181	0.00327104	0.00220173	0.00578616	0.00805768	0.00415844	0.00261306	0.00257853	0.00257973	0.00371267	0.00228632	0.0080935	0.00292153	0.00445315	0.00739418	0.00447271	0.0062793	0.00144616	0.00446601
TGA73216.1	bifunctional demethylmenaquinone methyltransferase/2-methoxy-6-polyprenyl-1,4-benzoquinol methylase UbiE [Aliivibrio fischeri]	0.001	11	28.4	0.0198316	0.00755945	0.0178089	0.0300869	0.0217251	0.0320342	0.0332136	0.0119181	0.0119236	0.0114401	0.0105675	0.026186	0.0202552	0.0205827	0.0307586	0.0137821	0.0145116	0.0133684	0.0206421
TGA70115.1	flagellar biosynthesis protein FlhF [Aliivibrio fischeri]	0.001	22	54.7	0.00146261	0.00520352	0.00262686	0.00517756	0.00480677	0.00330759	0.00467641	0	0.00307784	0.00442954	0.00272779	0	0.00174282	0.00531301	0	0.00355756	0	0	0.00532835
TGA69634.1	ADP compounds hydrolase NudE [Aliivibrio fischeri]	0.001	10	20.5	0.0157291	0.0209847	0.0211872	0.01392	0.0172308	0.0177851	0.0125727	0.0372196	0.0455117	0.0357268	0.0146674	0.0363456	0.0187425	0.0190455	0.0237179	0.0430407	0.0402836	0.0463878	0.0334259
TGA69129.1	IS1 family transposase [Aliivibrio fischeri]	0.001	18	56	0.00294317	0.00130886	0.00132149	0.00694576	0.00322417	0.00665577	0.0047051	0.00309529	0	0	0.00137226	0.00582931	0.00526054	0.00356374	0.00887604	0.00357939	0.00753773	0.00694394	0.00536104
TGA73188.1	glycine--tRNA ligase subunit alpha [Aliivibrio fischeri]	0.001	9	35	0.0282198	0.0209161	0.0232297	0.0332988	0.0309141	0.0292495	0.0275694	0.00741959	0.0173204	0.018992	0.0241222	0.0186309	0.0252197	0.0370174	0.0368791	0.02574	0.0180684	0.0138709	0.0285572
TGA71966.1	type VI secretion system contractile sheath large subunit [Aliivibrio fischeri]	0.001	10	55.8	0.0175871	0.0117318	0.0184255	0.00345873	0.00963312	0.00662866	0.00624792	0.00616536	0.00308411	0.00147952	0.00136667	0.00580556	0.00174637	0.00354922	0.00353595	0	0.00187676	0	0
TGA70101.1	DsbE family thiol:disulfide interchange protein [Aliivibrio fischeri]	0.001	10	20.6	0.0157291	0.0244821	0.00706239	0.03248	0.0215385	0.0311239	0.0335271	0.016542	0.00413743	0.0119089	0.0110006	0.0207689	0.0187425	0.0333297	0.0284615	0.0239115	0.0100709	0.0185551	0.0238757
TGA70527.1	cell division protein [Aliivibrio fischeri]	0.001	14	56.1	0.00425802	0.00378718	0.00254915	0.00669916	0.00466456	0.00641947	0.00605074	0	0.00149339	0.00286566	0.00132354	0.00749647	0.0084563	0.00687443	0.0102731	0.00517846	0.00545259	0	0.012065
TGA68090.1	catabolite regulation protein CreA [Aliivibrio fischeri]	0.002	12	17.2	0.00922571	0.00820555	0.00414236	0.0163292	0.0202131	0.0260791	0.0196649	0.0485127	0.0194141	0.0512237	0.0301106	0.0548179	0.0494693	0.0223419	0.0445168	0.06732	0.0177209	0.136041	0.0392112
TGA68877.1	PTS sugar transporter subunit IIA [Aliivibrio fischeri]	0.002	7	16.8	0.0141099	0	0	0.0332988	0.0154571	0.0425447	0.0150379	0.0148392	0.0247435	0.02374	0.0263151	0.0372619	0.0224175	0.0341699	0.0624108	0.04576	0	0.0665801	0.0628258
TGA68845.1	ABC transporter substrate-binding protein [Aliivibrio fischeri]	0.002	9	42.3	0.00566619	0.00503963	0.00508826	0.00668598	0.00827622	0.00854244	0.00402589	0.00993173	0.00794908	0.0152534	0.0123287	0.0149634	0.00450115	0.0068609	0.0159489	0.00918803	0.00725581	0.0178246	0.0137614
TGA72689.1	ribonuclease D [Aliivibrio fischeri]	0.002	12	43	0.00578771	0.00343181	0.00692985	0.00910583	0.0105672	0.0109071	0.00616835	0.0040579	0.00202989	0.00194757	0.00359805	0.012737	0.00459769	0.00700805	0.016291	0.0117314	0.00247048	0.00455172	0.00937104
TGA68239.1	methyl-accepting chemotaxis protein [Aliivibrio fischeri]	0.002	16	69.2	0.00677807	0.00703333	0.00507228	0.00533199	0.00742521	0.00766406	0.0156517	0.00831646	0.0106976	0.00912333	0.00842745	0.00745822	0.00538442	0.00820722	0.00681379	0.00274776	0.00723302	0.00666324	0.0068591
TGA71309.1	chain-length determining protein [Aliivibrio fischeri]	0.002	18	82.1	0.00198238	0.00264476	0.000890094	0.00584793	0.00434331	0.00336226	0.00211276	0.00729695	0.00417162	0.00400245	0.00739433	0.00261757	0.00236217	0.00240037	0.00358709	0.00241091	0.00126927	0.00467711	0.0024073
TGA72190.1	molecular chaperone [Aliivibrio fischeri]	0.002	16	49.9	0.00799562	0.0014223	0.00287204	0.00566079	0.0105108	0.00180815	0.00340859	0	0	0	0.00298238	0.00211151	0.00381097	0.0019363	0.00578718	0.0058344	0.00614325	0	0.00388378
TGA68052.1	lipoprotein-releasing ABC transporter ATP-binding protein LolD [Aliivibrio fischeri]	0.002	12	26.1	0.00302355	0.0107569	0.00543032	0.0107032	0.00662445	0.00341877	0.00966721	0.00635965	0	0.00610458	0	0.00798468	0.00720562	0.00366107	0.0145895	0.00367714	0.00774359	0.0107004	0.0146865
TGA71347.1	lipopolysaccharide ABC transporter ATP-binding protein [Aliivibrio fischeri]	0.002	14	26.7	0.00895775	0.00531148	0.00804409	0.00704663	0.016355	0.0101286	0.0127292	0	0	0.0030143	0.00556876	0.00788529	0.0106739	0.00723098	0.0144079	0.0108941	0.0076472	0.00704478	0.0145037
TGA68974.1	DeoR/GlpR family transcriptional regulator [Aliivibrio fischeri]	0.002	17	28.5	0.0141099	0.00501987	0.00253415	0.0233092	0.0185485	0.0191451	0.00902273	0.00593567	0	0.0028488	0.00789454	0.0186309	0.0100879	0.013668	0.0136169	0.010296	0.0144547	0.003329	0.0137074
TGA71382.1	XTP/dITP diphosphatase [Aliivibrio fischeri]	0.002	10	21.4	0.00726874	0.0226274	0.0228458	0.0128654	0.0159255	0.0123283	0.0116202	0.0191111	0.00764798	0.00366891	0.0135563	0.0287933	0.0086613	0.0220034	0.0175369	0.03536	0.0279239	0.0128621	0.0441338
TGA70419.1	hypoxanthine phosphoribosyltransferase [Aliivibrio fischeri]	0.002	11	19.8	0.00817734	0.0290924	0.0257015	0.0192982	0.0134371	0.00924622	0.0130727	0.0172	0.0215099	0.0123826	0.0076254	0.0269937	0.0146159	0.0148523	0	0.0149175	0.0314143	0.0289396	0.0148952
TGA73264.1	type I restriction endonuclease subunit R [Aliivibrio fischeri]	0.002	26	124.1	0.00262151	0.00349745	0.00235413	0.00618666	0.0028718	0.00296418	0.00419088	0.00413551	0.00137914	0.00727768	0.00488915	0.00346148	0.00312375	0.00238069	0.0015812	0.00239115	0.00419621	0.00231939	0.00397928
TGA68444.1	HTH-type transcriptional regulator MalT [Aliivibrio fischeri]	0.002	26	103.9	0.0031947	0.00213108	0.00358606	0.00282726	0.00524957	0.00361229	0.0025536	0.000839953	0.000840344	0.000806265	0	0.00421832	0.00190337	0.0038683	0.0048173	0.00485661	0.00511369	0.00282651	0.00775893
TGA68443.1	glycogen/starch/alpha-glucan phosphorylase [Aliivibrio fischeri]	0.002	27	92.2	0.00264237	0.00156679	0.00158191	0.00935382	0.00482442	0.00298776	0.0056323	0.000926313	0.000926744	0.000889162	0.00246402	0.00116301	0.00524766	0.00319951	0.00743762	0.00321356	0.00112789	0	0.00106958
TGA73285.1	GNAT family N-acetyltransferase [Aliivibrio fischeri]	0.002	15	34.2	0.0144402	0.0149841	0.0129674	0.0170392	0.0131824	0.00816389	0.0179549	0.0101244	0.0253227	0.0121479	0.0224427	0.022245	0.0172067	0.0145708	0.0145163	0.0204887	0.0154095	0.0283912	0.020458
TGA71386.1	pyrroline-5-carboxylate reductase [Aliivibrio fischeri]	0.002	11	29.1	0.00793683	0.0117653	0.0190061	0.0156088	0.0086946	0.0119657	0.0056392	0.00556469	0.00835092	0.010683	0.0197363	0.0209598	0.00945737	0.00640687	0.0287231	0.0096525	0.0101635	0.00624188	0.0128507
TGA72038.1	XRE family transcriptional regulator [Aliivibrio fischeri]	0.002	8	11.5	0.0209594	0.0124278	0.0250955	0.0164877	0.030614	0.0315987	0.0372297	0.0146951	0.0147019	0.0211586	0.00651491	0.0461251	0.0332997	0.0676764	0.0168559	0.0254901	0.0357859	0.0247251	0.0339359
TGA73136.1	5-(carboxyamino)imidazole ribonucleotide synthase [Aliivibrio fischeri]	0.002	11	41	0.0097244	0.0121087	0.00523953	0.0160644	0.014914	0.00879641	0.0145095	0.0122724	0.00613905	0.00785346	0.0126953	0.0128402	0.0162224	0.0164847	0.0117308	0.0118265	0.014943	0.0114716	0.0141705
TGA70082.1	HIT family protein [Aliivibrio fischeri]	0.002	7	15.9	0.0255179	0.00907848	0.0183322	0.0361327	0.0447268	0.0461655	0.0217569	0.0375715	0.0429588	0.0360647	0.0333138	0.0471719	0.0243253	0.0432577	0.043096	0.0372409	0.0196061	0.00602054	0.0247901
TGA72662.1	deoxyguanosinetriphosphate triphosphohydrolase family protein [Aliivibrio fischeri]	0.002	19	51.3	0.00481879	0.00285729	0.00144243	0.0151628	0.0105577	0.00544867	0.0068476	0.00675712	0.0101404	0.00324306	0.00149785	0.00848373	0.00382798	0.00583482	0.011626	0.00781393	0.0102845	0.00568457	0.00390111
TGA70349.1	FAD-dependent 2-octaprenylphenol hydroxylase [Aliivibrio fischeri]	0.002	17	43.9	0.00537019	0.00318424	0	0.00211224	0.00392194	0.00607215	0.00381558	0.00564775	0	0.00180708	0.00834621	0.0094545	0.00213301	0.00433499	0.00863758	0.00653105	0	0.00211168	0.00652127
TGA71859.1	replication-associated recombination protein A [Aliivibrio fischeri]	0.002	14	50	0.00963757	0	0	0.00379071	0.00175962	0.00544867	0.0102714	0	0	0	0	0.00848373	0.00382798	0.00388988	0.00968836	0.00586045	0.00205689	0	0.00780223
TGA71892.1	uridine diphosphate-N-acetylglucosamine-binding protein YvcK [Aliivibrio fischeri]	0.002	15	32	0	0.00219189	0	0.00872383	0.00539938	0.0195057	0.00525296	0.00259177	0.00259298	0.00248783	0.00459613	0.0097621	0.00880961	0.0179041	0.0178372	0.0119885	0.00315578	0.00290718	0.0239411
TGA68341.1	type VI secretion system protein TssA [Aliivibrio fischeri]	0.002	13	59.1	0.0152518	0.00616602	0.00622552	0.0049082	0	0.00156776	0.00443313	0	0	0	0.00129294	0	0	0.00167887	0.0016726	0.00168624	0	0	0
TGA70275.1	NAD(+) kinase [Aliivibrio fischeri]	0.002	7	33.1	0.00969166	0.00215499	0.00217579	0.0171539	0.0132712	0.0136981	0.00774679	0.0152888	0.00764798	0.00978377	0.0112969	0.0223948	0.0173226	0.0146689	0.0175369	0.0235733	0.0124106	0.00571647	0.023538
TGA72572.1	DUF3360 family protein [Aliivibrio fischeri]	0.002	10	54	0.00430043	0	0.00257454	0.00845736	0.00785169	0.00972511	0.00458326	0.0045227	0.00603307	0.0028942	0.00133672	0.00946392	0.00683242	0.00347145	0.0121047	0.0156901	0.0146851	0.00169103	0.0104444
TGA70378.1	peptidase M23 [Aliivibrio fischeri]	0.002	14	49	0.00494008	0.00585843	0.00147874	0.00582919	0.0108235	0.00558582	0.00877496	0.00519541	0.00173261	0.00498704	0.00767775	0	0.00981085	0.0019939	0.00595934	0.00600797	0.00210867	0.00582766	0.00399931
TGA68533.1	LLM class flavin-dependent oxidoreductase [Aliivibrio fischeri]	0.002	12	37.3	0.00882952	0.00392658	0.0059467	0.00260466	0.00241813	0.00499183	0.00235255	0	0.00232255	0	0	0	0.00526054	0.00801841	0.00532563	0.00536908	0	0.00260398	0.00804156
TGA70458.1	cytochrome bc complex cytochrome b subunit [Aliivibrio fischeri]	0.002	9	48.4	0.015347	0.00606666	0.0137817	0.0261577	0.0168123	0.0212093	0.0072695	0.0143469	0.0125594	0.0172143	0.0174914	0.0180128	0.00812766	0.0206477	0.0226276	0.0207384	0.017469	0.010058	0.0269195
TGA70024.1	septum formation inhibitor Maf [Aliivibrio fischeri]	0.002	13	21.6	0.0149141	0.0132649	0.0133929	0.0175983	0.0204225	0.0210795	0.0119212	0.00784247	0.0156922	0.0112919	0.0208612	0.0147696	0.026657	0.0225734	0.0179912	0.0362761	0.0238727	0.00879685	0.0181109
TGA72590.1	GTP cyclohydrolase I FolE [Aliivibrio fischeri]	0.002	13	24.3	0.00663231	0.0117978	0.00595584	0.00782598	0.0108983	0.0112489	0.0106027	0.00348755	0	0.00669535	0.00309233	0.0087574	0.00790293	0.00803073	0.0200018	0.004033	0	0.0156479	0.0120809
TGA71765.1	Nif3-like dinuclear metal center hexameric protein [Aliivibrio fischeri]	0.002	13	27.9	0	0.00254993	0.00772361	0.00676589	0.00942203	0.0032417	0.00916651	0.00904539	0.0120661	0.00578841	0	0.00378557	0	0.0104143	0.0138339	0.00697339	0.00734253	0	0.0139259
TGA68375.1	glycosyl transferase family protein [Aliivibrio fischeri]	0.002	16	37.5	0.00215451	0.0057488	0.00193476	0.00508455	0.00472042	0.00974452	0.00688861	0.0135952	0.00680075	0.00652496	0.0120545	0.0113794	0.0102691	0.00782635	0.0129952	0.010481	0.0137947	0.012708	0.0130816
TGA69139.1	aldo/keto reductase family oxidoreductase [Aliivibrio fischeri]	0.002	12	34.2	0.0023828	0.00635794	0.00213976	0.0140583	0.0104412	0.0107771	0.0126975	0.00250595	0	0.00240545	0.00444394	0.00629257	0.0056786	0.00288521	0.0143721	0.00579576	0	0.00562183	0.00289354
TGA72681.1	4-phosphoerythronate dehydrogenase [Aliivibrio fischeri]	0.002	19	41.8	0.00191384	0.00680886	0.00343728	0.0135498	0.00419314	0.0129841	0.00407942	0.00603828	0.0120822	0.00772814	0.00178467	0.0075812	0.0114025	0.00463475	0.00461743	0.00698266	0.00245076	0.0022577	0.00464814
TGA72002.1	hypothetical protein VFES401_05845 [Aliivibrio fischeri]	0.002	16	40.7	0.0141894	0.00721164	0.00364061	0.0287026	0.0199853	0.0137521	0.00864148	0.0106591	0.0127969	0.0081853	0.00945121	0.00535311	0.00966162	0.0147268	0.00244529	0.00739572	0.0129787	0.00956503	0.00984619
TGA68800.1	efflux RND transporter permease subunit [Aliivibrio fischeri]	0.002	17	113.1	0	0	0.000633538	0.00332988	0.00309141	0.000797714	0.00300758	0.000741959	0	0.0014244	0	0	0.00168131	0.000854249	0.000851056	0.000858	0.00271026	0.000832251	0.000856715
TGA69045.1	TIGR01620 family protein [Aliivibrio fischeri]	0.002	18	38	0.0105514	0.00938465	0.00758016	0.0273909	0.0161823	0.0167029	0.0157435	0.0199741	0.0199834	0.012782	0.0137749	0.0306509	0.0276603	0.0255523	0.0203654	0.0230981	0.0189162	0.017426	0.0230635
TGA71641.1	methionine ABC transporter ATP-binding protein MetN [Aliivibrio fischeri]	0.002	9	37.6	0.0125513	0.00186056	0.00375703	0.0172786	0.0160412	0.00946125	0.0267534	0	0.00220102	0.00211176	0.00195068	0.00552429	0.0149558	0.0151977	0.0126174	0.00508814	0.00267874	0.00246772	0.0152416
TGA71368.1	ribonuclease E inhibitor RraB [Aliivibrio fischeri]	0.002	7	15.6	0.0260727	0.0231896	0.0327787	0.0246121	0.0114248	0.0294807	0.0277874	0.0712926	0.0493793	0.0157923	0.0437632	0.020656	0.0248542	0.0315701	0.0188712	0.0317087	0.0400647	0.0492114	0.0316612
TGA72329.1	DUF2158 domain-containing protein [Aliivibrio fischeri]	0.002	9	7.4	0.11472	0.102034	0.112384	0.110755	0.137097	0.106131	0.100035	0.219362	0.263356	0.23162	0.252854	0.123936	0.0869895	0.151536	0.100647	0.164885	0.133549	0.123028	0.177303
TGA69143.1	hypothetical protein VFES401_20015 [Aliivibrio fischeri]	0.002	19	47.3	0.00527828	0.00469462	0.00631989	0.00622826	0.00578223	0.00397882	0.0112508	0.00555109	0.00740489	0.0035523	0.00492202	0.00232317	0.004193	0.0042608	0.00636731	0.00213976	0.0112651	0.00622662	0.0042731
TGA69637.1	type II secretion system protein GspL [Aliivibrio fischeri]	0.002	19	47.1	0.00690269	0.00767426	0.00619864	0.00814503	0.00756173	0.00195124	0.00551749	0.00181486	0.00181571	0	0.0016092	0.00455721	0.00411256	0	0	0.00419741	0.0044196	0.00610717	0.00209556
TGA72478.1	DUF342 domain-containing protein [Aliivibrio fischeri]	0.002	19	61.4	0.00257002	0.00114292	0.00115394	0.00758142	0.00281539	0.00871787	0.00547808	0.00405427	0.00405616	0.00129722	0.00239656	0.00848373	0.00765597	0.00777976	0.00465041	0.00625115	0.00493654	0.00303177	0.00624178
TGA72678.1	tRNA pseudouridine(38-40) synthase TruA [Aliivibrio fischeri]	0.002	12	29.9	0.0109863	0.00488575	0.00739933	0.0162046	0.00601763	0.0062112	0.0175633	0.00577708	0.00288988	0.00554538	0.0025612	0.0145065	0.00654556	0.0066514	0.00993981	0.00668061	0.0211028	0.00324006	0.00667061
TGA70246.1	preprotein translocase subunit YajC [Aliivibrio fischeri]	0.002	9	12.2	0.0907611	0.0576606	0.0640387	0.0917967	0.0710189	0.0806337	0.0690929	0.109088	0.0886752	0.0785346	0.108817	0.0599211	0.0772494	0.0941982	0.0938462	0.047306	0.0332068	0.0382386	0.0551076
TGA72562.1	7-cyano-7-deazaguanine synthase QueC [Aliivibrio fischeri]	0.002	7	25	0.00951021	0.0169172	0.0113869	0.00748123	0.0173637	0.00716888	0.0236499	0.00666782	0.0100064	0.0128008	0.0177366	0.0251148	0.0113322	0.00767695	0.00764825	0.011566	0.0162377	0.00373963	0.0153982
TGA73443.1	universal stress protein [Aliivibrio fischeri]	0.002	11	16.1	0.0397024	0.0264841	0.0401095	0.0644159	0.0380563	0.0392805	0.0528918	0.0156579	0.0104434	0.0150299	0.0231392	0.0524236	0.0591358	0.0480736	0.0478939	0.0181068	0.00635509	0	0.0482124
TGA68736.1	efflux RND transporter permease subunit [Aliivibrio fischeri]	0.002	21	113.6	0.000685339	0.00182867	0.00492349	0.00161737	0.00225231	0.00154984	0.00146082	0.00144152	0.000721095	0.0013837	0.00191724	0	0.000816637	0.00414921	0.00165348	0.000833486	0.00175521	0.00161695	0.00499343
TGA68352.1	OmpA family protein [Aliivibrio fischeri]	0.002	31	184.9	0.00306401	0.000778629	0.00235843	0.00206598	0.00239754	0.00296959	0.00233252	0.000920679	0.000460553	0	0.000408173	0.00115593	0.000521574	0.00106002	0.000528027	0.00106467	0	0.00051636	0.00106308
TGA72543.1	hypothetical protein VFES401_08765 [Aliivibrio fischeri]	0.002	3	12.6	0.120996	0.243552	0.114373	0.0150287	0.034881	0.036003	0.033935	0	0	0	0.00593837	0.0168173	0.0227646	0.0308437	0.0230463	0.0232343	0.0244643	0.0225371	0.0309327
TGA72251.1	elongation factor P-like protein YeiP [Aliivibrio fischeri]	0.002	9	20.6	0.00382769	0.0204266	0.0103118	0.00451659	0.0125794	0.0173121	0.00407942	0.0483063	0.0241644	0	0.00356934	0.0101083	0.004561	0	0.0138523	0.00465511	0.00490153	0	0.00929627
TGA72696.1	formyltetrahydrofolate deformylase [Aliivibrio fischeri]	0.002	12	31.1	0.0103914	0.00693177	0.00699865	0.0183925	0.0170753	0.0117497	0.00553741	0.00819637	0.00546678	0.00786764	0.00484502	0.013721	0.00619111	0.0125824	0.0125354	0.0126377	0.00332667	0.00306461	0.0157735
TGA68566.1	YjjI family glycine radical enzyme [Aliivibrio fischeri]	0.002	19	56.5	0.00424964	0.00503963	0.00127206	0.00668598	0.00775896	0.00640683	0.00452912	0.00297952	0.00447136	0.00572004	0.00792562	0.00748171	0.00843965	0.00857612	0.0119617	0.00861378	0.00181395	0.00668422	0.00688071
TGA70303.1	c-type cytochrome [Aliivibrio fischeri]	0.002	13	50.9	0	0	0	0.00183792	0.0051189	0.00352237	0.00166003	0	0.00163885	0	0.00145246	0	0	0	0.00187895	0	0	0	0
TGA68335.1	Lrp/AsnC family transcriptional regulator [Aliivibrio fischeri]	0.002	8	16.5	0.0434661	0.0214776	0.0260218	0	0.00529067	0.0109217	0.0205888	0	0	0.00487547	0	0	0	0	0	0	0	0	0.00586476
TGA69082.1	galactokinase [Aliivibrio fischeri]	0.002	17	41.8	0.00562192	0.00500026	0.00168283	0.00221125	0.00410578	0.00847571	0.00998609	0.00788331	0.00197174	0.00189178	0.00349498	0.00742326	0.00223299	0.0022691	0.00226062	0	0.00239971	0.00221067	0.00227565
TGA70044.1	cold shock domain-containing protein CspD [Aliivibrio fischeri]	0.002	4	8	0.0591457	0.0789082	0.0354087	0	0.0215975	0.0111461	0.0210118	0	0.0103719	0.0099513	0	0	0.0117461	0.0238722	0	0	0.0126231	0	0
TGA71982.1	bifunctional phosphoribosyl-AMP cyclohydrolase/phosphoribosyl-ATP diphosphatase HisIE [Aliivibrio fischeri]	0.002	7	22.9	0.0139729	0.00932087	0	0.0164877	0.015307	0.0236991	0.0111689	0.00734755	0.00367548	0.0105793	0.00977236	0.0276751	0.0249748	0.0296084	0.0252838	0.0297385	0.0268394	0.0206043	0.0296939
TGA71742.1	ferrochelatase [Aliivibrio fischeri]	0.002	12	36.4	0.0089392	0.00397536	0.00200686	0.00791105	0.0073445	0.0126346	0.00476355	0.00940122	0.00940559	0.00902416	0.00833585	0.00295086	0.0186406	0.00811802	0.0161753	0	0.0143088	0.0131816	0.00814146
TGA68618.1	response regulator [Aliivibrio fischeri]	0.002	10	65.7	0.00503221	0.00111894	0.00451894	0.0059379	0.00689082	0.00426749	0.00536316	0.00529229	0.00264738	0.00381003	0.00351942	0.0033223	0.00449721	0.00761655	0.00303523	0.00306	0.00322198	0	0.00305542
TGA70385.1	response regulator [Aliivibrio fischeri]	0.002	24	126.7	0.00255633	0.00113683	0.00114779	0.00377051	0.00210029	0.00144524	0.000681112	0.00268845	0.000672424	0.00193547	0.00119189	0.00421926	0.00304607	0.00309532	0.00462563	0.00233169	0.00163674	0.000753904	0.00155213
TGA68133.1	biotin/lipoyl-binding protein [Aliivibrio fischeri]	0.002	11	36.4	0.00220063	0	0	0.0129835	0.00482147	0.00746484	0.00234536	0	0.00926177	0.00444309	0.00615629	0.00871722	0.0104889	0.00799389	0.0132733	0.00802899	0.002818	0.00519203	0.0160339
TGA68912.1	NfeD family protein [Aliivibrio fischeri]	0.002	5	17	0.0239869	0.0128007	0.0129242	0.0622687	0.052554	0.0271223	0.0460159	0.0403626	0.030286	0.0193719	0.0178943	0.0823487	0.0342987	0.0348533	0.0752333	0.0350064	0.0675757	0.0396152	0.0640823
TGA68241.1	DUF58 domain-containing protein [Aliivibrio fischeri]	0.002	11	36.1	0.00676745	0.00401275	0.00202573	0.00532363	0.00494238	0.00255068	0.014425	0.00237241	0.00237351	0.00455451	0.00210356	0.00297861	0.00268799	0	0	0.00823035	0.00577735	0	0
TGA71511.1	3-deoxy-7-phosphoheptulonate synthase [Aliivibrio fischeri]	0.002	12	39.6	0.0020157	0.00537843	0.00362022	0.00713545	0.00220815	0.00455836	0.0064448	0.00635965	0.0063626	0.00203486	0.00187965	0.00266156	0.00480374	0.00244071	0.00972635	0.00735429	0.0025812	0.0142672	0.0146865
TGA71795.1	acyl carrier protein [Aliivibrio fischeri]	0.002	6	9.5	0.0507957	0.0677682	0.0608196	0.0799171	0.0649197	0.0382902	0.0812045	0.0801316	0.0267229	0.0341857	0.0315781	0.0894285	0.0403515	0.0512549	0.0204253	0.061776	0.0650462	0.0399481	0.0616835
TGA69032.1	glycosyl hydrolase [Aliivibrio fischeri]	0.002	18	66.5	0.00372853	0.00331623	0.00334823	0.00146653	0.0013615	0.0042159	0.0066229	0.00130708	0.00261537	0.00376396	0.00347687	0.00164107	0.00296189	0.00902936	0.00599708	0.00453451	0.0111406	0.0117291	0.00150924
TGA69168.1	glycoside hydrolase family 19 protein [Aliivibrio fischeri]	0.002	11	23.3	0.024814	0.0126115	0.0127332	0.00418285	0.0038833	0.00400822	0.00755598	0	0	0	0.00330559	0.00468068	0.00422398	0.00858457	0.017105	0.00431113	0.00907869	0.00418175	0.0172187
TGA68293.1	transcriptional regulator [Aliivibrio fischeri]	0.002	12	22.7	0.0179006	0.0159212	0.0096449	0.0211224	0.0196097	0.0121443	0.0152623	0.00376516	0.0226015	0	0.00333849	0.018909	0.0213301	0.01734	0.00863758	0.0217702	0.0183381	0.00844673	0.0130425
TGA71304.1	glycosyltransferase family 1 protein [Aliivibrio fischeri]	0.002	10	42.1	0.0057263	0.0050931	0.00171408	0.0180184	0.00836403	0.00647481	0.0101715	0.0120445	0.0120501	0.00578073	0.00711974	0.0151222	0.00682336	0.00462246	0.011513	0.0162497	0.0146656	0.00900686	0.0115895
TGA68600.1	5-dehydro-4-deoxy-D-glucuronate isomerase [Aliivibrio fischeri]	0.002	8	31.4	0.0104291	0.00463792	0.00468267	0.00922956	0.0114248	0.0147404	0.011115	0.0109681	0.00548659	0.0105282	0.0121564	0.0172134	0.0155338	0.022099	0.0188712	0.0221961	0.0200323	0.0153786	0.0221629
TGA73258.1	hypothetical protein VFES401_00665 [Aliivibrio fischeri]	0.002	12	23.2	0.0103293	0.0153118	0.0154595	0.0162511	0.00754364	0.0155726	0.0183476	0	0.00724545	0	0.0032107	0	0.00410272	0.00833812	0	0.00418737	0.0132271	0.0040617	0.0083622
TGA68085.1	DUF3763 domain-containing protein [Aliivibrio fischeri]	0.002	24	62.6	0.0104861	0.00233163	0.00353119	0.00464	0.00430771	0	0.00698481	0.00275701	0	0.00132322	0	0.00173074	0.00624749	0.00634851	0.00474359	0.0031882	0.00335697	0.00154626	0.00159171
TGA70091.1	phosphohistidine phosphatase SixA [Aliivibrio fischeri]	0.002	5	17.5	0.0138386	0.00820555	0.0124271	0.0163292	0.0252663	0.0156475	0.0245811	0.00970254	0.00970705	0.0046567	0.00430151	0.0182726	0.0329796	0.0167564	0.0111292	0.02244	0.0177209	0.0108833	0.0168048
TGA72631.1	DUF1414 domain-containing protein [Aliivibrio fischeri]	0.002	6	8.4	0.0287842	0.00853377	0.0344645	0.0113216	0.0105108	0	0.0102258	0	0	0	0	0	0	0	0	0	0.0122865	0	0.0116513
TGA70181.1	cytochrome C [Aliivibrio fischeri]	0.002	9	21.9	0.0188378	0.00335096	0.00676658	0.0400108	0.00825456	0.0426004	0.0160614	0.0237738	0.0277489	0.0418372	0.0281062	0.0447728	0.0359149	0.0273717	0.0409041	0.0412379	0.0241227	0.0311114	0.036601
TGA72684.1	lytic murein transglycosylase [Aliivibrio fischeri]	0.002	14	36.4	0.00668364	0.00594458	0.0140045	0.0105154	0.0122029	0.00755729	0	0.00937211	0.00937647	0.0179924	0.0103875	0.0147086	0.0106188	0.00539525	0.00806263	0.0216758	0.0171174	0.0131408	0.00811625
TGA72388.1	hypothetical protein VFES401_07930 [Aliivibrio fischeri]	0.002	2	40.7	0.00799562	0.00355574	0.00897512	0.00943466	0.00656925	0.00452038	0.0106518	0.00420443	0.00630958	0.00605371	0.00186399	0.0158363	0.00714557	0.00968149	0.00482265	0.007293	0.0127984	0.00235804	0.00970944
TGA71299.1	alanine--glyoxylate aminotransferase family protein [Aliivibrio fischeri]	0.002	13	40.6	0.00777952	0.00518946	0.0122256	0.0137695	0.0063917	0.00659731	0.0145095	0.0020454	0.00613905	0.00196337	0.00362722	0.0128402	0.00463496	0.00470991	0.0140769	0.0047306	0.00249051	0.00458863	0.018894
TGA68792.1	LysR family transcriptional regulator [Aliivibrio fischeri]	0.002	9	31.6	0	0.00688208	0.00694848	0.00913031	0.00847645	0.00583274	0.00549772	0.00813761	0.0054276	0.00260375	0.00481029	0.00681131	0.00922009	0.0124922	0.00933416	0.00941033	0.00660564	0.00304264	0.00939623
TGA72566.1	exodeoxyribonuclease III [Aliivibrio fischeri]	0.002	15	31.2	0.0026851	0.00477637	0	0.00316835	0.00588291	0.00910822	0.00858506	0.00564775	0.00847556	0	0.00500773	0.00709088	0.00319951	0.00975374	0.00971728	0.00326552	0	0	0.00326063
TGA68101.1	DUF2797 domain-containing protein [Aliivibrio fischeri]	0.002	15	30.4	0.00785024	0.011637	0.0046997	0.0123508	0.0143329	0.00887638	0.0223107	0.0192639	0.0137664	0.0105665	0.00976052	0.0138208	0.0124723	0.0285164	0.0157832	0.0095472	0.00670173	0.00617379	0.00953291
TGA72193.1	sporulation protein [Aliivibrio fischeri]	0.002	12	27.4	0.0116065	0.00774234	0.00521136	0.0205432	0.0127147	0.0164046	0.0123699	0.00610321	0.00915907	0.0117169	0.0108232	0.0306509	0.0207452	0.0245941	0.0245022	0.0247021	0.0185784	0.0102689	0.0211415
TGA71413.1	phosphoenolpyruvate--protein phosphotransferase [Aliivibrio fischeri]	0.002	18	84.2	0.000955651	0.00339991	0.00343271	0.00676589	0.00209379	0.00540284	0.00509251	0.00301513	0.00502755	0	0.0017823	0.00126186	0.00227747	0.0046286	0.0046113	0.00464893	0.00244751	0	0.00348147
TGA72694.1	tRNA (adenosine(37)-N6)-threonylcarbamoyltransferase complex dimerization subunit type 1 TsaB [Aliivibrio fischeri]	0.002	13	25.1	0.00926531	0.00549385	0.0110937	0.0145772	0.0236831	0.0104764	0.0131662	0	0.00649914	0.0124712	0.00575996	0.00407801	0.0110404	0.00747926	0.0074513	0.00375605	0.00395488	0	0.0112513
TGA71900.1	tRNA 5-methoxyuridine(34)/uridine 5-oxyacetic acid(34) synthase CmoB [Aliivibrio fischeri]	0.002	14	37.2	0.00666301	0.00197541	0.00398894	0.00524148	0.0170314	0.00753396	0.00710122	0.0023358	0.00233688	0.00448423	0.0041422	0.00879794	0.00793952	0.0080679	0.0053585	0.0108044	0.00568819	0.0052401	0.0080912
TGA70351.1	YecA family protein [Aliivibrio fischeri]	0.002	7	20.8	0	0.0169321	0.0136764	0.0179708	0	0.0172205	0.00811568	0.0240253	0.0200304	0.030749	0.0177523	0.00502739	0.00453687	0.00461023	0.009186	0.00926096	0.0195024	0.00898303	0.00462354
TGA67179.1	BspA family leucine-rich repeat surface protein, partial [Aliivibrio fischeri]	0.002	2	33.5	0.00975736	0.00433921	0.00876215	0	0	0.00551639	0	0.00769625	0.00513322	0.00738758	0.00909879	0.0644188	0.0319734	0.0443051	0.0382542	0.0682328	0.0156184	0.0258985	0.044433
TGA73351.1	pseudaminic acid cytidylyltransferase [Aliivibrio fischeri]	0.002	7	26	0.00628476	0.00558981	0.00282187	0.0148318	0.0103272	0.00710627	0.00669809	0.016524	0.00991899	0.0063445	0.0117211	0.00829849	0.0112332	0.0076099	0.00758146	0.02293	0.00804792	0.00741394	0.0114478
TGA70666.1	polynucleotide adenylyltransferase PcnB [Aliivibrio fischeri]	0.002	19	54.8	0.00151496	0.00404231	0.00272088	0.014301	0.0049788	0.00685194	0.00484378	0.00159326	0.006376	0	0.00423812	0.00600112	0.00361039	0.00733755	0.00182753	0.00552733	0.00581992	0	0.00367937
TGA71336.1	TIGR02099 family protein [Aliivibrio fischeri]	0.002	27	142.2	0.00223307	0.0014896	0.000501325	0.00395246	0.00428097	0.00378744	0.00178495	0.00117424	0.00176218	0.00225429	0.00520586	0.00147429	0.00399132	0.00202793	0.0040407	0.00611051	0.00142977	0.00460999	0.00542343
TGA71755.1	N-acetylglucosamine-6-phosphate deacetylase [Aliivibrio fischeri]	0.002	14	41	0.00380744	0.00846605	0.00683819	0.00673904	0.0166838	0.00430512	0.00608676	0.00600633	0.00801217	0.00960906	0.0106514	0.00502739	0.0113422	0.0115256	0.0068895	0.0162067	0.00731339	0.00449151	0.00924709
TGA70152.1	flagellar hook protein FlgE [Aliivibrio fischeri]	0.002	13	46.7	0	0.00148156	0.00149585	0	0.00364958	0.00376698	0.00355061	0	0.00175266	0	0	0	0	0.00201698	0	0	0	0	0
TGA72501.1	zinc/cadmium/mercury/lead-transporting ATPase [Aliivibrio fischeri]	0.002	25	81.9	0.00187154	0.00166459	0	0.00220837	0.00205022	0.00529043	0.00199462	0.0029524	0.00098459	0.00566797	0.00349043	0.0024712	0.00446017	0.00339922	0.00338652	0.0022761	0.00718976	0.00331169	0.00340904
TGA73331.1	low molecular weight phosphotyrosine protein phosphatase [Aliivibrio fischeri]	0.002	8	16.1	0.00492881	0.00876758	0.0132783	0.0174477	0.0161982	0.0167192	0.0105059	0	0.0103719	0.00497565	0.00459613	0.0130161	0.00587307	0.0119361	0.0178372	0.0119885	0.0126231	0	0.00598527
TGA71337.1	carbon-nitrogen hydrolase family protein [Aliivibrio fischeri]	0.002	12	30.4	0.013228	0.00235306	0	0.00936528	0.0057964	0.00897428	0.0169176	0.00556469	0.0111346	0.00267075	0.00246704	0.0139732	0.0126098	0.0096103	0.00319146	0.019305	0.00677564	0	0.0128507
TGA68441.1	1,4-alpha-glucan branching protein GlgB [Aliivibrio fischeri]	0.002	16	82	0.00301932	0.0035806	0.00542273	0.00237516	0.00220506	0.00227599	0.0032179	0.00105846	0	0.00304802	0.00281553	0.00398676	0.00479703	0.00365595	0.00728456	0.003672	0.00386638	0	0.0036665
TGA71539.1	exodeoxyribonuclease V subunit beta [Aliivibrio fischeri]	0.002	23	136.7	0.0005957	0.00105966	0	0.00140583	0.00130515	0.00269426	0.00190463	0.00187947	0.00188034	0	0.000555493	0.00235971	0.000709825	0.00144261	0.00215582	0.00217341	0	0	0.000723385
TGA70374.1	DUF1499 domain-containing protein [Aliivibrio fischeri]	0.002	9	16	0.0150966	0.0134273	0.00903788	0.0356274	0.0220506	0.0284499	0.0107263	0.0211692	0.0264738	0.0254002	0.0187702	0.0598014	0.0299814	0.0426527	0.0364228	0.0306	0.0257759	0.0237453	0.036665
TGA71790.1	SAM-dependent methyltransferase [Aliivibrio fischeri]	0.002	10	39.8	0.00405412	0.00180291	0.00364061	0.00717565	0.011103	0.00458404	0.00864148	0.00213183	0.00213282	0.00613897	0.00756096	0.00267656	0.0024154	0.00736338	0.00733586	0	0.00778722	0.00478251	0.0049231
TGA68306.1	glycine cleavage system protein GcvH [Aliivibrio fischeri]	0.002	4	13.8	0.0913785	0.0609555	0.0871869	0.0539123	0.08759	0.0645768	0.0426073	0.11412	0.102155	0.115309	0.0852109	0.113116	0.0952743	0.0691535	0.0620055	0.09724	0.131641	0.107796	0.0970944
TGA71709.1	rRNA maturation RNase YbeY [Aliivibrio fischeri]	0.002	4	17.5	0.0047033	0.00418322	0	0	0.0206094	0.0319085	0.0350884	0	0.00989738	0.00474801	0.00438585	0.00621031	0.0112087	0	0.00567371	0.00572	0.00602279	0	0.0114229
TGA71341.1	magnesium transporter [Aliivibrio fischeri]	0.002	12	48.9	0.00159558	0.00141914	0	0.00376549	0.00699166	0.00180414	0.00170051	0.0100683	0	0.00805372	0.00743942	0.00210682	0.00380252	0.00386401	0	0.00388098	0.00612963	0.00376451	0.00193758
TGA73371.1	polysaccharide biosynthesis protein [Aliivibrio fischeri]	0.002	19	70.4	0	0	0.00101765	0.00534878	0.00124143	0.00256273	0.00120777	0.00595904	0.00119236	0.00114401	0.00105675	0.00299268	0.00270069	0.00411654	0.0027341	0.00551282	0.00290232	0.00534738	0.00137614
TGA68286.1	hypothetical protein VFES401_15520 [Aliivibrio fischeri]	0.002	6	11.7	0.0213744	0.0126739	0.0127962	0.0420356	0.00780505	0.0161122	0.0531537	0.00749305	0	0.00719253	0.00664392	0	0	0	0.0171896	0	0.0182473	0.00840491	0
TGA72383.1	LysM domain-containing protein [Aliivibrio fischeri]	0.002	10	90.7	0.00352748	0.00313742	0.00395961	0.00104059	0.00483033	0.000997142	0.00375947	0.00278235	0.0046394	0.00623176	0.000822348	0.00232887	0.00210164	0.00106781	0.00106382	0	0.00338782	0.00520157	0.00214179
TGA70023.1	23S rRNA accumulation protein YceD [Aliivibrio fischeri]	0.002	6	19.6	0.0166383	0.0369961	0.0448237	0.0785312	0.0501238	0.0611427	0.0443313	0.0699929	0.0700254	0.0251946	0.0155153	0.0604159	0.074347	0.0654759	0.0351245	0.101175	0.0426121	0.0147207	0.0555627
TGA70469.1	3',5'-cyclic-AMP phosphodiesterase [Aliivibrio fischeri]	0.002	10	30.4	0.0026263	0.00700766	0.00235843	0.0154949	0.0115082	0.00890877	0.00839706	0.00276204	0.00276332	0	0	0.0104034	0.00312945	0.00954015	0.019009	0.0127761	0.00336309	0.00619632	0.0095677
TGA70243.1	DUF3461 family protein [Aliivibrio fischeri]	0.002	8	14.9	0.0114223	0.0152389	0.0102573	0.0269562	0	0	0.0182603	0.018019	0.0240365	0.0345926	0.0372798	0.0150822	0.0204159	0.020746	0.013779	0	0	0	0.0138706
TGA68915.1	methyl-accepting chemotaxis protein [Aliivibrio fischeri]	0.002	3	59	0.00266028	0.00591528	0.00597235	0.00313907	0.00291427	0.00451202	0.00850571	0.00699444	0.0111963	0.00939947	0.00868253	0.00351267	0.00316994	0.0032212	0.00481374	0.00485301	0.00681322	0.00784562	0.0032305
TGA72371.1	ATP-binding protein [Aliivibrio fischeri]	0.002	15	51	0	0.00140976	0	0.00935153	0.00347273	0.00716888	0	0.00833478	0.00333546	0.0128008	0.00886831	0.00627871	0.00755479	0.00959619	0.00956032	0.00771066	0.00202971	0.00186982	0.0115487
TGA72559.1	acyl-CoA thioesterase II [Aliivibrio fischeri]	0.002	10	32.4	0.0100293	0	0.0045032	0.014793	0.0109869	0.0198456	0.0187057	0	0	0	0	0.0132429	0.0119508	0.012144	0.0241973	0.00609868	0.00321076	0.00295783	0.0121791
TGA72231.1	DNA methyltransferase [Aliivibrio fischeri]	0.002	19	60.5	0.0053403	0	0.00359671	0.00472608	0.00292508	0.00452876	0.00853727	0	0.00421419	0.00404329	0	0.00176285	0.00477255	0.00323315	0.0048316	0.00324735	0.00170962	0.00314989	0.00486373
TGA73512.1	bifunctional DNA-formamidopyrimidine glycosylase/DNA-(apurinic or apyrimidinic site) lyase [Aliivibrio fischeri]	0.002	17	30.4	0.00527184	0.00703333	0.00710119	0.00933098	0.0144379	0.00298047	0.0112371	0.00554431	0.00277344	0.00266097	0.00983202	0.00696101	0.0157045	0.0127668	0.0158988	0.00961715	0.00675082	0.00310951	0.00640183
TGA68211.1	hypothetical protein VFES401_15080 [Aliivibrio fischeri]	0.002	13	41.5	0.00977725	0.00521766	0.005268	0.00230739	0.00856859	0.00663316	0.0125043	0	0	0.00197404	0	0.00516401	0.00233008	0.00947102	0	0	0.00250404	0.00230678	0
TGA68914.1	methyl-accepting chemotaxis protein [Aliivibrio fischeri]	0.002	2	59.1	0.00265048	0.00589349	0.00476028	0.00312751	0.00290354	0.00599387	0.00988678	0.00836241	0.0111551	0.00936485	0.00865055	0.00349973	0.00315826	0.00320933	0.00479601	0.00322343	0.00678812	0.00781672	0.0032186
TGA68863.1	Gfo/Idh/MocA family oxidoreductase [Aliivibrio fischeri]	0.002	13	35.2	0.0116441	0.00414261	0.00418258	0.00824387	0.00255117	0.00789969	0.00496396	0.00979674	0.00490065	0.00470191	0.00434327	0.0123	0.00277498	0.0056397	0.0112372	0.00283223	0.00894648	0.00549447	0.00565598
TGA68129.1	transcriptional regulator [Aliivibrio fischeri]	0.002	8	10.1	0.031631	0.0844	0.0426072	0.0466549	0.0433137	0.044707	0.0589947	0.0831646	0.0832033	0.087812	0.0884882	0.0522076	0.0376909	0.0478755	0.0476965	0.0577029	0.0607574	0.0652997	0.0576165
TGA68337.1	type VI secretion system baseplate subunit TssF [Aliivibrio fischeri]	0.002	17	66.9	0.0111279	0.00989742	0.00555162	0.00145897	0.00270897	0.00139805	0.0026355	0	0	0.00249637	0.00230596	0.00163261	0.00294663	0.00149714	0.00298308	0	0	0	0.00150146
TGA72470.1	formate-dependent phosphoribosylglycinamide formyltransferase [Aliivibrio fischeri]	0.002	17	42.8	0.00736169	0	0.00330541	0.00434332	0.00604842	0.010405	0.00196146	0.00193554	0.00193644	0.00185792	0.00343241	0.00243012	0.00438603	0.00445695	0.00888058	0.00671479	0.00235675	0.00217109	0.00893964
TGA73390.1	ABC transporter ATP-binding protein [Aliivibrio fischeri]	0.002	20	72.9	0.00335741	0.00398154	0.00100499	0.00792335	0.00490395	0.00253085	0.00477096	0.00235396	0	0.00112977	0.0010436	0.00295545	0.00266709	0.00271021	0.00405013	0.00408317	0	0	0.00271804
TGA71978.1	bifunctional histidinol-phosphatase/imidazoleglycerol-phosphate dehydratase HisB [Aliivibrio fischeri]	0.002	13	40	0.00604711	0.00358562	0.00543032	0.0118924	0.0044163	0.00455836	0.00429654	0.00635965	0.0063626	0.00610458	0.0037593	0.0239541	0.00480374	0.0122036	0.0145895	0.00735429	0.0025812	0	0.0122388
TGA68432.1	maltose/maltodextrin ABC transporter substrate-binding protein MalE [Aliivibrio fischeri]	0.002	19	42.9	0.0109585	0.00487335	0.00656049	0.0150859	0.00600236	0.00826059	0.00194653	0.00192081	0.0019217	0.00553131	0.00340627	0.00241162	0.00652895	0.00442301	0.00881296	0.00444244	0.0023388	0.00215456	0.00221789
TGA71692.1	esterase FrsA [Aliivibrio fischeri]	0.002	15	46.4	0.00523985	0.00310696	0.00156847	0.0103048	0.00956687	0.00197492	0.00372297	0	0.00183774	0	0.00325745	0.00461251	0.0062437	0.00634466	0.00842793	0.00212418	0	0	0.00212099
TGA73275.1	bifunctional 4-hydroxy-2-oxoglutarate aldolase/2-dehydro-3-deoxy-phosphogluconate aldolase [Aliivibrio fischeri]	0.002	8	22	0.00682091	0.0121333	0.0061252	0.016097	0.0149443	0.0192812	0.0254432	0.0215203	0.0322955	0.0206572	0.0254421	0.00900642	0.00812766	0.0206477	0.0246847	0.00414768	0.00873448	0.0120696	0.0207073
TGA72592.1	molybdopterin-synthase adenylyltransferase MoeB [Aliivibrio fischeri]	0.002	10	27.2	0.00866995	0.00514083	0.00778565	0.0136405	0.0126636	0.0196065	0.0154002	0.0060787	0.00304076	0.00875235	0.00538984	0.0114479	0.0172182	0.020996	0.013945	0.0246029	0.029606	0.00681844	0.0210566
TGA72210.1	heme utilization protein HutZ [Aliivibrio fischeri]	0.002	8	20	0.0205602	0.00731466	0.00738524	0	0	0.00464953	0	0	0	0	0	0	0	0	0	0	0	0	0
TGA71866.1	peptide-methionine (R)-S-oxide reductase [Aliivibrio fischeri]	0.002	8	15.7	0.0106608	0.00474099	0.00478673	0.0188693	0.00583933	0.0180815	0.011362	0.0224236	0.00560852	0.0107621	0.0149119	0.00703835	0.0127032	0.0129086	0.0257208	0	0.0204775	0.0125762	0.0258918
TGA70568.1	small ribosomal subunit biogenesis GTPase RsgA [Aliivibrio fischeri]	0.002	7	39.8	0.00203278	0	0	0.00239864	0.00668059	0.00459699	0.00433295	0	0.00213884	0	0	0.00268412	0.00242223	0.00492279	0.00735658	0.0024722	0.00260307	0	0.0024685
TGA72360.1	sulfurtransferase [Aliivibrio fischeri]	0.002	9	31.4	0.00512175	0.00683309	0.00689902	0.00906533	0.00841612	0.00289561	0.00818788	0.00269323	0.0107779	0.00775564	0.00716408	0.0135257	0.012206	0.0124033	0.0247139	0.0218011	0.0196759	0.0151049	0.0186587
TGA69635.1	type II secretion system protein N [Aliivibrio fischeri]	0.002	14	27.8	0.0113772	0.00758932	0.00255418	0.0100686	0.0124634	0.00964823	0.0060627	0	0.00299269	0	0.00265231	0.00751128	0.0101676	0.00688801	0.00686227	0.0103774	0.00364224	0.00671064	0.0069079
TGA68119.1	D-alanine--D-alanine ligase [Aliivibrio fischeri]	0.002	9	36.6	0.0109031	0.00581848	0.00783283	0.00771926	0.00716646	0.00986264	0.0116202	0.0160533	0.00229439	0.0110067	0.0122006	0.0115173	0.00779517	0.00792122	0.0131527	0.010608	0.00837716	0.0154345	0.0132401
TGA73503.1	serine/threonine protein kinase [Aliivibrio fischeri]	0.002	10	38.7	0.0131235	0.00389078	0.00589248	0.0129045	0.0167726	0.0148389	0.0116555	0.00920119	0.0115068	0.0110402	0.00815849	0.00866423	0.0104251	0.0158906	0.0184697	0.0159604	0.00560175	0.00516046	0.0132804
TGA69623.1	cell division protein FtsX [Aliivibrio fischeri]	0.002	7	35.5	0.00681015	0.00403806	0.00407703	0.0107144	0.00746035	0.00770033	0.00725803	0.00238738	0.00238848	0.00458325	0	0.00599481	0.0108198	0.0109947	0.0164305	0.0165645	0.0029069	0	0.0110265
TGA72532.1	heme lyase [Aliivibrio fischeri]	0.002	7	24.6	0.013388	0.0029769	0.00601124	0.019747	0.0109997	0.015138	0.0107014	0.00703998	0.00704325	0.0135153	0.00624219	0.0132583	0.0119647	0.0162109	0.0161503	0.0162821	0.012858	0.00789671	0.0121933
TGA72474.1	DNA repair protein [Aliivibrio fischeri]	0.002	10	29.8	0.0083352	0.00741351	0.00748504	0.0131138	0.018262	0.0157079	0.023689	0.008766	0.00584672	0.00841442	0.00518174	0.0183432	0.0165534	0.0134569	0.0100549	0.00675799	0.00355787	0.00327759	0.0101218
TGA68693.1	NADPH-dependent oxidoreductase [Aliivibrio fischeri]	0.002	10	18.5	0.0124787	0.0110988	0.00747062	0.049082	0.0227835	0.0188131	0.0177325	0.0349964	0.0218829	0.0335928	0.0193941	0.0494312	0.0247823	0.0302197	0.0351245	0.0505873	0.0319591	0.0294415	0.0454604
TGA72578.1	oligopeptide ABC transporter permease OppC [Aliivibrio fischeri]	0.002	8	33.4	0.0167908	0.00640033	0.00646209	0.0198128	0.0157662	0.0189856	0.0153386	0.00756798	0.00252383	0.0169504	0.0111839	0.0190035	0.0114329	0.0174267	0.0144679	0.0204204	0.00921487	0.00848896	0.017477
TGA68888.1	formate C-acetyltransferase [Aliivibrio fischeri]	0.002	22	85.7	0.00564397	0.0125497	0.000844717	0.00887968	0.00412188	0.00212724	0.00701768	0.00593567	0.00989738	0.0018992	0.000877171	0.00745237	0.00672524	0.00455599	0.00113474	0.006864	0.00722735	0.00221934	0.00228457
TGA70370.1	lipoprotein [Aliivibrio fischeri]	0.002	8	16.7	0.0194488	0.0302718	0.0130988	0.0229492	0.0319585	0.0164933	0.0155459	0.030681	0.00511588	0.0196337	0.00906805	0.0128402	0.0231748	0.0235496	0.0293269	0.0354795	0.0311313	0.0229431	0.0236176
TGA70406.1	serine protease [Aliivibrio fischeri]	0.002	18	84.7	0.00190372	0.00169321	0	0.00449269	0.00312821	0.00322884	0.00202892	0.00200211	0.00300456	0.000960906	0	0.00502739	0.00226843	0.00345767	0.00574125	0.00810334	0.00487559	0.00224576	0.00346766
TGA68210.1	hypothetical protein VFES401_15075 [Aliivibrio fischeri]	0.002	14	38.7	0.00633084	0.00187693	0.00189504	0.00249009	0.00462352	0.00954449	0.00449813	0	0	0.00213034	0.00393569	0	0.00251457	0.00511046	0	0.00513291	0.00540462	0	0
TGA72272.1	Lon protease family protein [Aliivibrio fischeri]	0.003	16	61	0.00258851	0.00115114	0.00116225	0.00305439	0.00283565	0.00292686	0.0137937	0.00136115	0	0	0	0.00170895	0.00308442	0.00470144	0.00156129	0	0.0033147	0	0.00471502
TGA68534.1	LLM class flavin-dependent oxidoreductase [Aliivibrio fischeri]	0.003	14	40.5	0.00810823	0.00540873	0.00182031	0.00239188	0	0.00458404	0.00216037	0	0	0.00204632	0	0.00267656	0	0.00490892	0	0.00246524	0.00259574	0.00239126	0
TGA68079.1	anhydro-N-acetylmuramic acid kinase [Aliivibrio fischeri]	0.003	8	40.2	0.00588233	0.0104638	0.00880393	0.0092547	0.00859194	0.00443416	0.00835893	0.0185591	0.0144415	0.0178147	0.0182843	0.0129452	0.0116821	0.00949682	0.0118267	0.0166924	0.0225978	0.0231307	0.0142864
TGA72140.1	amidohydrolase [Aliivibrio fischeri]	0.003	19	51.3	0.00613736	0.00272935	0.00275569	0.00543147	0.0050425	0.0086745	0.006541	0.00161364	0.00322878	0.00309785	0	0.00810386	0.00731316	0.00557356	0.00740364	0.00559804	0.00392958	0.0108601	0.00745288
TGA69035.1	ATP-binding cassette domain-containing protein [Aliivibrio fischeri]	0.003	12	30.7	0.0052526	0.00233589	0	0	0.00287704	0.00890877	0.0139951	0	0	0	0.00244904	0.0138712	0.00312945	0	0.0158408	0.00319402	0	0	0.00318923
TGA68442.1	4-alpha-glucanotransferase [Aliivibrio fischeri]	0.003	21	83.3	0	0.00173451	0.000875621	0.00460227	0.00427268	0.00220506	0.0010392	0.00307641	0.0020519	0.00393737	0.00272779	0	0.00232376	0.00118067	0.00235251	0.00118585	0.00124863	0	0
TGA69087.1	response regulator [Aliivibrio fischeri]	0.003	21	97.3	0.000832877	0.000740779	0.00448756	0.00196555	0.00456198	0.00282524	0.00355061	0.00175185	0.00262899	0.00168159	0.00155332	0.00109974	0.00396976	0.00100849	0.00301416	0.00506459	0.00319961	0	0.0020228
TGA71484.1	DNA repair protein RadA [Aliivibrio fischeri]	0.003	16	49.3	0.00469308	0.0055655	0.0014048	0.00553773	0.00514115	0.00707537	0.00333449	0.00164521	0.00329196	0.00157923	0.00145877	0.00619681	0.00372812	0.00378841	0.00566137	0.00570757	0.00400647	0.00184543	0.00569902
TGA71791.1	hypothetical protein VFES401_04720 [Aliivibrio fischeri]	0.003	8	21.5	0.0226054	0.0201058	0.0135332	0.0355652	0.0330182	0.0340803	0.0240921	0.00396229	0.00396413	0.0152135	0.0105398	0.0348233	0.0314255	0.0319337	0.0363592	0.0366559	0.0241227	0.00888896	0.0320259
TGA72529.1	cytochrome c nitrite reductase Fe-S protein [Aliivibrio fischeri]	0.003	12	25	0.00631233	0.00842149	0.0056685	0.018621	0.006915	0.0178436	0.00336374	0.0132772	0.0132833	0.0127447	0.020602	0.00833489	0.00752165	0.00382164	0.0114221	0.0153537	0.0121248	0.0186161	0.011498
TGA73320.1	glycosyltransferase family 25 protein [Aliivibrio fischeri]	0.003	8	27.8	0	0.00803389	0.0054076	0.0035528	0.00659674	0.00340447	0	0.00633304	0.00316799	0.00607904	0.00280768	0.00795128	0.00717547	0.0182287	0.00363212	0.00366176	0.0038556	0.00710373	0.0109688
TGA71864.1	D-hexose-6-phosphate mutarotase [Aliivibrio fischeri]	0.003	12	31.7	0.00741861	0.00439885	0.00666194	0.0175076	0.0162538	0.0111844	0.00790651	0.00780204	0.0156113	0.00499275	0.00230596	0.00326521	0.0176798	0.0149714	0.00298308	0.00300742	0.0126665	0.00875151	0.00900876
TGA69655.1	diaminopimelate epimerase [Aliivibrio fischeri]	0.003	14	30.5	0.0156436	0.0139138	0.0117067	0.00615304	0.00856859	0.00589614	0.00555748	0.0137101	0.0164598	0.0105282	0.00729387	0	0.0186406	0.022099	0.0188712	0.00634174	0.0166936	0.0123028	0.00949837
TGA71540.1	exodeoxyribonuclease V subunit alpha [Aliivibrio fischeri]	0.003	14	74.3	0.00428337	0.00285729	0.00288486	0.00505428	0.00351924	0.00242163	0.00570634	0.00337856	0.00450684	0.00432408	0.00499282	0.00848373	0.00382798	0.00648314	0.00645891	0.00520929	0.00411378	0.00378971	0.00520149
TGA73306.1	50S ribosomal protein L28 [Aliivibrio fischeri]	0.003	5	9	0.507414	0.984666	0.927889	0.108861	0.303196	0.12518	0.314639	0	0	0	0	0.0121818	0.0989387	0.100539	0.0779043	0.01122	0	0	0
TGA70404.1	glycerate kinase [Aliivibrio fischeri]	0.003	18	38.8	0.0114831	0.00170222	0.00343728	0.0022583	0	0.00216401	0.00611914	0	0	0.00193203	0	0	0.0022805	0	0	0	0	0.0022577	0.00232407
TGA69630.1	DUF4145 domain-containing protein [Aliivibrio fischeri]	0.003	13	14	0.0297358	0	0.0160217	0.0631576	0.0325748	0.0201736	0.0316914	0	0	0.0240147	0.022183	0.0549689	0.014173	0.0288044	0.0430451	0.0289309	0.0152312	0	0.0649971
TGA71861.1	thioredoxin TrxC [Aliivibrio fischeri]	0.003	9	16	0.0299836	0.00888935	0.00448756	0.0294833	0.0164231	0.0226019	0.0106518	0.00525554	0	0.00504476	0.00465997	0.0329923	0.0178639	0.0121019	0.0482265	0.012155	0.0447945	0.00589511	0.030342
TGA71616.1	YaeP family protein [Aliivibrio fischeri]	0.003	5	7.4	0.0105824	0.0282368	0.0190061	0.0749223	0.0811496	0.119657	0.0789489	0.0890351	0.0668073	0.0640981	0.0197363	0.0279464	0.0378295	0	0.0638292	0.05148	0.0135513	0.0374513	0.0771044
TGA73268.1	3'-5' exonuclease [Aliivibrio fischeri]	0.003	5	22.7	0.00716025	0.00636849	0.0128599	0.0211224	0.0196097	0.0121443	0.00381558	0.00753033	0	0.00361415	0	0.018909	0.0255961	0.01734	0.0172752	0.00870806	0.0229226	0.00422336	0.0130425
TGA72168.1	hypothetical protein VFES401_06730 [Aliivibrio fischeri]	0.003	4	13.6	0.012407	0.00551753	0.0111415	0.00731999	0.0203873	0.0210431	0.0264459	0.00652412	0.00652715	0.00626246	0.0231392	0.0163824	0.00739197	0.015023	0	0.015089	0.00794386	0	0.00753319
TGA69643.1	type II secretion system protein GspF [Aliivibrio fischeri]	0.003	11	44.6	0.0106872	0.00316848	0.00159953	0.00840712	0.00585379	0.00604209	0.00949173	0.00374652	0.00187413	0.00719253	0.00332196	0.00705577	0.0127347	0.00431353	0.00644612	0.00433248	0.00456182	0	0.00865198
TGA70031.1	iron-sulfur cluster carrier protein ApbC [Aliivibrio fischeri]	0.003	10	38.3	0.00608117	0.00721164	0.00546092	0.00717565	0.0177647	0.00458404	0.00432074	0.0106591	0.0106641	0.0102316	0.00756096	0.0187359	0.00966162	0.00736338	0.00978115	0.00986096	0.010383	0.0119563	0.00984619
TGA70285.1	amylo-1,6-glucosidase [Aliivibrio fischeri]	0.003	21	74.3	0.00219727	0	0.00197316	0.00259273	0.00240705	0.00124224	0.00351266	0	0.00231191	0.00221815	0.00204896	0.00290131	0.00261822	0.00532112	0.00662654	0.00534449	0.00140685	0.00129602	0.00266824
TGA72341.1	sulfurtransferase FdhD [Aliivibrio fischeri]	0.003	11	30.8	0.00257923	0.0091761	0.0115808	0.00608688	0.00282548	0.0145819	0.00824658	0.00813761	0.00814139	0.00520749	0.00481029	0.0136226	0.00307336	0.00936918	0.00933416	0.00627355	0.00330282	0.00912792	0.0125283
TGA73304.1	bifunctional phosphopantothenoylcysteine decarboxylase/phosphopantothenate--cysteine ligase CoaBC [Aliivibrio fischeri]	0.003	10	45.5	0.00675686	0.00150243	0.00151692	0.00797295	0.00555148	0.00764007	0.00360062	0	0	0	0	0.00669139	0.00402567	0	0	0	0	0.00199271	0.00615387
TGA70053.1	hypothetical protein VFES401_10050 [Aliivibrio fischeri]	0.003	7	10.3	0.00799562	0.0213344	0.0143602	0	0.008759	0.0271223	0	0.0168177	0.00841277	0.0322864	0.0223679	0.0105575	0.0190549	0.0387259	0	0.029172	0.0102387	0	0
TGA73373.1	DHH family phosphoesterase [Aliivibrio fischeri]	0.003	14	34.8	0.0136203	0.00807613	0.0101926	0.0107144	0.00994713	0.00256678	0.0145161	0.00716213	0.00477697	0.00458325	0.00846733	0.014987	0.0135247	0.0219895	0.0136921	0.011043	0.0348828	0.00535581	0.00551325
TGA71465.1	phosphoserine phosphatase [Aliivibrio fischeri]	0.003	14	35.7	0.00442834	0.00393866	0.00397667	0.00261267	0.00242557	0.00500719	0.00471958	0.00465722	0.0116485	0.00894086	0.00619417	0.00877087	0.00527673	0.00804308	0.00801302	0.0053856	0.00283535	0.00261199	0.0107551
TGA72451.1	hypothetical protein VFES401_08255 [Aliivibrio fischeri]	0.003	18	61.1	0.00405031	0.00120081	0.0012124	0.00318619	0.00443702	0.00610632	0.00287779	0	0	0.00136294	0	0.00356539	0.00643503	0.00163477	0.00488599	0.0032839	0.00172887	0	0.00655797
TGA71857.1	DNA translocase FtsK [Aliivibrio fischeri]	0.003	23	124.3	0.00188708	0.00167841	0.00112974	0.00296895	0.00137816	0.000711248	0.00268158	0.00264615	0.00132369	0.00127001	0.00234628	0.0033223	0.00224861	0.00152331	0.000758808	0.000765	0.00161099	0.00222613	0.00152771
TGA70071.1	serine protease [Aliivibrio fischeri]	0.003	14	32.3	0.00731802	0.0021696	0.00219054	0.0172702	0.00534448	0.0027582	0.00259977	0.0153925	0.00769983	0.0123126	0.0113735	0.0161047	0.00872002	0.00590735	0.00588527	0.00889994	0.0218658	0.0143881	0.0118488
TGA68769.1	ABC-F family ATPase [Aliivibrio fischeri]	0.003	14	59.9	0.0026851	0.00238818	0.00241123	0.00475253	0.00294146	0.00151804	0.00429253	0.00141194	0	0.00135531	0	0.00177272	0.00319951	0.00325125	0.00485864	0.00163276	0	0	0.00163032
TGA68756.1	DUF3346 domain-containing protein [Aliivibrio fischeri]	0.003	18	75.8	0.00435465	0.00677796	0.00293287	0.0025692	0.00477041	0.00615482	0.0058013	0.00114493	0.0137455	0.00219802	0.00203036	0	0.00518892	0.00527282	0.00393983	0.00132399	0.00139408	0.00128426	0.00264402
TGA73257.1	NAD(P)/FAD-dependent oxidoreductase [Aliivibrio fischeri]	0.003	11	43.6	0.00726874	0.00484874	0	0.00643272	0.00199068	0.00205472	0.00387339	0.00191111	0	0.00183446	0.00338907	0.00479888	0	0.00220034	0	0.00221	0.00232699	0	0.00441338
TGA69644.1	type II secretion system protein GspE [Aliivibrio fischeri]	0.003	16	55.2	0.00576838	0	0.00259001	0.00510492	0.00315956	0.00978358	0.00768469	0.00151663	0.004552	0	0.00268952	0.00380833	0.00515512	0.0087308	0.00869817	0.00701531	0.00369334	0.00170119	0.00700481
TGA70417.1	carbonate dehydratase [Aliivibrio fischeri]	0.003	9	25.6	0.0285306	0.00845859	0.0085402	0.0299249	0.0277819	0.0143378	0.0236499	0.0100017	0.0166773	0.0096006	0.00886831	0.00837161	0.0113322	0.0153539	0.0152965	0.0192767	0	0.0186982	0.0153982
TGA70524.1	phosphoglycolate phosphatase [Aliivibrio fischeri]	0.003	4	25.3	0.00634014	0	0	0.00374061	0.00347273	0.00716888	0.00337855	0.00666782	0.00333546	0.0032002	0.00591221	0	0	0	0.00764825	0.00385533	0	0	0.00384956
TGA70592.1	protein-disulfide reductase DsbD [Aliivibrio fischeri]	0.003	12	67	0.00351027	0.00520352	0.00210149	0.00828409	0.00640903	0.00661519	0.00498817	0.00246113	0.00123114	0.00236242	0.00109111	0.00618002	0.00697129	0.00708401	0.00564603	0.00853815	0.00599341	0	0.00852536
TGA68715.1	hypothetical protein VFES401_17765 [Aliivibrio fischeri]	0.003	61	382.4	0.000636631	0.000943723	0.00171509	0	0.000697414	0.0014397	0.000904667	0.000669535	0.000446564	0.00149959	0.000791549	0.000840617	0.00126433	0.00102782	0.000255994	0.00206467	0.00108698	0.00325439	0.00103079
TGA70197.1	glycine cleavage system protein R [Aliivibrio fischeri]	0.003	9	19.7	0.00822406	0.0146293	0.00738524	0.0145563	0.00900926	0.00929906	0.00438247	0.00864912	0.0129797	0.0124533	0.0115035	0.0162888	0.0195993	0.00497905	0.0198418	0.0100018	0.00526564	0.0145525	0.00998685
TGA73244.1	YihA family ribosome biogenesis GTP-binding protein [Aliivibrio fischeri]	0.003	10	24.2	0.016735	0.0029769	0.00901686	0.0276457	0.0109997	0.015138	0.0178356	0.01056	0.0176081	0.0101364	0.00936329	0.0132583	0.0159529	0.0243163	0.0161503	0.0122115	0.017144	0.0118451	0.0243865
TGA68319.1	type VI secretion system-associated FHA domain protein TagH [Aliivibrio fischeri]	0.003	11	54.7	0.00888402	0.00263388	0.00132965	0	0.00162204	0.00334843	0.00157805	0	0	0	0	0.0019551	0.00176434	0.00179287	0.00178617	0	0.00189606	0.0017467	0
TGA70471.1	ADP-ribose diphosphatase [Aliivibrio fischeri]	0.003	9	23.7	0.0101831	0.00603805	0.00609631	0.0120158	0.00743689	0.0115142	0.0072352	0	0	0.0102799	0.00316526	0.00896394	0.012134	0.0164403	0.0081894	0.0165125	0.0130399	0.00800845	0.0123658
TGA70576.1	elongation factor P [Aliivibrio fischeri]	0.003	8	20.6	0.118658	0.0374487	0.0446846	0.0587157	0.0670902	0.0649203	0.0571119	0.00805104	0.00402739	0.0231844	0.021416	0.0252707	0.041049	0.0973298	0.0554092	0.0651715	0	0	0.0418332
TGA73269.1	hypothetical protein VFES401_00720 [Aliivibrio fischeri]	0.003	8	21.4	0.0151496	0	0.0170055	0.0178762	0.016596	0.0171298	0.00807297	0.00398315	0	0	0.0105953	0.0250047	0.018052	0.0183439	0.0137065	0.0184244	0.00969987	0.00893575	0.022996
TGA71911.1	protein TolQ [Aliivibrio fischeri]	0.004	5	25	0.00946849	0.00842149	0.0170055	0.0148968	0.006915	0.0214123	0.0201824	0.0165964	0.0166042	0.0159308	0.0147157	0.0208372	0.00752165	0.0305731	0.0152294	0.00767684	0.0161664	0.0111697	0.0153307
TGA72675.1	bifunctional tetrahydrofolate synthase/dihydrofolate synthase [Aliivibrio fischeri]	0.004	9	46.7	0.00337843	0	0	0.00797295	0.00370099	0.00573005	0.00540093	0.00355304	0	0.00170527	0.0015752	0.00446093	0	0.00204538	0.00203774	0.00410873	0.00216312	0	0.00410258
TGA71538.1	exodeoxyribonuclease V subunit gamma [Aliivibrio fischeri]	0.004	25	130.3	0.000631787	0.000561925	0.00113469	0.00298198	0.00138421	0.00285748	0.00202001	0.00199332	0.00066475	0.00127558	0.00117829	0.00166844	0.0030113	0.00153	0.00228642	0.00307343	0.00161806	0.0022359	0.00153442
TGA71591.1	exodeoxyribonuclease VII large subunit [Aliivibrio fischeri]	0.004	12	50.4	0.00160268	0.00427639	0.00287843	0.00189113	0.0017557	0.00362436	0.00341618	0.0101131	0.00674521	0.00808959	0.00448353	0.00211621	0.00572919	0.00194061	0.00386671	0.00194913	0.00820924	0.00756255	0.00194621
TGA71326.1	type II secretion system protein [Aliivibrio fischeri]	0.004	5	15.2	0.0381248	0.0296704	0.0171181	0.0337398	0.052206	0.0269426	0.0406321	0.0501191	0.0350997	0.00481089	0	0.0314628	0.0397502	0.0346225	0.0172466	0.0347746	0.042718	0	0.0115742
TGA71938.1	GNAT family N-acetyltransferase [Aliivibrio fischeri]	0.004	5	15.9	0.0154201	0	0.00461578	0	0.0168924	0.0116238	0.0164343	0.0054057	0.00540821	0	0.00958622	0.0203609	0.0244991	0.0186714	0.0186016	0.00625115	0.00658205	0.00606354	0.0124836
TGA70033.1	orotidine-5'-phosphate decarboxylase [Aliivibrio fischeri]	0.004	6	25.3	0.00615047	0.00820555	0.00276157	0.00725743	0.0134754	0.0139089	0.00655497	0.00323418	0.00323568	0	0.00286767	0	0.0109932	0.0074473	0.00370973	0.00374	0.0157519	0.00362776	0.0074688
TGA71702.1	ribosome silencing factor [Aliivibrio fischeri]	0.004	6	12.1	0.0336264	0.0179449	0.0241573	0.00793569	0.0294695	0.0152087	0.0358379	0.0141458	0.0141523	0.0203676	0.0125427	0.0177603	0.0240412	0.00814331	0.00811287	0.0163581	0.00861203	0.00793361	0.00816682
TGA71566.1	DUF3549 family protein [Aliivibrio fischeri]	0.004	13	39.1	0.00417163	0	0	0.00984486	0.00913983	0.00707537	0.00444598	0.00219362	0	0.00631691	0.0116702	0.00550828	0	0	0.00754849	0	0	0.00492114	0
TGA73367.1	glycosyltransferase [Aliivibrio fischeri]	0.004	13	40.9	0.00589841	0.00174872	0.00353119	0.00464	0.00861541	0.00444627	0	0	0	0	0.00183343	0.0103845	0.0140569	0.00238069	0.00711538	0.0047823	0.0100709	0	0.00238757
TGA72491.1	thiopurine S-methyltransferase [Aliivibrio fischeri]	0.004	9	24.6	0.00675686	0.00901455	0.00606769	0.00797295	0.0148039	0.0114601	0.0252043	0.00710608	0.00355469	0.00341054	0.0031504	0.0133828	0.0281797	0.0204538	0.0163019	0.0164349	0.00865246	0	0.0164103
TGA69645.1	type II secretion system protein GspC [Aliivibrio fischeri]	0.004	12	33.3	0.011914	0.00423863	0.00641929	0.00562331	0.0052206	0.00808279	0.00761853	0.00751786	0.00752135	0.00481089	0.00666592	0	0.0085179	0.00577042	0.00862328	0.00869365	0.00610257	0	0.00578708
TGA73428.1	preprotein translocase subunit SecY [Aliivibrio fischeri]	0.004	13	48.3	0	0.00144477	0.00583484	0.00383349	0.00889741	0.00734689	0.00865611	0.0034167	0.0102548	0.00655932	0.00302951	0.00857948	0.00193559	0.00590068	0.00979771	0.00197553	0.00832043	0.00191624	0.00789029
TGA69696.1	accessory factor UbiK family protein [Aliivibrio fischeri]	0.004	7	9.7	0.0260098	0.0385562	0.0311426	0.0102304	0.0284931	0.0294097	0.0462007	0.00911805	0.00912229	0.00875235	0.0161695	0.0457917	0.0413238	0.031494	0.0313763	0.0421764	0.0222045	0.0102277	0.0315849
TGA72340.1	DUF3305 domain-containing protein [Aliivibrio fischeri]	0.004	7	17.8	0.0236712	0.016843	0.0297596	0.0223452	0.0155588	0.0214123	0.0151368	0.00497893	0.0099625	0.0143377	0.0176588	0.0250047	0.022565	0.0171974	0.0285552	0.0172729	0.0242497	0	0.0287451
TGA71316.1	MSHA biogenesis protein MshI [Aliivibrio fischeri]	0.004	13	54.2	0.00443289	0.00262847	0.00398075	0.00871786	0.00971224	0.00835388	0.00472443	0.004662	0.00155472	0.0059667	0.00413369	0.00585325	0.00880358	0.00357837	0.00713	0.00539113	0.00378434	0.00174311	0.0107661
TGA68379.1	ATP-dependent dethiobiotin synthetase BioD [Aliivibrio fischeri]	0.004	8	24.4	0.00636819	0	0.00285933	0.00751433	0.0069762	0.0036003	0.0101805	0	0	0.00321436	0	0	0.00379411	0.00385546	0.0076821	0	0	0	0
TGA70208.1	phosphoribosylglycinamide formyltransferase [Aliivibrio fischeri]	0.004	6	23.3	0.0135137	0.00901455	0.00910153	0.00797295	0.00740197	0.00764007	0.00720124	0	0	0.00341054	0	0.00892185	0.00805135	0.00818154	0.0122264	0.00821747	0.0129787	0.0119563	0.00820516
TGA70102.1	heme lyase CcmF/NrfE family subunit [Aliivibrio fischeri]	0.004	13	72.9	0.00220738	0.00490823	0.00396447	0.00260466	0.00120906	0.00249591	0.00235255	0.00812513	0.00464509	0.00891344	0.010292	0.00437198	0.00394541	0.0040092	0.00532563	0.00402681	0.0056533	0.00390596	0.0067013
TGA71444.1	30S ribosomal protein S15 [Aliivibrio fischeri]	0.004	4	10.1	0.129367	0.0143828	0.0435646	0.0190813	0.0354297	0.0457117	0.0344688	0.00850335	0	0.0081623	0.00753973	0.0106762	0	0	0	0.00983326	0	0	0
TGA70416.1	ABC transporter ATP-binding protein [Aliivibrio fischeri]	0.004	11	34.2	0.00471872	0.00419694	0.00423743	0.011136	0.0103385	0.00800329	0.00754359	0.0024813	0.00248246	0.00238179	0.00220012	0.00623067	0.00562274	0.00285683	0.00284615	0.00286938	0	0	0.00286508
TGA72119.1	hypothetical protein VFES401_06475 [Aliivibrio fischeri]	0.004	12	52.4	0.00309508	0.00137642	0.0013897	0.00182606	0	0.00174982	0.00164932	0.00162752	0.00162828	0.00156225	0.00144309	0	0.00184402	0.00187384	0.00186683	0	0.00594508	0	0
TGA70371.1	aerobic respiration two-component sensor histidine kinase ArcB [Aliivibrio fischeri]	0.004	18	89.3	0	0.00243667	0.00246018	0.00538781	0.00300118	0.00413029	0.00389305	0.000960404	0	0.000921885	0.000851568	0.00361743	0.00217632	0.00442301	0.00220324	0.00222122	0.0023388	0.00107728	0.00221789
TGA72020.1	ThiF family adenylyltransferase [Aliivibrio fischeri]	0.004	11	42.9	0.00763507	0.0101862	0.0085704	0.00675692	0.00418202	0.00647481	0.0020343	0	0.00401671	0.00192691	0	0.00504073	0.0045489	0.00693369	0.00690777	0.00464276	0.00977705	0.00675514	0.00695371
TGA70328.1	flagellin [Aliivibrio fischeri]	0.004	11	39.9	0	0	0.00171408	0.00225231	0.00418202	0	0.0040686	0.00401484	0.00401671	0	0.00177994	0	0	0.00231123	0.00921037	0	0.00244426	0	0
TGA71534.1	multidrug DMT transporter permease [Aliivibrio fischeri]	0.004	4	10.8	0.0224877	0.020001	0.020194	0	0.0164231	0.0254271	0.0159777	0	0	0	0	0	0	0	0	0	0	0	0
TGA71451.1	N-acetyltransferase [Aliivibrio fischeri]	0.004	8	18.5	0.00861803	0.0153301	0.015478	0.0254227	0.0141613	0.0146168	0.022962	0.0226586	0.0181353	0.0130499	0.0160727	0.0113794	0.0102691	0.0104351	0.00519807	0.0209619	0.0331073	0.0304993	0.00523263
TGA73398.1	transcriptional regulator [Aliivibrio fischeri]	0.005	6	26.2	0	0.00547037	0.0138079	0.00725743	0.0101065	0.00347721	0.00655497	0.00323418	0.00970705	0.0093134	0.00860302	0.00812117	0.00732879	0.00372365	0.0148389	0.00748	0.0118139	0.014511	0.0149376
TGA71819.1	TetR/AcrR family transcriptional regulator [Aliivibrio fischeri]	0.005	11	20.7	0.0119934	0.014223	0.00359005	0.0188693	0.0131385	0.00904075	0.0127822	0.00420443	0	0.0121074	0.00745595	0.0211151	0.0190549	0.0484074	0.0144679	0.014586	0.0204775	0.0141483	0.0145642
TGA70652.1	UDP-N-acetylmuramate dehydrogenase [Aliivibrio fischeri]	0.005	11	39.1	0.00618572	0	0.0018516	0.00729902	0.0067763	0.00932571	0.00439502	0.00433695	0	0	0	0.00272257	0.00245693	0.00499332	0.00248733	0.00250762	0	0.00243237	0.0100155
TGA68644.1	ABC transporter ATP-binding protein [Aliivibrio fischeri]	0.005	8	24.2	0.00639649	0.00568918	0.0143602	0.0150955	0.0070072	0.0216978	0.00681717	0.00672709	0.00336511	0.00322864	0.00596476	0.016892	0.0114329	0.0154904	0.0154325	0.0116688	0.0040955	0.00377287	0.00776755
TGA72286.1	fumarate/nitrate reduction transcriptional regulator Fnr [Aliivibrio fischeri]	0.005	10	28.1	0.0115137	0.0128007	0.0206787	0.0135859	0.00630648	0.00650934	0.0153386	0.00908158	0.0030286	0.00290578	0.00536828	0.0114021	0.0171494	0.020912	0.0208338	0.0105019	0.0110578	0.00339558	0.0139816
TGA70281.1	extracellular solute-binding protein [Aliivibrio fischeri]	0.005	9	41.1	0.00763507	0	0.00342816	0.00450461	0.00209101	0.00863308	0.0061029	0.00200742	0.00200835	0	0.00177994	0.00504073	0.00909781	0.00693369	0.00460518	0.00928552	0.00244426	0.00225171	0.00695371
TGA68097.1	GTP-binding protein [Aliivibrio fischeri]	0.005	9	36	0.00222788	0.00198153	0.00400129	0.00788656	0.00732177	0.0125955	0.00949761	0.00702908	0.00468823	0.00224906	0.00207751	0.00588345	0.0132735	0.0134881	0.00537509	0.0108379	0.0142645	0.00525632	0.00541083
TGA71315.1	RNase E specificity factor CsrD [Aliivibrio fischeri]	0.005	22	74.7	0.00109197	0.00194244	0	0.00386549	0	0.0024694	0	0.0011484	0	0.00110234	0	0.00288369	0.00260233	0.00528882	0.00395179	0.00398404	0	0	0.00265205
TGA70379.1	efflux RND transporter permease subunit [Aliivibrio fischeri]	0.005	21	113.4	0.00139458	0.000620187	0.000626171	0.00164558	0.0022916	0.00157688	0.0014863	0	0	0.00070392	0	0.00368286	0.00166176	0.00337726	0.0042058	0.00169605	0.00178583	0.000822574	0.00338701
TGA70025.1	23S rRNA pseudouridine(955/2504/2580) synthase RluC [Aliivibrio fischeri]	0.007	15	35.9	0.00456892	0.0081274	0	0.0134781	0.00500514	0.00774922	0.00973882	0.00240253	0.0048073	0.0092247	0.00639082	0.00301644	0.0108885	0.00276614	0.0027558	0.00555657	0.00292536	0.00538982	0.00554825
TGA70083.1	YfcL family protein [Aliivibrio fischeri]	0.007	6	9.7	0.0418375	0.029769	0.0375703	0.0296204	0.0183328	0.0283838	0.0178356	0.0263999	0.0176081	0.0422352	0.0390137	0.0220972	0.0199411	0.0303954	0.0201878	0.0305288	0.0428599	0.0592253	0.0203221
TGA72398.1	DUF3802 family protein [Aliivibrio fischeri]	0.007	3	12.4	0	0	0	0.0229492	0.0213057	0.021991	0.0207279	0	0.00682117	0.00654455	0	0.00856016	0.00772494	0.0156997	0	0.00788433	0.00830169	0.0152954	0.015745
TGA68056.1	glucose-6-phosphate dehydrogenase [Aliivibrio fischeri]	0.007	12	57.4	0.00143921	0.00128007	0.00387725	0.00339648	0.00157662	0.00650934	0.00306773	0	0	0	0.00402621	0.00190035	0.00171494	0.005228	0.00694462	0.00175032	0.00184297	0	0.0052431
TGA68461.1	glutaredoxin [Aliivibrio fischeri]	0.007	8	13.6	0.0119934	0.026668	0.0161552	0.014152	0.0394155	0.0203417	0.0127822	0.0126133	0.0378575	0.0302685	0.0279598	0.0158363	0.0214367	0.0145222	0.0506378	0.021879	0.0230372	0.0282965	0.0436925
TGA70017.1	acyl carrier protein [Aliivibrio fischeri]	0.007	3	8.5	0.112146	0.0831212	0.100708	0.17644	0.112616	0.0422685	0.139442	0.167085	0.196662	0.160384	0.16558	0.0616998	0.0556798	0.0452641	0.0676424	0.113657	0.0359021	0.0551231	0.0907896
TGA72692.1	Slp family lipoprotein [Aliivibrio fischeri]	0.007	5	20.2	0.00393227	0.00349745	0.00353119	0.00464	0.00430771	0	0	0.00827102	0.0248246	0.00793929	0.00366686	0.0103845	0.0187425	0.0190455	0.00948718	0.0239115	0.0151064	0	0.0286508
TGA70162.1	hypothetical protein VFES401_10605 [Aliivibrio fischeri]	0.007	9	23.8	0.00341045	0	0.0030626	0.00804852	0.00747213	0	0.00363475	0.00358672	0.00358839	0.00688574	0.00318026	0	0.0121915	0.00412954	0	0	0	0	0.00414147
TGA70100.1	cytochrome c-type biogenesis protein CcmH [Aliivibrio fischeri]	0.007	9	19.5	0.00841644	0.0149715	0.003779	0.0148968	0.01844	0.00475829	0.00896996	0.00442572	0	0.00424822	0.00392418	0.00555659	0.0100289	0.00509552	0.0101529	0.0102358	0.0107776	0	0.0102205
TGA68414.1	MotA/TolQ/ExbB proton channel family protein [Aliivibrio fischeri]	0.007	17	49.1	0.00159912	0	0	0.00566079	0.0035036	0.00542445	0.00511288	0	0	0.00161432	0.00298238	0.00211151	0.00381097	0.00774519	0.00771624	0	0	0	0.00970944
TGA68397.1	FAD-dependent oxidoreductase [Aliivibrio fischeri]	0.007	9	49.3	0.00333151	0.00148156	0	0.0117933	0.00182479	0.00753396	0.00355061	0.00350369	0.00876331	0	0	0.0109974	0.00793952	0.0080679	0.00602831	0.0060775	0.00213307	0	0.0121368
TGA72384.1	hypothetical protein VFES401_07900 [Aliivibrio fischeri]	0.007	3	12.6	0.0955229	0.181248	0.0800612	0.0150287	0.0209286	0.0216018	0.013574	0	0	0	0	0.00840865	0.0151764	0.0154218	0.0230463	0.00774478	0.00815476	0	0.0154664
TGA71708.1	magnesium/cobalt transporter CorC [Aliivibrio fischeri]	0.007	8	33.2	0.0024644	0	0.00442609	0.00872383	0.00809908	0.00278653	0.0105059	0.00259177	0.00259298	0.00497565	0	0	0.00587307	0.00596804	0.00297287	0.00299712	0.00631156	0.00581436	0.00299264
TGA70315.1	anaerobic C4-dicarboxylate transporter [Aliivibrio fischeri]	0.007	7	47.7	0.00325613	0.00434412	0.00584804	0.00192108	0.00891753	0.0110453	0.00694056	0.00171221	0.00342602	0.00328708	0.00151818	0.00429945	0.00581992	0.00591403	0.00589192	0.00594	0.00625444	0.00576174	0.00593111
TGA69624.1	cell division ATP-binding protein FtsE [Aliivibrio fischeri]	0.007	12	24.8	0.00324147	0	0	0.0152994	0.0213057	0.0183259	0.0172732	0.003409	0.00341058	0	0	0.00428008	0.00386247	0	0.0117308	0	0	0.00382386	0
TGA72622.1	hypothetical protein VFES401_09260 [Aliivibrio fischeri]	0.007	10	31.2	0.010354	0.0184182	0.00929796	0.00305439	0.0056713	0	0.011035	0	0.00272356	0	0	0.00683581	0.00616884	0.00313429	0.00936774	0.00629612	0.0033147	0	0.00314334
TGA71554.1	NADPH-dependent 7-cyano-7-deazaguanine reductase QueF [Aliivibrio fischeri]	0.007	10	32.3	0.0153652	0.0022777	0.00229967	0.0151089	0.0112215	0.0115825	0.00818788	0	0	0.00517043	0.00477605	0.0101442	0.00915447	0.00930249	0.012357	0.0062289	0	0	0.00621957
TGA68599.1	2-dehydro-3-deoxy-D-gluconate 5-dehydrogenase KduD [Aliivibrio fischeri]	0.007	12	26.9	0.00573391	0.00509986	0.00772361	0.0101488	0.00628136	0.00648341	0.00611101	0.0120605	0.00603307	0.00578841	0.0133672	0.00757114	0.00683242	0.0173572	0.00691695	0.00348669	0.00367126	0.00676411	0.00696295
TGA72391.1	type VI secretion system tip protein VgrG [Aliivibrio fischeri]	0.007	19	84	0.0057263	0.0050931	0.00342816	0.00112615	0	0.00215827	0.0020343	0.00100371	0.00100418	0	0	0	0	0	0.0011513	0	0	0.00225171	0
TGA70631.1	TerB family tellurite resistance protein [Aliivibrio fischeri]	0.007	7	20.1	0.00817734	0.0072731	0.00734328	0.0144736	0.0223952	0.0138693	0.0174303	0.00429999	0	0.0123826	0.0076254	0.0215949	0.0243599	0.0148523	0.00986451	0.01989	0.0104714	0.00482327	0.0297903
TGA72624.1	NADPH-dependent 2,4-dienoyl-CoA reductase [Aliivibrio fischeri]	0.007	20	73.9	0.00107887	0.00191914	0.000968828	0.00254608	0.00236375	0.00121989	0	0.00113463	0.00113516	0.00108912	0.00100605	0.00284911	0.00257112	0.00522539	0.00520586	0.00131208	0.00138154	0	0.00262024
TGA72486.1	methyl-accepting chemotaxis protein [Aliivibrio fischeri]	0.009	6	50.9	0.00462273	0.0068526	0.00553498	0.00545473	0.00506409	0.00696932	0.0114958	0.00810276	0.0129704	0.00933334	0.0100583	0.00406928	0.00367224	0.00559743	0.00371767	0.00562201	0.00591962	0.00908882	0.0037424
TGA71356.1	phospholipid-binding protein MlaC [Aliivibrio fischeri]	0.01	6	24.2	0.00337843	0	0.00606769	0.00398647	0.00370099	0.00764007	0	0.00710608	0.0106641	0.00341054	0.0031504	0.00446093	0.00805135	0	0.00407548	0.00821747	0	0	0.0123077
TGA70662.1	5'/3'-nucleotidase SurE [Aliivibrio fischeri]	0.01	7	27.9	0.00280002	0.0024904	0.00251443	0.00660793	0.00306735	0.00316602	0.0119367	0.00588948	0.00294611	0.00282663	0.00261103	0.00369719	0.00333645	0.0135616	0.00675546	0.00340529	0.00358555	0.0033031	0.00680039
TGA70544.1	acetylornithine deacetylase [Aliivibrio fischeri]	0.01	9	41.9	0.00761487	0	0	0.00673904	0.00417095	0.00861024	0.00405784	0	0	0.00192181	0.00887613	0.00754109	0.0113422	0.00691535	0.0022965	0.00694572	0.00487559	0.00224576	0.00231177
TGA72123.1	DUF469 family protein [Aliivibrio fischeri]	0.01	5	16.2	0.0205602	0.00914333	0.00923155	0.0303257	0.0112616	0.0348715	0.0219123	0.0378399	0.00540821	0.0103778	0.0287587	0.0610828	0.0367486	0.0186714	0.0310027	0.0312557	0.0460744	0.0363813	0.0436925
TGA68801.1	DNA-binding protein VF530 [Aliivibrio fischeri]	0.01	7	16.2	0.0365017	0.0139138	0.00936534	0.00615304	0.0114248	0.0117923	0.0166724	0.0109681	0.00548659	0.0052641	0.00972515	0.00688534	0.0124271	0.012628	0.00629041	0	0.0133549	0.00615142	0.0189967
TGA68897.1	DEAD/DEAH box helicase [Aliivibrio fischeri]	0.01	16	55.1	0	0	0	0.00168811	0	0	0.00152472	0.00300914	0.00150527	0	0.00133407	0	0	0	0.0017258	0	0.00183198	0.005063	0.00173728
TGA71979.1	imidazole glycerol phosphate synthase subunit HisH [Aliivibrio fischeri]	0.01	12	22.5	0.00352748	0.00313742	0.00316769	0.0166494	0.0270499	0.0199428	0.0187973	0.00370979	0.00371152	0.00356101	0.00986817	0.0186309	0.00420328	0.0128137	0.0170211	0.01716	0.0135513	0.00416126	0.00856715
TGA73219.1	twin-arginine translocase subunit TatA [Aliivibrio fischeri]	0.01	7	9	0.0526541	0.0234158	0.039403	0.0621307	0.0384542	0.0496139	0.0280585	0.036917	0.0369341	0.0708727	0.090017	0.0347626	0.0731985	0.0318781	0.0211726	0.0747088	0.0674259	0.0621144	0.0532835
TGA71884.1	electron transport complex subunit RsxG [Aliivibrio fischeri]	0.01	9	23	0.0102801	0.00304778	0.00307718	0.00808685	0.0112616	0.0154984	0.0146082	0	0.00360547	0	0.00958622	0.013574	0.0163327	0.00829842	0.0248022	0.00833486	0.0131641	0	0.0166448
TGA70252.1	hydrogen peroxide-inducible genes activator [Aliivibrio fischeri]	0.011	10	33.3	0.00240671	0.00428116	0.0064837	0.00851959	0.00527298	0.00816389	0.0128249	0.00759329	0.00506455	0.00485916	0.00448853	0.00953355	0.00286779	0.00291416	0.00290327	0.00585392	0	0	0.00292257
TGA72511.1	amino acid ABC transporter substrate-binding protein [Aliivibrio fischeri]	0.011	12	37.1	0	0	0	0.00496561	0	0.00237915	0	0.00885144	0.00442778	0	0.00981046	0.0027783	0.00501444	0	0.00761471	0.0102358	0.013472	0	0.0102205
TGA68643.1	FtsX-like permease family protein [Aliivibrio fischeri]	0.011	16	90.7	0.00263592	0.00312592	0.00157804	0.0041471	0.00481264	0.00298047	0.00468212	0.0018481	0.000924481	0.00354796	0.00163867	0.0034805	0.00209394	0.0042556	0.00317977	0.00427429	0.00562569	0.00414601	0.00640183
TGA71545.1	tRNA cyclic N6-threonylcarbamoyladenosine(37) synthase TcdA [Aliivibrio fischeri]	0.012	10	29.5	0.00535023	0.00713792	0.0120113	0	0.00293052	0	0.00570209	0.00281338	0	0.00270054	0	0.00706452	0.00637523	0.00323916	0.00322705	0	0.00685121	0.00315575	0.00649702
TGA70571.1	elongation factor P--(R)-beta-lysine ligase [Aliivibrio fischeri]	0.012	12	37.1	0.00658176	0.00195132	0.00197015	0.0103551	0	0.00496139	0.00935283	0.00230731	0	0.00664432	0.00409168	0.00869065	0	0.00265651	0.00529315	0.00533634	0.00280941	0	0.00799253
TGA71387.1	YggS family pyridoxal phosphate-dependent enzyme [Aliivibrio fischeri]	0.012	8	26.4	0.00304918	0.00542401	0.0109527	0.00719592	0.00668059	0.0172387	0.0129988	0	0	0.00307816	0	0.0120785	0.00363334	0.00738418	0.0110349	0.00741661	0.00390461	0	0.00370275
TGA69036.1	ATP-binding cassette domain-containing protein [Aliivibrio fischeri]	0.012	12	38.1	0.00213533	0	0	0.00755892	0.0046784	0.00724333	0.00227576	0.00224569	0.00449347	0.00431125	0	0.00563904	0.00763325	0.00517112	0.00515179	0.00779074	0.00273438	0.00251898	0.00518605
TGA68647.1	HTH-type transcriptional regulator HdfR [Aliivibrio fischeri]	0.012	8	32.7	0.00746995	0	0	0.00881439	0.0109109	0.00281546	0.00530749	0	0	0.00251365	0	0.00657562	0.00296702	0.00602999	0.00901118	0.00302824	0.00318854	0	0.0030237
TGA70663.1	RNA polymerase sigma factor RpoE [Aliivibrio fischeri]	0.012	9	21.8	0.0112438	0.0166675	0.0134627	0.0221125	0.0164231	0.0127136	0.0199722	0	0	0.00378357	0	0.0148465	0.0133979	0.0136146	0.00904247	0.00911625	0.00479941	0	0.0227565
TGA70077.1	porin [Aliivibrio fischeri]	0.012	10	37.9	0.00611563	0.00181312	0.00183062	0.00721631	0.0111659	0.00691502	0.0108631	0.0021439	0.0042898	0.00617375	0.00190095	0.00269172	0.00728727	0.00987347	0.00245914	0.0148752	0.0104418	0.00721441	0.00990198
TGA72007.1	hypothetical protein VFES401_05870 [Aliivibrio fischeri]	0.012	6	19.1	0.012927	0	0	0.0203382	0.0141613	0.019489	0.0137772	0.00453172	0.0181353	0.00434997	0	0.0227587	0.0205382	0.0104351	0.0207923	0.0314429	0.00551789	0	0.0209305
TGA72355.1	U32 family peptidase [Aliivibrio fischeri]	0.012	19	83.4	0.00481664	0	0	0.00795694	0.00422121	0.00326774	0.00308005	0.00101312	0.00405435	0	0.000898307	0.00635996	0.00114788	0.00466578	0.00348625	0.0035147	0.00123358	0.00227281	0.00233962
TGA71889.1	excinuclease ABC subunit UvrB [Aliivibrio fischeri]	0.012	21	76.8	0	0	0.00095593	0.00125609	0.00349842	0.00361095	0.00226903	0.00111952	0	0.00107462	0	0.00140559	0.00253689	0.00128896	0.00385241	0.00388385	0.00408944	0.00125576	0.00258535
TGA70380.1	efflux RND transporter periplasmic adaptor subunit [Aliivibrio fischeri]	0.012	6	40.6	0.00194488	0.00691928	0.00349302	0.00458983	0	0	0	0.0040908	0	0.00392673	0.00181361	0	0.00231748	0.00235496	0.00469231	0.0023653	0.00498101	0.00458863	0.00236176
TGA71557.1	YaiI/YqxD family protein [Aliivibrio fischeri]	0.012	10	16.4	0.0241478	0.0214776	0.00433697	0.0227951	0.0211627	0.0163826	0.0205888	0.00507918	0	0.00975094	0.00900719	0.0191311	0.0230193	0.00584788	0.0174781	0.00587356	0.00618448	0.00569729	0.0117295
TGA70209.1	class II glutamine amidotransferase [Aliivibrio fischeri]	0.012	6	31.3	0.0207828	0.0115529	0.0116644	0.00613082	0.00853765	0.00293743	0.00553741	0.00819637	0.0109336	0.00262255	0.00484502	0.00686049	0.00928666	0.00314561	0.0062677	0.0126377	0.00665334	0	0
TGA70612.1	hybrid sensor histidine kinase/response regulator [Aliivibrio fischeri]	0.013	20	126.5	0.000627928	0.00111699	0.00112776	0.00296377	0.00068788	0.00213002	0.000669225	0.00132076	0.000660689	0.00126779	0.00117109	0.00165825	0.000748227	0.00152065	0.00302994	0.00305466	0.00241227	0.00148149	0
TGA73392.1	glutathione-regulated potassium-efflux system protein KefB [Aliivibrio fischeri]	0.013	14	64.9	0.00120739	0	0	0.00569879	0.00132267	0.00136521	0.0012868	0.0012698	0.00127039	0.00121887	0.0022518	0.00318852	0.00287741	0.00292394	0.00291301	0.00146839	0	0.00142432	0.00293238
TGA72220.1	M3 family oligoendopeptidase [Aliivibrio fischeri]	0.013	13	67.1	0.00242291	0.0010775	0.00108789	0.00285899	0	0.00273962	0.00258226	0	0	0	0.00225938	0.00319925	0.0057742	0.00440068	0.00438423	0.00589334	0.0062053	0.00428735	0.00441338
TGA72714.1	anthranilate synthase component 1 [Aliivibrio fischeri]	0.013	11	29.6	0.00533041	0.00711148	0.00239336	0.0125795	0.0204377	0.00904075	0.00568098	0.00840887	0.011217	0.0134527	0.00497063	0.0140767	0.015879	0.00968149	0.0096453	0.0162067	0.0273033	0.00314406	0.00970944
TGA72273.1	macrodomain Ter protein MatP [Aliivibrio fischeri]	0.013	5	17.7	0	0.0086491	0.00873255	0.0114746	0	0.00549776	0.0103639	0.0153405	0.0358111	0.0245421	0.0181361	0	0	0	0	0	0	0.00573578	0
TGA70078.1	23S rRNA (guanine(745)-N(1))-methyltransferase [Aliivibrio fischeri]	0.013	9	30.7	0.00267511	0.00237931	0	0.00315658	0.00293052	0	0.00285105	0.00281338	0	0	0	0	0.0127505	0.00971748	0.00322705	0	0	0.00315575	0.00649702
TGA72599.1	DUF2057 domain-containing protein [Aliivibrio fischeri]	0.013	9	23.8	0.0103293	0.0122494	0.00309191	0.00406277	0.0113155	0.0233589	0.0220172	0.0181052	0.0144909	0.0243307	0.0032107	0.0045463	0.00820544	0.0291834	0.0166139	0.0209368	0.0132271	0.0040617	0.0334488
TGA69039.1	peptide ABC transporter substrate-binding protein SapA [Aliivibrio fischeri]	0.013	10	60.3	0	0	0.00119447	0.00784768	0.00145714	0.00300801	0	0	0	0	0.00124036	0.00702534	0.00475491	0	0.00641831	0.00485301	0.0017033	0	0.00161525
TGA72517.1	ATP-binding protein [Aliivibrio fischeri]	0.013	17	90.5	0.00183573	0	0.00164849	0.00216612	0	0	0.00195646	0.000965304	0.000965752	0.00185318	0.00342365	0.00363588	0.00437484	0	0.00332172	0.00558138	0	0.00108278	0.0011146
TGA69683.1	hypothetical protein VFES401_13740 [Aliivibrio fischeri]	0.013	2	10.2	0	0.00711148	0.0143602	0.0188693	0	0	0.0170429	0.00840887	0.00841277	0.0161432	0.0223679	0.0105575	0	0	0	0	0.0102387	0.00943218	0.00970944
TGA68753.1	SAM-dependent methyltransferase [Aliivibrio fischeri]	0.013	9	21.3	0.0075748	0.016843	0.0136044	0.0089381	0.008298	0.0171298	0.0282554	0.00796629	0.003985	0.0229404	0.0141271	0.0150028	0.022565	0.0137579	0.027413	0.0230305	0.0242497	0.0312751	0.022996
TGA68993.1	potassium transporter [Aliivibrio fischeri]	0.013	11	69.7	0	0.00300956	0.00202573	0.00532363	0.00247119	0.00510137	0.00601044	0.00593102	0.00593378	0.00455451	0.00315534	0.00297861	0.00537598	0.00546291	0.00952435	0.00411517	0.00144434	0.00266112	0.00684835
TGA73444.1	TRAP transporter fused permease subunit [Aliivibrio fischeri]	0.014	14	92.6	0.00167545	0.00223527	0.00150456	0.00197699	0.000917707	0.000947227	0.00178564	0.000881022	0.00352573	0.000845687	0.00312473	0.00221229	0.00199643	0.00101436	0.00202113	0.00203763	0.00107274	0.00197648	0.00101729
TGA70629.1	HlyC/CorC family transporter [Aliivibrio fischeri]	0.014	7	39.8	0.00202136	0.00898923	0.00181519	0.00238517	0.00221435	0.00228558	0.00646291	0.00212584	0.00425365	0.00204058	0.00376986	0.00800711	0.00240862	0.00489513	0.00243842	0.00491663	0.00776534	0.00238454	0.00490927
TGA68640.1	DUF1415 domain-containing protein [Aliivibrio fischeri]	0.014	3	21.8	0	0	0	0.00454074	0.00421556	0.00435116	0	0	0	0	0	0	0	0.00465954	0	0	0.00492774	0	0.014019
TGA72616.1	Na(+)/H(+) antiporter NhaB [Aliivibrio fischeri]	0.014	10	57.3	0	0.00120761	0	0.00320422	0.00743689	0.00460567	0.00578816	0.00285584	0.00428575	0.0027413	0.0012661	0.00358558	0.00485359	0.00493208	0.00327576	0.00330249	0.00347731	0.00320338	0.00329755
TGA68819.1	guanylate cyclase [Aliivibrio fischeri]	0.014	8	20.1	0	0	0	0.0191891	0.00445373	0.00919399	0.0086659	0.00855139	0.00427768	0	0	0.00536823	0.00484445	0.00492279	0	0	0	0	0
TGA68440.1	YdcF family protein [Aliivibrio fischeri]	0.014	8	24.6	0.0132646	0.00884838	0.00297792	0.015652	0.00726553	0.0149985	0.0106027	0.0069751	0.0139567	0.00669535	0.00927699	0.0175148	0.0118544	0.00803073	0.0240021	0.012099	0.0212324	0.0117359	0.00805391
TGA71614.1	ATP-dependent zinc protease [Aliivibrio fischeri]	0.014	6	16.9	0.00492881	0.00876758	0.00442609	0.0465271	0.0215975	0.0222923	0.0367707	0.0155506	0	0.0099513	0.00919227	0.0195242	0.0176192	0.0298402	0.0178372	0.0179827	0.0252462	0.0116287	0.0299264
TGA71425.1	FKBP-type peptidyl-prolyl cis-trans isomerase [Aliivibrio fischeri]	0.014	5	15.1	0.0202706	0.0270437	0.0227538	0.00597971	0.00555148	0.00573005	0.00540093	0.0159887	0.0106641	0.0204632	0.0189024	0.00669139	0.012077	0.00613615	0.0183397	0.0184893	0.0259574	0.0239126	0.0123077
TGA71652.1	DUF4092 domain-containing protein [Aliivibrio fischeri]	0.015	25	162.4	0.00145571	0.00172632	0	0.00114514	0	0.000548663	0.000517149	0.000510316	0.00102111	0	0.000452485	0.000640713	0.0011564	0.00176264	0	0.000590128	0	0.00114484	0.000589245
TGA72288.1	tRNA 2-thiocytidine(32) synthetase TtcA [Aliivibrio fischeri]	0.015	17	34.7	0.00937597	0.010424	0.00631474	0.00276586	0.00513557	0.00265038	0.0124907	0	0.00246629	0.00473254	0	0	0.00558611	0.00283822	0.00848284	0	0.00300159	0	0.00569283
TGA69629.1	DUF2492 family protein [Aliivibrio fischeri]	0.015	4	9.1	0.00899507	0.00800041	0.00807761	0.010614	0.00985388	0.0203417	0.0191733	0.0189199	0.0189287	0.0181611	0.0251638	0.0237544	0.0214367	0.0217833	0.0217019	0.043758	0.0345558	0.0318336	0.0436925
TGA72406.1	LysR family transcriptional regulator [Aliivibrio fischeri]	0.015	13	34.4	0.00946849	0.00421074	0.00212569	0.0111726	0.00777938	0.00535308	0.00756841	0.00248947	0.00249062	0.00477924	0.0110368	0.00937675	0.00846186	0.0143311	0.0114221	0.0143941	0.0121248	0.0111697	0.00862352
TGA71722.1	uroporphyrinogen-III C-methyltransferase [Aliivibrio fischeri]	0.015	11	28.1	0.00278917	0	0.00250468	0.0131646	0.00611093	0.0063075	0.00594521	0.00293333	0	0.00563136	0.0130046	0.0110486	0.00664704	0	0.00672928	0.00678419	0.010715	0.00987089	0.010161
TGA70672.1	DUF416 family protein [Aliivibrio fischeri]	0.016	8	23.2	0.0146113	0.0032489	0.00328025	0.017241	0.0160063	0.0123909	0.0116792	0	0.0115302	0	0.00340627	0.00964647	0.00435263	0.00884603	0.00440648	0.00888488	0	0	0.00887157
TGA72431.1	D-ribose pyranase [Aliivibrio fischeri]	0.016	10	15.3	0.0155311	0.0230228	0.00929796	0.0122175	0.0283565	0.0234149	0.033105	0	0	0.00522622	0	0.0205074	0.0123377	0.0188058	0.0124903	0.0314806	0.00662941	0.0122143	0.0251468
TGA69131.1	TrkA family potassium uptake protein [Aliivibrio fischeri]	0.016	11	24.2	0.00654187	0.00872772	0	0.0115789	0.00358323	0.0110955	0.00348605	0.01032	0.00344159	0.00660405	0.00610032	0.00863798	0.00389758	0.00792122	0.00789161	0.007956	0.0167543	0.0115759	0.00794409
TGA68471.1	agmatinase [Aliivibrio fischeri]	0.016	8	33.6	0.00233638	0.00207803	0.00209808	0.00275688	0.0051189	0	0.00249004	0.00982855	0.00491656	0.00707576	0.00653606	0.00616998	0	0.00282901	0.00281843	0	0	0	0
TGA73228.1	4-hydroxy-3-polyprenylbenzoate decarboxylase [Aliivibrio fischeri]	0.016	13	68.8	0.001172	0.0020848	0	0.00276586	0.00256779	0.00662596	0.00249815	0.00246514	0.00123314	0	0.00218578	0.00154752	0.00279306	0.00141911	0.00141381	0.00142534	0.00300159	0.00276513	0.00426962
TGA69684.1	SPOR domain-containing protein [Aliivibrio fischeri]	0.016	15	33.4	0.00241478	0.00214776	0.00216849	0.00854818	0.00529067	0	0.00514719	0.00253959	0	0.00487547	0.0022518	0	0.00287741	0.00877182	0.00582602	0.00587356	0.00309224	0.00284864	0.0117295
TGA72587.1	hypothetical protein VFES401_09050 [Aliivibrio fischeri]	0.016	6	15.1	0.00545156	0	0	0.0192982	0.0119441	0.0246566	0.0174303	0	0.00573598	0	0.0050836	0.00719831	0.00649597	0.019803	0.019729	0	0	0	0.0198602
TGA72181.1	GGDEF domain-containing protein [Aliivibrio fischeri]	0.016	15	80	0	0	0	0.00491531	0.00228165	0.00471009	0.00332966	0	0.00109573	0	0.000971108	0.0055003	0.00372273	0.00378292	0.00376879	0	0	0	0
TGA71701.1	23S rRNA (pseudouridine(1915)-N(3))-methyltransferase RlmH [Aliivibrio fischeri]	0.016	10	17.4	0.00922571	0.0164111	0.0124271	0.0163292	0.0202131	0.0260791	0.00983246	0.00485127	0.00485352	0.0046567	0.0129045	0.0182726	0.0164898	0.0167564	0.0055646	0	0	0	0.0056016
TGA69114.1	spermidine N1-acetyltransferase [Aliivibrio fischeri]	0.016	6	21.2	0.00404273	0.00719138	0	0.00954066	0.00442871	0.00457117	0.0129258	0	0.00425365	0	0	0.0160142	0.00481724	0.00489513	0.00487684	0.00491663	0.0051769	0	0.00981854
TGA69090.1	alanine:cation symporter family protein [Aliivibrio fischeri]	0.016	11	54.1	0.00286695	0.0038249	0.00128727	0.00507442	0.00314068	0.00648341	0.00458326	0.00301513	0.00150827	0.0014471	0.00267345	0.00946392	0.00683242	0.00520717	0.00864618	0.00348669	0	0.00338206	0.00870368
TGA72567.1	glutaredoxin 2 [Aliivibrio fischeri]	0.016	5	25	0.00999452	0	0	0.0117933	0.0182479	0.0150679	0.0106518	0.00350369	0	0	0	0.0131969	0.00793952	0.0161358	0.0241132	0.012155	0.0127984	0	0.0161824
TGA73336.1	dTDP-4-dehydrorhamnose 3,5-epimerase [Aliivibrio fischeri]	0.016	9	20.8	0.00795144	0.0141444	0.00357021	0.00469127	0.0043553	0.0089908	0.00423719	0.00836241	0.0083663	0	0.00370738	0.0052496	0.00473739	0.004814	0.00959201	0.00483514	0.0152733	0	0.0048279
TGA70011.1	YchF/TatD family DNA exonuclease [Aliivibrio fischeri]	0.016	6	28.8	0.00562192	0.00250013	0.0050485	0.0132675	0.00615867	0.0127136	0.00898748	0.00295624	0.00295762	0	0.0078637	0.00742326	0.00334949	0.00680729	0.00339093	0.00683719	0.00359956	0	0.00341348
TGA68225.1	NYN domain-containing protein [Aliivibrio fischeri]	0.016	10	26.8	0.00604711	0.00268921	0.00271516	0.0107032	0.0132489	0.0102563	0.0128896	0.0127193	0.0095439	0.00305229	0	0.00798468	0.0108084	0.00732213	0.0182369	0.00735429	0.00774359	0	0.0110149
TGA70201.1	M48 family peptidase [Aliivibrio fischeri]	0.017	10	53.9	0.00148679	0.00132238	0	0	0.00162874	0.00168113	0.00158457	0	0	0	0	0	0.00177163	0.00180028	0.00896774	0.00180818	0.0038078	0	0.00361095
TGA68362.1	N-acetyltransferase [Aliivibrio fischeri]	0.017	9	10.6	0.0078218	0.0139138	0	0.0461478	0.0257058	0.0176884	0.0416811	0	0	0.00789614	0	0.0516401	0.0372812	0.0284131	0.0377425	0.0285378	0	0	0.0189967
TGA68019.1	Trm112 family protein [Aliivibrio fischeri]	0.017	6	7.6	0.0332126	0.0393866	0.029825	0.0391901	0.0485114	0.012518	0.0235979	0.0931444	0.0349454	0.0670565	0.0516181	0.0292362	0.0263836	0.0134051	0.0267101	0.040392	0.0141767	0	0.0403315
TGA72300.1	Qnr family pentapeptide repeat protein [Aliivibrio fischeri]	0.017	8	24.8	0.00660189	0.00293593	0.00592852	0.0233703	0.0253127	0.0223945	0.00703607	0.0173578	0.0138927	0.0233262	0.021547	0.0305103	0.00393334	0.0159878	0.011946	0.0120435	0.00845401	0.00389402	0.0160339
TGA72586.1	EAL domain-containing protein [Aliivibrio fischeri]	0.017	10	45.8	0	0	0	0.00849119	0	0.00406834	0.00575199	0.00378399	0	0.00181611	0.00167759	0.00475089	0.00428734	0.00435667	0.00217019	0	0.00230372	0.00212224	0.00655387
TGA72224.1	hypothetical protein VFES401_07020 [Aliivibrio fischeri]	0.017	14	53.5	0	0.00283828	0.00286567	0.00753099	0.00174792	0.00541242	0.00170051	0.0100683	0.0100729	0.00805372	0.00595154	0.00632047	0.00570378	0.001932	0.0115487	0.00194049	0.00204321	0.00564676	0.00387516
TGA68741.1	RecQ family ATP-dependent DNA helicase [Aliivibrio fischeri]	0.017	17	72.3	0.00338373	0.00100319	0	0.00665454	0.0012356	0.00382602	0.00120209	0.0011862	0.00118676	0	0	0.00595723	0.00403198	0.00409718	0.00408187	0.00411517	0.00577735	0.00266112	0.00136967
TGA70366.1	homoserine kinase [Aliivibrio fischeri]	0.017	11	34.6	0.00226291	0.00201268	0.0020321	0.00801056	0.0123948	0.00767611	0.0120587	0	0	0	0	0.0119519	0.0134822	0.00548009	0.013649	0.00550415	0.00579552	0	0.0164877
TGA70214.1	DNA polymerase III subunit epsilon [Aliivibrio fischeri]	0.017	10	27.2	0.00296134	0.00526776	0	0.00349432	0.00324407	0	0.0031561	0	0	0	0	0.00782039	0.00352868	0	0	0.00360148	0.00379213	0	0.00359609
TGA70056.1	ferredoxin--NADP reductase [Aliivibrio fischeri]	0.018	11	29.5	0.00280002	0.0024904	0	0.00660793	0.0122694	0.00949807	0	0.00294474	0.00294611	0.0084799	0.0078331	0.0110916	0.0133458	0.0101712	0.00675546	0.0102159	0	0	0.00680039
TGA71553.1	hypothetical protein VFES401_03380 [Aliivibrio fischeri]	0.017	13	86.1	0	0.00171132	0.000863915	0	0.00210778	0.00108779	0.00205062	0.00101176	0	0	0	0.00127029	0.0022927	0.00232977	0.00812371	0	0.00123193	0	0.00116825
TGA68738.1	23S rRNA (adenine(1618)-N(6))-methyltransferase RlmF [Aliivibrio fischeri]	0.017	9	35.7	0.00451163	0	0.00202573	0.00266182	0.00247119	0.00510137	0.00480835	0.00237241	0.00237351	0	0	0.00297861	0.00268799	0.00273145	0.00272124	0	0	0	0.00547868
TGA68355.1	OmpA family protein [Aliivibrio fischeri]	0.019	36	178	0.00136894	0.00121756	0.00204885	0.000538439	0.00049988	0.00103192	0.000972646	0.00191959	0.00048012	0.00322455	0.00212757	0.00120504	0.00271867	0.0022101	0.000550461	0.00388467	0.000584329	0.0010766	0.000554122
TGA68734.1	HAD family hydrolase [Aliivibrio fischeri]	0.019	7	30.2	0.00543099	0.00241522	0	0.00640845	0.00594951	0	0.00578816	0	0	0	0.00253221	0.00717115	0.00647146	0.0065761	0.013103	0.00660498	0.00347731	0	0.00989264
TGA68373.1	GNAT family N-acetyltransferase [Aliivibrio fischeri]	0.02	12	18.7	0.00877568	0	0.0157612	0.0207102	0.00961354	0.00992278	0.0187057	0.00461462	0	0.0132886	0	0.0115875	0.0104569	0.010626	0.0264658	0	0.0112377	0.0103524	0.0106567
TGA70234.1	1-deoxy-D-xylulose-5-phosphate reductoisomerase [Aliivibrio fischeri]	0.02	14	43.3	0.00719606	0.00160008	0.00161552	0.0021228	0.00394155	0.00610251	0.00766932	0	0.00189287	0	0.00167759	0.00475089	0.00214367	0.00435667	0.00217019	0	0.00230372	0	0.00436925
TGA73213.1	hypothetical protein VFES401_00435 [Aliivibrio fischeri]	0.02	6	11	0.0149918	0.026668	0.020194	0.01769	0.00821156	0.0169514	0.0319555	0.0236499	0.015774	0.00756714	0.00698995	0.00989768	0.00893196	0.00907639	0.00904247	0.0182325	0.0287965	0.026528	0.0091026
TGA70331.1	two-component sensor histidine kinase BarA [Aliivibrio fischeri]	0.02	19	104.4	0.00231881	0	0.0013882	0.00456025	0.00592714	0.00262192	0.00329509	0	0.00162653	0	0.00216231	0.0030618	0.00184204	0.000935912	0.00186483	0.00188004	0	0.000911811	0.00750891
TGA68297.1	hypothetical protein VFES401_15575 [Aliivibrio fischeri]	0.021	12	35.4	0	0	0.00210491	0.00829758	0	0.00530077	0	0	0	0	0	0.00309504	0.00558611	0.00567644	0.00282761	0.00285069	0.00300159	0	0.00284642
TGA68238.1	restriction endonuclease subunit S [Aliivibrio fischeri]	0.021	4	7.4	0.0218062	0.0290924	0.00979104	0.0128654	0.0119441	0.0123283	0	0	0.011472	0	0.0101672	0	0	0	0	0	0	0	0
TGA71893.1	GTP 3',8-cyclase MoaA [Aliivibrio fischeri]	0.021	16	37.2	0.008749	0.0116723	0.00392832	0.0103236	0.00718824	0.00741946	0.0046622	0	0.00230137	0.00220804	0.00203962	0.0115523	0.00260629	0.00794529	0.0105541	0.00532012	0.00280087	0	0.00796823
TGA68360.1	Gfo/Idh/MocA family oxidoreductase [Aliivibrio fischeri]	0.021	8	36	0	0.005908	0	0.00261267	0.00485114	0.00500719	0.00471958	0.00465722	0.00232969	0.00447043	0.00619417	0.00584725	0.00527673	0.00268103	0.013355	0.0053856	0.00283535	0.00783596	0.00537754
TGA68696.1	hypothetical protein VFES401_17670 [Aliivibrio fischeri]	0.021	10	32.8	0.00515846	0.00229403	0	0.0152172	0.00847645	0.00583274	0.0137443	0.00542508	0.0027138	0.00520749	0.00240515	0.00681131	0.00922009	0.00936918	0.00622277	0.0125471	0	0	0.00626416
TGA70072.1	Cys-tRNA(Pro) deacylase [Aliivibrio fischeri]	0.021	6	17	0.0138386	0.00820555	0.00828472	0.00544307	0.0151598	0.0208633	0.00491623	0.00970254	0.00970705	0.0093134	0.00430151	0.0121818	0	0.0223419	0.0166938	0.01122	0.00590697	0	0.0224064
TGA72253.1	16S rRNA (cytosine(1407)-C(5))-methyltransferase RsmF [Aliivibrio fischeri]	0.021	12	53.1	0.00152136	0.00270627	0.00136619	0.00538553	0.00166662	0.00516068	0.00162142	0.0016	0.00320148	0.00460747	0	0.00401766	0.00362566	0.00184214	0.00367052	0.00370047	0.00194818	0.00358941	0.00554239
TGA70622.1	DNA-binding transcriptional regulator Fis [Aliivibrio fischeri]	0.021	5	11	0.00734291	0	0	0	0	0	0	0	0	0	0	0	0	0	0.00885793	0	0	0	0
TGA68227.1	hypothetical protein VFES401_15180 [Aliivibrio fischeri]	0.021	8	32	0	0	0.00232449	0.00610877	0.0056713	0.00878059	0.011035	0.00544459	0.00272356	0.00261311	0.0024138	0	0.00616884	0.00313429	0.00624516	0.00629612	0.00662941	0.00305358	0.00314334
TGA73222.1	TatD family deoxyribonuclease [Aliivibrio fischeri]	0.021	10	28.3	0.00284429	0.00505955	0.00766255	0.0033562	0.00311585	0.00321608	0.0121254	0.00897389	0.00598537	0.00574265	0.00530463	0.0112669	0.016946	0.00344401	0.00343113	0.00345913	0.00364224	0.010066	0.00345395
TGA73259.1	LysM peptidoglycan-binding domain-containing protein [Aliivibrio fischeri]	0.021	26	106.7	0	0.000677284	0.00136764	0.000898539	0.00250257	0	0.0024347	0.000800844	0.000801217	0	0.00142018	0	0	0	0	0.00185219	0.00195024	0	0.000924709
TGA69667.1	hypothetical protein VFES401_13660 [Aliivibrio fischeri]	0.021	5	21.3	0.0111279	0.00329914	0.00333097	0.0131307	0.0121904	0.0125825	0.0118598	0.00390102	0.00390283	0.00748912	0.00345895	0.0146935	0.00883988	0.0134742	0.0134239	0.00902227	0.00474993	0.00437575	0.0180175
TGA70113.1	RNA polymerase sigma factor FliA [Aliivibrio fischeri]	0.021	8	27.3	0.00888402	0.00263388	0.00531859	0.0174716	0.00973222	0.00334843	0.0063122	0	0.00311584	0.00298949	0.00276146	0.0039102	0.00352868	0.00358574	0.00357233	0.00720297	0.00379213	0.0034934	0.00359609
TGA68561.1	sugar-phosphatase [Aliivibrio fischeri]	0.021	10	29.6	0	0.00468889	0	0.00622065	0.00288758	0.0119219	0	0.00277215	0.00554688	0	0.00245801	0	0.00314091	0.0031917	0.0127191	0.00961715	0	0	0.00320091
TGA68994.1	flavodoxin family protein [Aliivibrio fischeri]	0.021	8	23.6	0.0105308	0.00312211	0.00945671	0.00828409	0.00769083	0	0.00374113	0.0110751	0.00738683	0.00354363	0.00654669	0.00927002	0.0125483	0.00850082	0.00846904	0.00853815	0.0134852	0.00414096	0.012788
TGA72079.1	methyl-accepting chemotaxis protein [Aliivibrio fischeri]	0.021	10	60.7	0.0026263	0.00934355	0.00589606	0.00464846	0.00287704	0.00445439	0.00839706	0.00828611	0.0151983	0.00795378	0.0122452	0.0034678	0.00469417	0.00318005	0.00316816	0.00319402	0.00672619	0.0108436	0.00318923
TGA70446.1	UDP-N-acetylmuramoyl-L-alanyl-D-glutamate--2,6-diaminopimelate ligase [Aliivibrio fischeri]	0.021	12	53	0.00145965	0	0.00131077	0.0034447	0.00319801	0.00330088	0.00311128	0	0	0.0073676	0	0.00385468	0.00347857	0.00353482	0.00176081	0.00355035	0.00747657	0.0017219	0.00531754
TGA68050.1	PilZ domain-containing protein [Aliivibrio fischeri]	0.021	6	21.8	0.00761487	0	0	0.0134781	0.00417095	0.00430512	0.00405784	0.00800844	0.00801217	0.00384362	0.0106514	0.0100548	0.00453687	0.00461023	0	0.00926096	0.00487559	0.00449151	0.0138706
TGA68996.1	RNA-binding S4 domain-containing protein [Aliivibrio fischeri]	0.021	4	15.2	0.00533041	0.00948197	0.00478673	0.0125795	0.017518	0.0120543	0.0170429	0.00560591	0.00560852	0.00538107	0.00497063	0.0140767	0.00635162	0.00645432	0	0.0129653	0.0136517	0.00628812	0.00647296
TGA70244.1	protein translocase subunit SecF [Aliivibrio fischeri]	0.021	10	34.6	0.0113862	0.00810168	0.0102248	0.00806126	0.0124733	0.00772469	0.007281	0.00957972	0.00718813	0.0114944	0.00424706	0.00902067	0.00814052	0.00551477	0.00274708	0.00553899	0.0116644	0.0134319	0.00276535
TGA68353.1	WD40 repeat domain-containing protein [Aliivibrio fischeri]	0.021	11	41.3	0	0.00176318	0	0.00233917	0.00217165	0.00224151	0.00633828	0.00208484	0	0	0.00184858	0.00785271	0	0	0	0.00241091	0.00253853	0.00467711	0.0024073
TGA73190.1	alpha-amylase [Aliivibrio fischeri]	0.021	14	60.9	0	0.00234444	0.0035506	0.00622065	0.00721896	0	0.00702318	0	0	0.00266097	0.00245801	0.00174025	0.00471136	0.0031917	0.00476965	0.00480857	0.00506312	0.00155475	0.00320091
TGA68159.1	YjiH family protein [Aliivibrio fischeri]	0.021	6	48.2	0.00161347	0	0.0014489	0.00571156	0.00176751	0.00182437	0.00343916	0.00169686	0	0.0032576	0	0.00852177	0.00384515	0.00976831	0.00583908	0.00588673	0.00413223	0.00380671	0.00587791
TGA73341.1	glycosyltransferase family 2 protein [Aliivibrio fischeri]	0.021	7	33	0.0024814	0.00441402	0.00445661	0.00585599	0.00271831	0.011223	0.0185121	0	0	0.00250498	0	0	0.00295679	0.0030046	0	0	0	0	0
TGA68320.1	type VI secretion system lipoprotein TssJ [Aliivibrio fischeri]	0.021	8	19	0.0173399	0.0192781	0.0194641	0.00511518	0.0142466	0	0.00462007	0.00455902	0.00456114	0.00875235	0.00404238	0.00572396	0.0103309	0	0.00522938	0.0105441	0	0.00511383	0.00526415
TGA72629.1	chemotaxis protein [Aliivibrio fischeri]	0.021	11	44.9	0.00363437	0.00323249	0.00163184	0.00643272	0.00398136	0.0102736	0	0.00382221	0.00382399	0	0.00169453	0.00239944	0.0086613	0.00660101	0.00219211	0.00442	0.00232699	0.00214368	0
TGA69102.1	DEAD/DEAH box helicase [Aliivibrio fischeri]	0.021	11	48.9	0.00663231	0.00737365	0.00595584	0.00586949	0.00544915	0.00374962	0.00883562	0.0104626	0.00523375	0.0117169	0.00773082	0.00656805	0.00790293	0.00602304	0.00400035	0.0060495	0.00849297	0.0136919	0.00805391
TGA68342.1	protein kinase family protein [Aliivibrio fischeri]	0.021	16	75.3	0.00544331	0.00290484	0.00195525	0.0012846	0	0	0.00232052	0	0.00229092	0.00219802	0.00406073	0.00143748	0	0.00131821	0	0	0	0.00128426	0
TGA73267.1	radical SAM protein [Aliivibrio fischeri]	0.021	12	53.3	0.0061113	0.00407664	0.00274399	0	0.00167369	0.00172753	0.00162831	0	0	0.00154235	0	0.00201736	0	0	0	0.00371618	0.00586935	0	0.00185531
TGA68739.1	YibL family ribosome-associated protein [Aliivibrio fischeri]	0.022	6	13.4	0.0182951	0.016272	0	0	0.0133612	0	0.0194983	0	0.00641652	0	0	0.00805235	0.0145334	0	0	0.00741661	0	0.00719404	0
TGA70506.1	met regulon transcriptional regulator MetJ [Aliivibrio fischeri]	0.022	8	12	0.0203662	0.0301902	0.0121926	0.0320422	0.0297476	0.0153522	0.0144704	0.0142792	0.0142858	0.0137065	0.012661	0.0179279	0.00808932	0.00822013	0.0245682	0.0165125	0	0	0.0164877
TGA73490.1	adenylyl-sulfate kinase [Aliivibrio fischeri]	0.022	8	22.9	0.0105824	0.00627483	0.00633538	0.0166494	0.00772853	0.00797714	0.0112784	0.00370979	0.00371152	0	0	0.0139732	0.00420328	0.00427124	0.0340422	0.00429	0	0	0.00856715
TGA71366.1	ornithine carbamoyltransferase [Aliivibrio fischeri]	0.022	14	37.4	0.00430902	0.00191627	0.00580427	0.0127114	0.00236021	0.00974452	0.00918481	0.00226586	0	0.00217499	0.00401818	0.00853453	0.00513454	0.0104351	0.0077971	0.0157214	0.00827683	0.00508321	0.0104653
TGA69009.1	hypothetical protein VFES401_19320 [Aliivibrio fischeri]	0.022	6	18.7	0.00436125	0.00775798	0.00783283	0.0154385	0.0143329	0.014794	0.00464807	0	0	0	0	0.00575865	0.00519678	0	0	0.010608	0.0111695	0.00514483	0
TGA68789.1	modification methylase [Aliivibrio fischeri]	0.022	23	57.2	0.00282753	0.00125743	0.00126956	0	0.0108412	0.00639425	0	0.00148683	0.00297505	0.0042816	0.00131834	0	0	0.00855927	0.00170546	0.00343874	0	0	0
TGA68519.1	multidrug efflux RND transporter permease subunit [Aliivibrio fischeri]	0.022	17	113.2	0.00069393	0.00185159	0.00186946	0.00327529	0.00152037	0.00156927	0.00295827	0	0.000730135	0.00140105	0	0	0.000826874	0.00252073	0.000837104	0	0.00355444	0.00245582	0.00505603
TGA69092.1	RidA family protein [Aliivibrio fischeri]	0.022	5	12.8	0.0187723	0.0166965	0.0056192	0	0.0137097	0	0.00666897	0.0197426	0.00658391	0	0.00583509	0.00826241	0.00745625	0.00757681	0.015097	0.00761009	0.0160259	0.0147634	0.0379935
TGA71726.1	methyl-accepting chemotaxis protein [Aliivibrio fischeri]	0.022	9	68.2	0.00345964	0.00512847	0.00414236	0.00272154	0.00252663	0.00391186	0.00614529	0.00606409	0.0109204	0.00698505	0.00860302	0.00456816	0.00549659	0.00279274	0.00834689	0.0042075	0.00590697	0.00680205	0.0042012
TGA71712.1	2-octaprenyl-3-methyl-6-methoxy-1,4-benzoquinol hydroxylase [Aliivibrio fischeri]	0.022	10	43.4	0.00373821	0.00166242	0	0.00882202	0.00204756	0.00422685	0.00398406	0	0	0	0.00174295	0.00740398	0	0	0.00225475	0.00227314	0	0	0.00453948
TGA72668.1	adenine phosphoribosyltransferase [Aliivibrio fischeri]	0.022	7	19.5	0.0119272	0	0	0.0234563	0.0174212	0.0179816	0.021186	0.0041812	0.00418315	0	0.00370738	0.0052496	0.00473739	0.004814	0.014388	0.00483514	0	0	0
TGA68192.1	hypothetical protein VFES401_14955 [Aliivibrio fischeri]	0.022	8	18.5	0.017768	0.00395082	0.0119668	0	0.00486611	0.0100453	0.0142024	0	0	0	0	0.0117306	0.010586	0.0107572	0.0053585	0.00540222	0.00568819	0.0052401	0.00539413
TGA70403.1	GntP family permease [Aliivibrio fischeri]	0.023	4	42.1	0.00170928	0.00304054	0.00153494	0.00403382	0.00187247	0	0.00546507	0.00179762	0.00179846	0.00172552	0.00478173	0	0	0.00206968	0.00206194	0.00207877	0	0	0.00207565
TGA71544.1	murein transglycosylase A [Aliivibrio fischeri]	0.023	14	40.4	0.00589841	0	0.00353119	0.00695999	0.00215385	0.00889254	0.00419088	0	0	0	0	0	0.00234281	0.00238069	0	0.0047823	0	0	0
TGA70352.1	cell division protein ZapA [Aliivibrio fischeri]	0.023	5	12.2	0.0127364	0.00566401	0.0114373	0.0150287	0	0.0072006	0.013574	0.00669733	0.0134009	0.0192862	0.0237535	0.00840865	0.00758822	0.0154218	0.0076821	0.0154896	0.0163095	0.0450741	0.0154664
TGA71550.1	flap endonuclease Xni [Aliivibrio fischeri]	0.023	6	29.5	0.0027784	0.00247117	0.00249501	0.00983536	0.009131	0.00628315	0.00888338	0	0	0	0.00259087	0.00733728	0.00993207	0.00672845	0.0067033	0.010137	0.00711573	0	0.00674787
TGA71716.1	glutamyl-tRNA reductase [Aliivibrio fischeri]	0.024	15	46	0.00172154	0.00153118	0	0.00203139	0	0	0.00550429	0.00181052	0	0.00347581	0.00481604	0.00227315	0	0.00416906	0.00207674	0	0.00440903	0.00609256	0.0104527
TGA71363.1	aspartate carbamoyltransferase regulatory subunit [Aliivibrio fischeri]	0.025	8	17.1	0.00934553	0.00415606	0.00419616	0.0165413	0.0204756	0.0211342	0.0199203	0.00491427	0	0.00471718	0.00435737	0.0308499	0.011136	0.0282901	0.0169106	0.0170486	0	0	0.0226974
TGA72000.1	protease SohB [Aliivibrio fischeri]	0.025	9	39	0.00407709	0	0.00549186	0.00721631	0.00669952	0.00230501	0.00434522	0	0	0.00411584	0.00190095	0.00269172	0	0.00246837	0.00245914	0.00247921	0.00522089	0.0024048	0.00247549
TGA68539.1	YjiH family protein [Aliivibrio fischeri]	0.026	5	26.1	0.00293717	0.00783714	0.00791276	0.00346579	0.0128704	0.00664219	0.00626067	0.00617794	0.00309041	0.00593016	0.00273892	0.00387828	0.00349987	0.0106694	0.00354317	0.00714417	0.00752235	0.00346488	0.00356673
TGA68570.1	oxygen-insensitive NADPH nitroreductase [Aliivibrio fischeri]	0.026	10	26.6	0.00899507	0.00800041	0.00269254	0.010614	0.00656925	0.00678056	0.0063911	0	0	0.00605371	0.00279598	0	0.00357278	0	0	0.0036465	0.00383953	0	0
TGA68828.1	dimethylsulfoxide reductase subunit B [Aliivibrio fischeri]	0.026	9	22.6	0.00705496	0.00941225	0.00633538	0.0083247	0.0115928	0.0119657	0.0225568	0	0	0.00712201	0	0	0	0.00427124	0.00425528	0	0	0	0.00856715
TGA68791.1	hypothetical protein VFES401_18170 [Aliivibrio fischeri]	0.028	12	37.3	0	0.00385562	0.00194641	0.00255759	0	0.00980323	0.00462007	0	0.00228057	0	0.00202119	0.00286198	0.00516547	0.0026245	0.00261469	0.00527205	0.00277556	0	0.00263208
TGA70608.1	response regulator transcription factor [Aliivibrio fischeri]	0.028	7	22.6	0.00344309	0	0.00618381	0.0162511	0.00377182	0.0116794	0.00366953	0.00362104	0	0.00695163	0.00642139	0.0045463	0.00410272	0.00416906	0.00830696	0.00418737	0.00440903	0.00812341	0.0041811
TGA70236.1	isoprenyl transferase [Aliivibrio fischeri]	0.028	10	29.2	0.00840006	0.0074712	0.00754329	0.00330397	0.00920206	0.00633205	0.0119367	0.00883422	0.00589222	0.0141332	0.0156662	0.00369719	0.0166823	0.0135616	0.0101332	0.00681059	0.0107567	0.0198186	0.00340019
TGA70483.1	multifunctional CCA addition/repair protein [Aliivibrio fischeri]	0.028	16	46	0.00353615	0.00157256	0.00158774	0.00208629	0.00193688	0.00199918	0	0.00185945	0.00186032	0	0	0.00466918	0.0021068	0.00214087	0.0063986	0	0	0	0.00214705
TGA73465.1	HlyD family secretion protein [Aliivibrio fischeri]	0.028	9	49.2	0.00163919	0.0043738	0.004416	0.00386842	0.00538708	0.00556037	0.001747	0.00344783	0.00344943	0.00330954	0.00458566	0.00432883	0.00585969	0.00396963	0.00988698	0.00398706	0.00419812	0.00386741	0.00796218
TGA70381.1	iron-sulfur cluster insertion protein ErpA [Aliivibrio fischeri]	0.028	6	12.1	0.0382091	0.00566401	0.0285933	0.0300573	0.0279048	0.0288024	0.033935	0.0133947	0.0201013	0.0192862	0.0118767	0.025226	0.00758822	0.0308437	0.0076821	0.0154896	0.0163095	0.0150247	0.0309327
TGA72301.1	hypothetical protein VFES401_07445 [Aliivibrio fischeri]	0.028	9	14.2	0.0290164	0.0154847	0.0260568	0.0205432	0.019072	0.0196855	0.0309247	0.0244128	0.0244242	0.0117169	0.0216463	0.0306509	0.0138301	0.0351344	0.0210019	0.0352887	0.0297254	0.0205378	0.042283
TGA69619.1	flagellar basal body-associated protein FliL [Aliivibrio fischeri]	0.028	5	15.3	0.0105824	0.00470613	0.00475153	0.00624352	0.0173892	0.0119657	0.0225568	0.00556469	0.00556728	0.010683	0.00986817	0.0139732	0.00630491	0.0128137	0.0127658	0.006435	0.00677564	0.0124838	0.0128507
TGA72129.1	exoribonuclease R [Aliivibrio fischeri]	0.029	5	17.1	0.0097244	0.0086491	0.00436627	0.0114746	0.00532642	0.00549776	0.0103639	0.0051135	0.00511588	0.00490841	0.00453402	0.00642012	0.0115874	0.0117748	0.0117308	0.0118265	0.0124525	0.00573578	0.0118088
TGA71657.1	riboflavin synthase [Aliivibrio fischeri]	0.029	12	23.8	0.00660189	0.00587186	0.00296426	0.00779008	0.0108483	0.0111973	0.00703607	0.00347155	0	0.00666463	0.00307814	0.00435861	0.00786668	0.00799389	0.015928	0.0040145	0.00845401	0	0.0120255
TGA70130.1	flagellar motor switch protein FliG [Aliivibrio fischeri]	0.029	16	38.5	0.00411203	0	0.00184631	0.00242605	0.00450463	0.00232477	0.0065737	0	0.00216328	0	0	0	0	0	0	0.00250046	0	0.00242542	0
TGA71805.1	beta-ketoacyl-[acyl-carrier-protein] synthase family protein [Aliivibrio fischeri]	0.029	10	41.9	0.00182179	0.00486101	0.00163597	0.00214967	0	0	0.0019416	0.00191594	0.0057505	0.0018391	0	0.00481103	0.00217081	0	0	0.0022156	0.00466576	0.0021491	0.00221228
TGA71676.1	peptidyl-prolyl cis-trans isomerase [Aliivibrio fischeri]	0.029	7	20.3	0.0116065	0.0137642	0.0104227	0.00456516	0.0254294	0.0131237	0.0123699	0.00813761	0.00814139	0.00781124	0.0144309	0.0255424	0.00922009	0.0234229	0.0186683	0.0235258	0.00495423	0.00456396	0.0187925
TGA72632.1	DUF3413 domain-containing protein [Aliivibrio fischeri]	0.029	8	69.1	0.00119536	0.00212636	0	0.0014105	0.00261897	0.00270322	0.00509589	0.00125714	0	0	0.00111468	0.0047351	0.0042731	0	0.00144199	0	0	0	0.00290316
TGA71521.1	outer membrane protein assembly factor BamD [Aliivibrio fischeri]	0.029	9	27.8	0.0179155	0.010623	0.00536273	0.00704663	0.00654199	0.0202573	0.0159114	0	0	0.0030143	0	0.00394265	0.00355796	0.00723098	0.00360198	0	0	0	0
TGA71618.1	MurR/RpiR family transcriptional regulator [Aliivibrio fischeri]	0.03	10	31.8	0	0.00438379	0.00221304	0.00290794	0.00539938	0.00557307	0	0	0.00518596	0.00497565	0.00229807	0.00650806	0	0.00895206	0.0089186	0.0119885	0.00315578	0	0.00598527
TGA72096.1	molecular chaperone DnaJ [Aliivibrio fischeri]	0.03	9	32.7	0	0.00212636	0.00214687	0.00282099	0.00261897	0.00810965	0.0101918	0	0.00251545	0.00482688	0.00445871	0	0.00284873	0	0.00865193	0	0	0.00564051	0.00580631
TGA73170.1	ParA family protein [Aliivibrio fischeri]	0.03	11	29.1	0.00814648	0	0.00243852	0.00640845	0.00594951	0.0122818	0.0115763	0.00285584	0.00857151	0.0109652	0.00506442	0.00358558	0.0194144	0.0131522	0.00655152	0.00990748	0.00695462	0.00320338	0.00659509
TGA69136.1	NUDIX domain-containing protein [Aliivibrio fischeri]	0.03	5	20.3	0.00822406	0.00365733	0.00369262	0.0194084	0.00900926	0.0139486	0	0.00432456	0.00432657	0.00415111	0.00383449	0.00542959	0.00489982	0.0099581	0.00496044	0.00500092	0.00526564	0	0.00499343
TGA70536.1	DNA-binding transcriptional regulator OxyR [Aliivibrio fischeri]	0.03	11	33.5	0.00481341	0.00214058	0	0.00567973	0.00527298	0.0027213	0.00256499	0.0101244	0.00253227	0	0	0.0127114	0.00860336	0.00291416	0.00580653	0.0117078	0.00924569	0	0.00876772
TGA71448.1	U32 family peptidase [Aliivibrio fischeri]	0.03	12	36.7	0	0.00384404	0	0	0	0	0.0023031	0	0	0	0.00201512	0	0	0	0	0	0	0	0
TGA68613.1	diguanylate cyclase [Aliivibrio fischeri]	0.03	9	34.6	0.00240671	0	0.00432247	0.00851959	0.00263649	0.00544259	0.00769497	0.0025311	0.00759682	0.00728875	0.00224427	0.0063557	0.00573557	0	0.00290327	0	0.0030819	0	0.00584515
TGA71523.1	peptidoglycan editing factor PgeF [Aliivibrio fischeri]	0.03	6	26.8	0.00589841	0.00262309	0	0.01044	0.00323078	0.0100041	0.00628633	0	0	0	0	0.0155767	0.00702843	0.0107131	0.0106731	0.0107602	0.0151064	0	0.0143254
TGA71654.1	methyl-accepting chemotaxis protein [Aliivibrio fischeri]	0.031	9	72.6	0.00217403	0.0058009	0.00390458	0.00256531	0.0035724	0.00491642	0.00695104	0.005716	0.0102936	0.00658409	0.00709554	0.00287063	0.00259054	0.00263243	0.00393388	0.00264399	0.00417592	0.00897624	0.00396004
TGA73220.1	Sec-independent protein translocase subunit TatB [Aliivibrio fischeri]	0.031	8	13.8	0.0228446	0.0101593	0.00512864	0.00673904	0.0312821	0.0258307	0.0182603	0.0120127	0.0240365	0.0172963	0.0106514	0.00754109	0.0204159	0.0138307	0.0206685	0.0208372	0.00731339	0.00673727	0.0208059
TGA73335.1	dTDP-4-dehydrorhamnose reductase [Aliivibrio fischeri]	0.031	9	31.8	0.00245599	0.00218441	0.00882196	0.00289802	0.00269048	0.00277702	0.00261751	0	0	0.00247933	0.00229022	0	0	0.00297384	0.00592544	0	0	0	0.00596484
TGA70442.1	undecaprenyldiphospho-muramoylpentapeptide beta-N-acetylglucosaminyltransferase [Aliivibrio fischeri]	0.031	10	38.2	0.00813114	0.00361601	0.00547634	0.00719592	0.00890746	0.00689549	0.00433295	0.00427569	0.00213884	0.00410421	0.00758232	0.0134206	0.00484445	0.012307	0.00490439	0.00741661	0.00520614	0.00239801	0.004937
TGA71642.1	D-glycero-beta-D-manno-heptose 1,7-bisphosphate 7-phosphatase [Aliivibrio fischeri]	0.031	5	20.4	0.0117968	0.00349745	0.00706239	0.00464	0.00430771	0.00444627	0.0167635	0.00413551	0	0.00793929	0.00366686	0.00519223	0.00468562	0.0190455	0.00948718	0.0047823	0.00503545	0.00463878	0.0143254
TGA70000.1	anaerobic C4-dicarboxylate transporter DcuC [Aliivibrio fischeri]	0.031	8	47.4	0.00157808	0.00140358	0	0.00372421	0.006915	0.00178436	0.00840934	0.00165964	0	0	0.00294314	0.00208372	0.00188041	0.00191082	0	0.00383842	0.00202081	0	0
TGA72117.1	methyl-accepting chemotaxis protein [Aliivibrio fischeri]	0.031	12	74	0.00215129	0.00478351	0.00386373	0.00380771	0.00353502	0.00486498	0.0080247	0.00678743	0.0101859	0.0097728	0.0100304	0.00284059	0.00256343	0.00520977	0.00259515	0.00261632	0.00688705	0.00634452	0.00391861
TGA72358.1	GNAT family N-acetyltransferase [Aliivibrio fischeri]	0.031	7	16.8	0.0097244	0.0129736	0.00873255	0.0172119	0.0106528	0.00549776	0.0155459	0.010227	0.0204635	0.00490841	0.00453402	0.0192604	0.0173811	0.00588739	0.00586538	0.0177397	0.00622627	0	0.0118088
TGA68857.1	ABC transporter ATP-binding protein [Aliivibrio fischeri]	0.033	11	34.3	0.00233638	0	0	0.00275688	0.00255945	0.00264178	0	0.00737141	0	0	0.00217869	0.00616998	0.00835196	0.00565801	0.00563686	0.00568286	0.00299184	0.0110246	0.00283717
TGA70583.1	tRNA (cytidine(34)-2'-O)-methyltransferase [Aliivibrio fischeri]	0.033	6	17.9	0.00452582	0.00805073	0.0040642	0.00534037	0.0148738	0.00511741	0.0144704	0.00475974	0.0095239	0	0.00422035	0	0.00539288	0.0164403	0.0109192	0.00550415	0	0	0.00549591
TGA72228.1	hypothetical protein VFES401_07050 [Aliivibrio fischeri]	0.033	4	16.9	0.0148884	0.0176561	0.0133698	0.011712	0.00543662	0	0.0158676	0.0052193	0	0	0.00462783	0	0	0	0.00598674	0	0	0	0
TGA72137.1	DUF1456 family protein [Aliivibrio fischeri]	0.033	5	18.6	0.0135775	0	0	0.0160211	0.00991585	0.0153522	0.0144704	0	0	0	0.00422035	0.0119519	0	0.0164403	0.0109192	0	0	0	0
TGA69031.1	methyl-accepting chemotaxis protein [Aliivibrio fischeri]	0.033	13	73.1	0.00653197	0.00580968	0.00488811	0.00385379	0.0023852	0.00369289	0.00812182	0.0080145	0.0114546	0.00879207	0.00913664	0.00287497	0.00648615	0.00263641	0.00262656	0.00529598	0.00557632	0.0064213	0.00528805
TGA70034.1	lipopolysaccharide assembly protein LapB [Aliivibrio fischeri]	0.033	17	44.1	0.00184989	0.00329066	0.0016612	0.00654848	0.00405301	0	0	0.00389099	0.0038928	0.00186747	0.00172503	0.00244262	0.00220429	0	0.00892624	0.00449954	0	0.00218225	0.0067392
TGA70216.1	methyltransferase domain-containing protein [Aliivibrio fischeri]	0.034	7	28.4	0	0	0	0.00687546	0.00319154	0.0065884	0.00310499	0	0	0.00294107	0	0.0115406	0.00347153	0.00705533	0.0105434	0.00708632	0.00373072	0	0.0106136
TGA71834.1	DUF2913 family protein [Aliivibrio fischeri]	0.034	8	25.9	0.00955229	0.00849601	0.00285933	0.0112715	0.0104643	0.0108009	0.00678701	0.00334866	0.00335022	0.00321436	0.00296918	0.012613	0.00758822	0.0115664	0.0076821	0.00774478	0.00407738	0	0.0115998
TGA68436.1	serine/threonine transporter SstT [Aliivibrio fischeri]	0.034	4	42.9	0.0139391	0.00774858	0.00938802	0.0143918	0.00763496	0.013791	0.0111419	0.0109946	0.00916646	0.0175895	0.0162478	0.013804	0.0145334	0.0147684	0.0210188	0.0169523	0.0200808	0.0184989	0.0190427
TGA70363.1	deoxyribonuclease IV [Aliivibrio fischeri]	0.034	9	31.7	0.00510359	0.00226962	0.00687456	0.00301106	0.00838628	0.00288535	0.00271962	0.00536736	0.00536986	0.00515209	0	0.00336942	0.00608134	0.00926951	0.00615657	0.00931022	0.00653537	0.00301027	0.00619752
TGA68057.1	6-phosphogluconolactonase [Aliivibrio fischeri]	0.035	10	26.7	0.0119934	0.013334	0.0188477	0.00707599	0.0131385	0.0135611	0.0127822	0.00945997	0.0189287	0.0242148	0.0195719	0.00791815	0.0142911	0.00726111	0.00361699	0.007293	0.0191977	0.0282965	0.0109231
TGA71905.1	Holliday junction branch migration DNA helicase RuvB [Aliivibrio fischeri]	0.035	10	37.8	0.00213533	0	0.00191753	0.00503928	0.0046784	0.00724333	0.00455152	0	0.00224674	0.00215562	0.00398241	0	0.00254442	0	0.0025759	0	0.00273438	0	0
TGA71991.1	bifunctional indole-3-glycerol-phosphate synthase TrpC/phosphoribosylanthranilate isomerase TrpF [Aliivibrio fischeri]	0.039	12	52	0	0.00136177	0.00137491	0.00541991	0.00167726	0.00346242	0	0.00161021	0.00161096	0	0	0.00202165	0.0054732	0.00741561	0.00738789	0.00186204	0.00392122	0	0.00371851
TGA73135.1	5-(carboxyamino)imidazole ribonucleotide mutase [Aliivibrio fischeri]	0.039	6	16.8	0.0089392	0.00795072	0.00401372	0.00527403	0.00489634	0.00505384	0.00476355	0	0	0	0	0.0118034	0.0159777	0.010824	0.0107836	0.0108716	0	0.0158179	0.0108553
TGA71373.1	lipopolysaccharide ABC transporter permease LptG [Aliivibrio fischeri]	0.039	10	39.5	0.00402014	0.0017878	0.0036101	0.00711552	0.00220198	0.00681845	0.00428453	0.0190256	0.00634483	0.0121751	0.0074976	0.00796238	0.00718549	0.00243389	0.00727439	0.00733375	0.00772196	0.00711365	0.00732276
TGA70465.1	outer membrane-stress sensor serine endopeptidase DegS [Aliivibrio fischeri]	0.039	10	38	0.00406557	0.00542401	0	0.00479728	0.00222686	0.00459699	0.00216647	0.00213785	0	0	0	0.00268412	0.00242223	0.00246139	0.00245219	0.0024722	0.00260307	0	0.0024685
TGA72519.1	sel1 repeat family protein [Aliivibrio fischeri]	0.039	3	26	0.00311518	0	0	0.00367584	0.0034126	0.00352237	0.0066401	0	0.0032777	0	0	0.00411332	0.00371198	0.00377201	0.00375791	0.00378857	0	0	0.0037829
TGA68243.1	VWA domain-containing protein [Aliivibrio fischeri]	0.039	9	36.3	0.00672529	0.00996936	0.0100656	0.0158714	0.00736738	0.0177435	0.00716759	0	0.00707617	0.00678921	0.00627136	0.00592011	0.0213699	0.019001	0.00811287	0.0218108	0.00574135	0.00793361	0.0108891
TGA70028.1	cob(I)yrinic acid a,c-diamide adenosyltransferase [Aliivibrio fischeri]	0.039	10	22.6	0.00716025	0.00955273	0.0128599	0.00422447	0.0117658	0.0040481	0	0.00376516	0	0	0	0.0141818	0.00853202	0.00433499	0.00431879	0.0130621	0.00458451	0	0
TGA70131.1	flagellar basal body M-ring protein FliF [Aliivibrio fischeri]	0.039	14	63.3	0	0	0.00111995	0.00147161	0.00136622	0.00141017	0.00398751	0	0	0.001259	0	0.00164675	0.00148608	0.00302022	0.00300893	0	0.00159703	0.00294245	0.00454341
TGA70323.1	2-C-methyl-D-erythritol 4-phosphate cytidylyltransferase [Aliivibrio fischeri]	0.039	6	26.4	0.00604711	0	0.00271516	0.00713545	0.00662445	0.00683754	0.00966721	0	0.0031813	0.00305229	0.00845843	0.00798468	0.00360281	0.0109832	0.00729476	0.00367714	0.00774359	0.00356679	0.0110149
TGA69680.1	DgaE family pyridoxal phosphate-dependent ammonia lyase [Aliivibrio fischeri]	0.04	13	39.4	0.00196078	0.00174396	0	0.00462735	0.00859194	0.00443416	0.00208973	0.00206212	0.00206308	0	0.00182843	0.00517808	0.00233643	0.00949682	0.007096	0.00238463	0.00251086	0.00231307	0.0119053
TGA72074.1	porin family protein [Aliivibrio fischeri]	0.04	3	22	0.00705496	0.00941225	0.00633538	0.012487	0.00772853	0.0119657	0.0263163	0.00370979	0	0	0	0.00931547	0.00840655	0.00854249	0.00851056	0	0.00451709	0	0.00428358
TGA70307.1	pyridoxal kinase PdxY [Aliivibrio fischeri]	0.041	9	31.5	0	0.00442929	0.00223602	0.0117525	0.00545543	0.00844638	0.00796123	0.00261868	0.00523979	0.00251365	0.00232192	0.00328781	0.00296702	0.00602999	0.00300373	0.00605647	0.00318854	0.00293736	0.0060474
TGA68969.1	hybrid sensor histidine kinase/response regulator [Aliivibrio fischeri]	0.041	30	84.9	0.00195545	0.00086961	0.000878001	0.00115369	0.00321322	0.00110553	0.00208405	0.00719781	0.00308621	0.00493509	0.00729387	0.00516401	0.00233008	0.00591939	0.00353836	0.00594538	0	0.00346017	0
TGA70218.1	LysM peptidoglycan-binding domain-containing protein [Aliivibrio fischeri]	0.041	14	58.2	0	0	0	0	0.00152773	0	0.0014863	0	0.00293469	0.00140784	0	0	0	0.00337726	0	0	0.00357166	0	0
TGA70565.1	tRNA (adenosine(37)-N6)-threonylcarbamoyltransferase complex ATPase subunit type 1 TsaE [Aliivibrio fischeri]	0.042	5	17.6	0.0140183	0	0	0.0165413	0.0102378	0.0158507	0.00996015	0	0	0	0	0.00616998	0.00556798	0.011316	0.0112737	0.0170486	0.00598368	0.00551231	0.00567435
TGA68324.1	hypothetical protein VFES401_15715 [Aliivibrio fischeri]	0.042	10	31.2	0.0135264	0.00240614	0.00242936	0.00957653	0.00296357	0.0091767	0.0057664	0	0	0	0	0.0035721	0	0.00327569	0.00326345	0	0	0	0.0065703
TGA68799.1	efflux RND transporter periplasmic adaptor subunit [Aliivibrio fischeri]	0.042	9	39.3	0	0	0	0.00240544	0.00223317	0	0.00217261	0	0.0021449	0	0	0.00269172	0	0	0	0	0	0	0.00247549
TGA68161.1	hypothetical protein VFES401_14745 [Aliivibrio fischeri]	0.043	5	8.3	0.00959474	0.0341351	0.0344645	0	0	0	0	0	0.0504766	0.0193719	0.0357886	0.012669	0	0.0116178	0.0231487	0.0116688	0.0122865	0	0.0233027
TGA69615.1	repressor LexA [Aliivibrio fischeri]	0.043	6	22.9	0.00345964	0.00923125	0	0.0122469	0.00378995	0.00391186	0.00368717	0	0	0	0	0.00456816	0.00412244	0.0041891	0.00417345	0	0.00886046	0	0.0084024
TGA71974.1	porin [Aliivibrio fischeri]	0.043	5	35.9	0.00861803	0.00766507	0.00580427	0	0	0	0.00459241	0.00453172	0.00680075	0.00434997	0.00803635	0	0	0	0	0	0	0.00762482	0
TGA70453.1	phosphoheptose isomerase [Aliivibrio fischeri]	0.043	6	21	0.00734291	0	0.00329698	0.017329	0.016088	0.0166055	0.0195646	0.0154449	0.00386301	0.00370635	0	0.0193914	0.00874968	0.0133367	0.00442896	0.0178604	0	0	0.00891683
TGA68053.1	lipoprotein-releasing ABC transporter permease subunit LolE [Aliivibrio fischeri]	0.043	20	45.1	0.00173818	0.00309195	0	0.00615304	0.00761652	0	0.00185249	0.00548404	0.00182886	0.0017547	0.00324172	0.00459023	0.00621354	0.00631401	0.00629041	0.00845566	0.00222581	0.00205047	0.00633224
TGA72626.1	asparaginase [Aliivibrio fischeri]	0.043	12	37	0	0	0.00383507	0	0.0023392	0	0.00455152	0	0.00898694	0	0	0	0	0	0.0025759	0.00259691	0.00273438	0	0
TGA69058.1	hypothetical protein VFES401_19580 [Aliivibrio fischeri]	0.043	10	23.5	0	0.00576606	0.0058217	0.00382486	0.0106528	0.00366517	0.00690929	0.003409	0.00341058	0.00327228	0.00302268	0	0.0115874	0.00392493	0.00391026	0.00394216	0.00415084	0.00764771	0.00787252
TGA73311.1	lipopolysaccharide A protein [Aliivibrio fischeri]	0.044	8	36.7	0	0.00403806	0	0.013393	0.00497357	0.00513355	0.00241934	0	0	0	0	0.00599481	0.00270495	0.00824606	0.0109537	0.00276076	0.0029069	0	0.00275662
TGA71305.1	glycosyltransferase family 1 protein [Aliivibrio fischeri]	0.044	14	45.4	0.00358906	0.00159609	0	0.00635251	0.00393172	0.00405819	0.00573764	0.00754911	0.00377631	0.00362317	0.00502022	0.00473904	0.00641498	0.00651871	0.0108239	0.00218244	0.00229797	0.00846779	0.00217918
TGA70265.1	phosphate regulon sensor histidine kinase PhoR [Aliivibrio fischeri]	0.044	8	49.3	0	0.001485	0.00149932	0	0.00182903	0.00188786	0	0	0.00175673	0	0.00155693	0	0	0.00404331	0.0020141	0	0.00213802	0	0.00405499
TGA73459.1	co-chaperone DjlA [Aliivibrio fischeri]	0.044	12	31.5	0.00254278	0	0	0.00300042	0.0055711	0.00287515	0.00813002	0.00802259	0	0	0	0	0	0.0123157	0.0214719	0.00309244	0.00325614	0.00599927	0.015439
TGA71847.1	HDOD domain-containing protein [Aliivibrio fischeri]	0.044	12	34.8	0.00468798	0.0020848	0	0.0138293	0.00770336	0.00795115	0.0099926	0	0	0.00236627	0	0.0123802	0.00279306	0.00567644	0.00565522	0.00570137	0	0	0
TGA72636.1	GNAT family N-acetyltransferase [Aliivibrio fischeri]	0.044	9	18.4	0.00866995	0.00385562	0.00389282	0.00511518	0.00949771	0.00490161	0.00924014	0.00455902	0.00912229	0	0	0.0171719	0.0103309	0.020996	0.0209175	0.00527205	0.00555113	0.0153415	0
TGA69108.1	DUF3302 domain-containing protein [Aliivibrio fischeri]	0.044	4	14.8	0.0114223	0.0101593	0.0153859	0.0134781	0.00625643	0.0258307	0.0121735	0.0120127	0.0180274	0.0172963	0.015977	0.0226233	0.0204159	0.0276614	0.027558	0.0138914	0.0219402	0.0336864	0.0208059
TGA70564.1	LysM peptidoglycan-binding domain-containing protein [Aliivibrio fischeri]	0.043	12	63.2	0.00249863	0	0.00112189	0.00147417	0.00136859	0.00282524	0.00133148	0.00262777	0	0.00126119	0.00116499	0	0.00148866	0.00302546	0	0.00151938	0	0	0.0015171
TGA71992.1	anthranilate phosphoribosyltransferase [Aliivibrio fischeri]	0.043	9	35.6	0.00429615	0.00191055	0.00385796	0.00506937	0.00235316	0.00728658	0.00686805	0.0022591	0.00226015	0.00433699	0.0100155	0	0.00511921	0.00780299	0.00777382	0.00522484	0	0.00253402	0.00782552
TGA72404.1	anaerobic sulfatase maturase [Aliivibrio fischeri]	0.043	14	50.2	0.00328587	0.00292253	0.00737681	0	0	0.00185769	0.00175099	0.00172785	0.00172865	0	0.00306409	0	0.00195769	0.00198935	0	0.00199808	0.00210385	0	0.00199509
TGA70133.1	sigma-54-dependent Fis family transcriptional regulator [Aliivibrio fischeri]	0.043	13	52.3	0	0.00134179	0.0040642	0.00178012	0.00330528	0.0034116	0.00160782	0	0	0.00152295	0.00281357	0.00199199	0.00179763	0	0.00181987	0	0.00193184	0	0
TGA72432.1	ribose ABC transporter ATP-binding protein RbsA [Aliivibrio fischeri]	0.043	21	55.3	0.00142779	0.00126991	0.00128216	0.00673904	0	0.00161442	0.00608676	0.00750792	0.00300456	0.00288272	0.0066571	0.00377055	0.00510398	0	0.00172237	0.00347286	0.00182835	0.00673727	0.00173383
TGA68073.1	RNA-binding protein [Aliivibrio fischeri]	0.043	3	8.9	0.0184514	0.0328222	0.0165694	0.0217723	0	0.0104316	0	0.00970254	0	0	0.00860302	0	0.0109932	0.0111709	0	0.02244	0.0118139	0.0108833	0
TGA73187.1	valine--pyruvate transaminase [Aliivibrio fischeri]	0.045	11	46.3	0.00173399	0.00154225	0.00155713	0.00409214	0.00379908	0.00392129	0.00554408	0	0	0	0	0.00686875	0	0.0020996	0.00627525	0.00421764	0	0.00204553	0.00421132
TGA68409.1	phosphatase [Aliivibrio fischeri]	0.045	6	27.6	0.00290164	0	0	0.0136955	0.00953601	0.0164046	0.00618493	0	0	0	0	0.0114941	0.0103726	0.0105403	0.00700062	0.00352887	0.00371567	0	0.00352359
TGA72299.1	antibiotic biosynthesis monooxygenase [Aliivibrio fischeri]	0.045	3	11	0.0149918	0	0	0.0707599	0.0492694	0.0678056	0.0319555	0.102483	0.0473219	0.0378357	0.0139799	0.0890791	0.0446598	0.0544584	0.0542548	0.0638138	0.0959883	0.0884267	0.0819234
TGA70075.1	formate--tetrahydrofolate ligase [Aliivibrio fischeri]	0.045	17	62.3	0.00247287	0.00109971	0	0.0043769	0.00677242	0.00419416	0.00527101	0	0.00130094	0	0.00230596	0.00979564	0.00441994	0.00449141	0.00298308	0	0.00316662	0.00145858	0.00150146
TGA67998.1	hypothetical protein VFES401_13880 [Aliivibrio fischeri]	0.046	6	11.8	0.0141099	0.0188245	0.0190061	0	0.00772853	0.00797714	0.00751894	0	0.00742304	0	0.00657878	0	0.00840655	0	0	0	0	0	0
TGA70081.1	lauroyl-Kdo(2)-lipid IV(A) myristoyltransferase [Aliivibrio fischeri]	0.046	8	35.6	0	0	0.00206456	0	0.00503713	0.00259958	0	0	0	0	0	0	0	0	0.00832023	0	0.00294405	0.00271213	0
TGA72670.1	response regulator [Aliivibrio fischeri]	0.047	6	41.2	0.00195545	0.00173922	0.001756	0.00461478	0.00214215	0.00221105	0.00208405	0.00205652	0	0.00197404	0	0.002582	0.00233008	0.00473551	0	0.00237815	0	0	0.00237459
TGA70156.1	chemotaxis protein CheR [Aliivibrio fischeri]	0.047	13	30.8	0.00523349	0.00930957	0.0046997	0.00926312	0.00573316	0.00887638	0.00557769	0.00275199	0.00825982	0.00528324	0.00732039	0.0103656	0.00623613	0.00633697	0.00946993	0.0063648	0.0100526	0.00926069	0.00953291
TGA71912.1	protein TolR [Aliivibrio fischeri]	0.047	4	16	0.0048622	0.0172982	0.00436627	0	0	0	0.0103639	0.0051135	0.0102318	0	0.00906805	0	0	0	0	0	0	0	0.00590439
TGA72160.1	aminodeoxychorismate synthase component I [Aliivibrio fischeri]	0.047	8	50.9	0.00157808	0.00140358	0.00141712	0.0018621	0.0034575	0.00356872	0.00168187	0.00497893	0	0.00159308	0	0.00208372	0.00188041	0.00573246	0.00380735	0	0.00404161	0.00186161	0.00191634
TGA70124.1	flagellar motor switch protein FliM [Aliivibrio fischeri]	0.048	11	39	0	0	0	0	0	0	0.00445891	0.00219999	0.00220102	0.00422352	0	0.00552429	0	0.00253295	0	0	0	0	0
TGA71358.1	BolA family transcriptional regulator [Aliivibrio fischeri]	0.048	5	9.5	0.0253978	0.0301192	0.0304098	0.0399585	0.0278227	0.0287177	0.0270682	0.053421	0.0534459	0.0512785	0.0394727	0.0223571	0.0201757	0.030753	0.030638	0.030888	0.0325231	0.0399481	0.0411223
TGA73340.1	DUF616 domain-containing protein [Aliivibrio fischeri]	0.049	9	29.2	0.00592268	0.00263388	0.00797788	0.010483	0.00648815	0.0100453	0.0063122	0.00622879	0.00311584	0.00896846	0.00276146	0.0039102	0.00352868	0.00717147	0.00357233	0.00360148	0.00379213	0.0104802	0.00359609
TGA71832.1	16S rRNA pseudouridine(516) synthase RsuA [Aliivibrio fischeri]	0.049	9	26.3	0	0.00273518	0.00276157	0.00362871	0.00673769	0.00695443	0.00655497	0.00970254	0	0.00310447	0.00573535	0	0.00732879	0	0	0.00374	0.00393798	0.00725552	0
TGA70584.1	serine O-acetyltransferase [Aliivibrio fischeri]	0.05	11	29.1	0.00527184	0.00468889	0.00236706	0.00622065	0.00577517	0.00298047	0.0112371	0.00277215	0	0.00798291	0	0.0034805	0.00942273	0.0063834	0.00953931	0.00961715	0.00675082	0.00621902	0.00960274
TGA72418.1	hypothetical protein VFES401_08090 [Aliivibrio fischeri]	0.05	2	12.6	0.00631233	0	0.0056685	0.00744841	0.01383	0.00713744	0.0134549	0.00663858	0.00664166	0.00637233	0.00588628	0	0	0	0	0	0	0	0
