# Supplementary material for: Environmental Viscosity Modulates Interbacterial Killing during Habitat Transition
Source: mBio. 2020 Feb 4;11(1):e03060-19. doi: 10.1128/mBio.03060-19 (PMC7002345; doi:10.1128/mBio.03060-19)
Supplement: TABLE S2 [file mBio.03060-19-st002.xlsx]

## Sheet: Sheet1
Table S2. Proteins that were significantly more abundant after 1 hour in either low- or high-viscosity media treatments. NSAF% values represent relative protein abundances as the percentage of total protein detected. T-tests were performed for each protein and Benjamini-Hochberg corrected p-values are shown. Four replicates were included for each treatment.		NSAF%
	Treatment	5% PVP				Liquid
	Time	1 hour				1 hour
	Replicate	4	3	2	1	4	3	2	1	Ttest
Accession	Annotation	L_PVP_1h_4A	L_PVP_1h_3A	L_PVP_1h_2A	L_PVP_1h_1A	L_L_1h_4A	L_L_1h_3A	L_L_1h_2A	L_L_1h_1A	More abundant in	pvalue
TGA68192.1	hypothetical protein VFES401_14955 [Aliivibrio fischeri]	0	0	0	0	0.00540222	0.00568819	0.0052401	0.00539413	Liquid	1.7426e-09
TGA72418.1	hypothetical protein VFES401_08090 [Aliivibrio fischeri]	0.00663858	0.00664166	0.00637233	0.00588628	0	0	0	0	5% PVP	3.10284e-08
TGA71849.1	hypothetical protein VFES401_05015 [Aliivibrio fischeri]	0	0	0.00399146	0.00368701	0.0240429	0.0202525	0.0186571	0.0192055	Liquid	2.84421e-05
TGA68129.1	transcriptional regulator [Aliivibrio fischeri]	0.0831646	0.0832033	0.087812	0.0884882	0.0577029	0.0607574	0.0652997	0.0576165	5% PVP	3.4229e-05
TGA70456.1	stringent starvation protein A [Aliivibrio fischeri]	0.139882	0.154301	0.179029	0.130391	0.389882	0.375583	0.31381	0.368591	Liquid	3.94073e-05
TGA73146.1	sporulation control protein Spo0M [Aliivibrio fischeri]	0.037551	0.0317887	0.0415904	0.0307345	0.11357	0.0914453	0.0874817	0.103394	Liquid	6.2947e-05
TGA72543.1	hypothetical protein VFES401_08765 [Aliivibrio fischeri]	0	0	0	0.00593837	0.0232343	0.0244643	0.0225371	0.0309327	Liquid	6.48659e-05
TGA71757.1	glutamine--tRNA ligase [Aliivibrio fischeri]	0.0287912	0.0219464	0.0276365	0.0303911	0.0507339	0.0534196	0.0476735	0.0443257	Liquid	0.00018601
TGA70067.1	tripartite tricarboxylate transporter substrate binding protein [Aliivibrio fischeri]	0.175185	0.156571	0.161432	0.171901	0.259307	0.233216	0.227944	0.26701	Liquid	0.000261422
TGA68746.1	agglutination protein [Aliivibrio fischeri]	0.0190063	0.0242011	0.0215612	0.0183845	0.0319693	0.0315578	0.0348861	0.0359116	Liquid	0.000293095
TGA68772.1	ribosome small subunit-dependent GTPase A [Aliivibrio fischeri]	0.00428781	0.0042898	0.00411584	0.0038019	0.00991683	0.0104418	0.0144288	0.0123775	Liquid	0.000306835
TGA71982.1	bifunctional phosphoribosyl-AMP cyclohydrolase/phosphoribosyl-ATP diphosphatase HisIE [Aliivibrio fischeri]	0.00734755	0.00367548	0.0105793	0.00977236	0.0297385	0.0268394	0.0206043	0.0296939	Liquid	0.000384369
TGA70586.1	protein-export chaperone SecB [Aliivibrio fischeri]	0.198902	0.218409	0.158328	0.154854	0.07854	0.0708836	0.0598581	0.0504144	5% PVP	0.000413891
TGA68471.1	agmatinase [Aliivibrio fischeri]	0.00982855	0.00491656	0.00707576	0.00653606	0	0	0	0	5% PVP	0.00044457
