# Supplementary material for: Environmental Viscosity Modulates Interbacterial Killing during Habitat Transition
Source: mBio. 2020 Feb 4;11(1):e03060-19. doi: 10.1128/mBio.03060-19 (PMC7002345; doi:10.1128/mBio.03060-19)
Supplement: TABLE S3 [file mBio.03060-19-st003.xlsx]

## Sheet: Sheet1
Table S3. Proteins that were significantly more abundant after 12 hours in either low- or high-viscosity media treatments. NSAF% values represent relative protein abundances as the percentage of total protein detected. T-tests were performed for each protein and Benjamini-Hochberg corrected p-values are shown. Four replicates were included for each treatment.		NSAF%
	Treatment	5% PVP				Liquid
	Time	12 hour				12 hour
	Replicate	4	3	2	1	4	3	2	1
Accession	Annotation	L_PVP_12h_4A	L_PVP_12h_3A	L_PVP_12h_2A	L_PVP_12h_1A	L_L_12h_4A	L_L_12h_3A	L_L_12h_2A	L_L_12h_1A	More abundant in	pvalue
TGA72699.1	BspA family leucine-rich repeat surface protein [Aliivibrio fischeri] BspA family leucine-rich repeat surface protein [Aliivibrio fischeri]	0.0163292	0.00964715	0.01707	0.0160895	0.0514956	0.0374768	0.0487459	0.0440109	Liquid	0.000127003
TGA69096.1	PTS sugar transporter subunit IIA [Aliivibrio fischeri]	0.0653169	0.0661519	0.0512099	0.0750842	0.0199338	0.0179888	0.0182797	0.0242819	5% PVP	0.000134287
TGA71592.1	IMP dehydrogenase [Aliivibrio fischeri]	0.184819	0.152158	0.183785	0.140158	0.273152	0.250022	0.261221	0.262027	Liquid	0.000221354
TGA68466.1	PEGA domain-containing protein [Aliivibrio fischeri]	0.00544307	0.0075799	0.00651977	0.0086034	0.00152272	0.00137415	0	0.00139115	5% PVP	0.000242016
TGA71485.1	elongation factor G [Aliivibrio fischeri]	0.719613	0.767893	0.792594	0.73162	1.03494	1.09682	1.07193	0.94177	Liquid	0.000294911
TGA68463.1	aldehyde dehydrogenase family protein [Aliivibrio fischeri]	0.101172	0.0771538	0.0692483	0.084852	0.133429	0.135006	0.133481	0.129288	Liquid	0.000369034
TGA68927.1	cytochrome C [Aliivibrio fischeri]	0.0584793	0.0434331	0.0515547	0.0401424	0.0863798	0.0755895	0.0816125	0.0836989	Liquid	0.000399115
TGA73159.1	cold-shock protein [Aliivibrio fischeri]	0.738364	0.685487	0.56603	0.755817	0.371809	0.410094	0.353585	0.339682	5% PVP	0.000427894
TGA70472.1	outer membrane channel protein TolC [Aliivibrio fischeri]	0.0943466	0.0858025	0.0885625	0.0852146	0.10773	0.114718	0.104718	0.114169	Liquid	0.000501641
TGA71981.1	imidazole glycerol phosphate synthase subunit HisF [Aliivibrio fischeri]	0.0231278	0.0214715	0.0221622	0.017905	0.0332747	0.0333645	0.0406848	0.0337773	Liquid	0.000578621
TGA73186.1	heat shock chaperone IbpA [Aliivibrio fischeri]	0.0707599	0.0985388	0.0734561	0.0585851	0.0131969	0.0238186	0.0181528	0.0180849	5% PVP	0.000589159
TGA68975.1	glycerol-3-phosphate dehydrogenase [Aliivibrio fischeri]	0.0906826	0.116333	0.0995361	0.0982864	0.0571951	0.0682645	0.0490654	0.0573099	5% PVP	0.00065007
TGA68352.1	OmpA family protein [Aliivibrio fischeri]	0.00206598	0.00239754	0.00296959	0.00233252	0.00115593	0.000521574	0.00106002	0.000528027	5% PVP	0.000696997
TGA70354.1	ribose-5-phosphate isomerase RpiA [Aliivibrio fischeri]	0.0740058	0.072322	0.0933105	0.0914689	0.148193	0.1298	0.127902	0.123442	Liquid	0.000710952
TGA71740.1	molecular chaperone HtpG [Aliivibrio fischeri]	0.074012	0.069961	0.0786589	0.0765716	0.0557156	0.057074	0.0621395	0.0619072	5% PVP	0.000778168
TGA71435.1	ATP-dependent zinc metalloprotease FtsH [Aliivibrio fischeri]	0.0917617	0.0911896	0.0965998	0.0992225	0.11136	0.118767	0.11273	0.108344	Liquid	0.000815718
TGA71898.1	gonadoliberin III [Aliivibrio fischeri]	0.0422868	0.0392585	0.0389005	0.030555	0.0548907	0.0546593	0.0520717	0.0536063	Liquid	0.000822649
TGA70505.1	O-succinylhomoserine (thiol)-lyase [Aliivibrio fischeri]	0.0175076	0.0142221	0.0104854	0.0118598	0.00244891	0.00441994	0.00224571	0.00447462	5% PVP	0.000866989
TGA71752.1	asparagine synthase B [Aliivibrio fischeri]	0.0428384	0.0340891	0.0410499	0.0317828	0.054785	0.0602545	0.0612289	0.0688205	Liquid	0.000914269
TGA67179.1	BspA family leucine-rich repeat surface protein, partial [Aliivibrio fischeri]	0	0	0.00551639	0	0.0644188	0.0319734	0.0443051	0.0382542	Liquid	0.000919354
TGA72127.1	NAD(P)/FAD-dependent oxidoreductase [Aliivibrio fischeri]	0.0158344	0.016538	0.01707	0.0160895	0.0132892	0.0119926	0.0121865	0.0141644	5% PVP	0.000927768
TGA73135.1	5-(carboxyamino)imidazole ribonucleotide mutase [Aliivibrio fischeri]	0.00527403	0.00489634	0.00505384	0.00476355	0.0118034	0.0159777	0.010824	0.0107836	Liquid	0.00101834
TGA71431.1	porin [Aliivibrio fischeri]	1.5242	1.34649	1.45298	1.22185	2.07446	1.89069	1.81573	2.14863	Liquid	0.00109719
TGA70642.1	50S ribosomal protein L7/L12 [Aliivibrio fischeri]	1.1136	0.898157	0.940387	0.986953	0.724316	0.723928	0.692782	0.704423	5% PVP	0.00116569
TGA72573.1	formate C-acetyltransferase [Aliivibrio fischeri]	0.494013	0.530393	0.494856	0.500833	0.56785	0.596155	0.559815	0.566884	Liquid	0.00120101
TGA70019.1	ACP S-malonyltransferase [Aliivibrio fischeri]	0.0912734	0.107847	0.0927634	0.0874352	0.0588058	0.0642403	0.0567644	0.0395866	5% PVP	0.00121175
TGA68194.1	caspase family protein [Aliivibrio fischeri]	0.0204607	0.0221613	0.0228742	0.0261804	0.00953993	0.0137746	0.00699866	0.013945	5% PVP	0.00125073
TGA72418.1	hypothetical protein VFES401_08090 [Aliivibrio fischeri]	0.00744841	0.01383	0.00713744	0.0134549	0	0	0	0	5% PVP	0.00125742
TGA68682.1	cold-shock protein [Aliivibrio fischeri]	0.4061	0.251345	0.235846	0.333449	0.0550828	0.0994166	0.0631401	0	5% PVP	0.00129336
TGA71680.1	Na(+)-translocating NADH-quinone reductase subunit A [Aliivibrio fischeri]	0.18078	0.174615	0.171483	0.146789	0.2166	0.204686	0.213617	0.218419	Liquid	0.00141761
TGA70144.1	flagellin [Aliivibrio fischeri]	0.0291255	0.0582393	0.036497	0.0546363	0.00501413	0.0090498	0.00229903	0.00229044	5% PVP	0.00144816
TGA71639.1	MetQ/NlpA family lipoprotein [Aliivibrio fischeri]	0.0789144	0.0586104	0.0635205	0.0513189	0.105968	0.105191	0.0906964	0.10972	Liquid	0.00145894
TGA70143.1	flagellin [Aliivibrio fischeri]	0.0157661	0.0230011	0.0129496	0.0223773	0.00252036	0.00682336	0.00231123	0.00230259	5% PVP	0.00146168
TGA70657.1	chemotaxis protein CheY [Aliivibrio fischeri]	0.02088	0.0129231	0.0266776	0.0251453	0	0	0.00714208	0	5% PVP	0.00150332
TGA73321.1	ADP-glyceromanno-heptose 6-epimerase [Aliivibrio fischeri]	0.067821	0.0654826	0.0623899	0.056356	0.094107	0.0767064	0.089082	0.0915225	Liquid	0.00163547
TGA71426.1	4-hydroxy-3-methylbut-2-enyl diphosphate reductase [Aliivibrio fischeri]	0.0189294	0.0175738	0.0103652	0.0219821	0.00302604	0.00546158	0.00277495	0.00276458	5% PVP	0.00169408
TGA73445.1	TAXI family TRAP transporter solute-binding subunit [Aliivibrio fischeri]	0.230625	0.221408	0.278757	0.146759	0.425234	0.367865	0.357677	0.401887	Liquid	0.00170444
TGA71766.1	citrate synthase [Aliivibrio fischeri]	0.439404	0.347297	0.424852	0.298549	0.682179	0.571646	0.599169	0.5686	Liquid	0.00171968
TGA73346.1	NAD-dependent epimerase [Aliivibrio fischeri]	0.0483032	0.0495644	0.0511588	0.0528127	0.0739659	0.0616145	0.0626108	0.0701739	Liquid	0.00183547
TGA70619.1	acetyl-CoA carboxylase biotin carboxylase subunit [Aliivibrio fischeri]	0.231751	0.241607	0.220255	0.200741	0.312474	0.295414	0.267053	0.289359	Liquid	0.00191565
TGA70606.1	glutamine--fructose-6-phosphate transaminase (isomerizing) [Aliivibrio fischeri]	0.40368	0.288185	0.341474	0.281627	0.573222	0.484962	0.475662	0.547885	Liquid	0.00205808
TGA69701.1	type II secretion system protein GspD [Aliivibrio fischeri]	0.0214488	0.0222554	0.0265984	0.0182331	0.0310608	0.0305784	0.0310728	0.0335364	Liquid	0.0022183
TGA73409.1	50S ribosomal protein L4 [Aliivibrio fischeri]	0.526454	0.741011	0.598046	0.858964	0.114021	0.308689	0.226547	0.303827	5% PVP	0.00224549
TGA71444.1	30S ribosomal protein S15 [Aliivibrio fischeri]	0.0190813	0.0354297	0.0457117	0.0344688	0.0106762	0	0	0	5% PVP	0.00226649
TGA71445.1	polyribonucleotide nucleotidyltransferase [Aliivibrio fischeri]	0.21198	0.189017	0.236411	0.203361	0.254631	0.261232	0.265456	0.265688	Liquid	0.00240415
TGA70304.1	catalase [Aliivibrio fischeri]	0.0252714	0.0172052	0.0226019	0.0182603	0.0527876	0.0391305	0.0345767	0.0482265	Liquid	0.00243463
TGA68570.1	oxygen-insensitive NADPH nitroreductase [Aliivibrio fischeri]	0.010614	0.00656925	0.00678056	0.0063911	0	0.00357278	0	0	5% PVP	0.0025481
TGA70102.1	heme lyase CcmF/NrfE family subunit [Aliivibrio fischeri]	0.00260466	0.00120906	0.00249591	0.00235255	0.00437198	0.00394541	0.0040092	0.00532563	Liquid	0.00256299
TGA70669.1	RNA polymerase sigma factor RpoD [Aliivibrio fischeri]	0.0724367	0.0572864	0.0706978	0.0533096	0.0975696	0.0826312	0.093603	0.0973672	Liquid	0.00257182
TGA71744.1	ATP-dependent Clp protease proteolytic subunit [Aliivibrio fischeri]	0.106653	0.08759	0.082546	0.0592797	0.151478	0.14084	0.13049	0.130002	Liquid	0.00262822
TGA73282.1	glutamate--ammonia ligase [Aliivibrio fischeri]	0.07423	0.0689141	0.0832752	0.0784919	0.0911684	0.0895863	0.0947506	0.0925455	Liquid	0.00282647
TGA68857.1	ABC transporter ATP-binding protein [Aliivibrio fischeri]	0.00275688	0.00255945	0.00264178	0	0.00616998	0.00835196	0.00565801	0.00563686	Liquid	0.00292995
TGA70640.1	DNA-directed RNA polymerase subunit beta' [Aliivibrio fischeri]	0.273342	0.256018	0.264834	0.231558	0.314013	0.293167	0.309725	0.326536	Liquid	0.00301445
