# Supplementary material for: Environmental Viscosity Modulates Interbacterial Killing during Habitat Transition
Source: mBio. 2020 Feb 4;11(1):e03060-19. doi: 10.1128/mBio.03060-19 (PMC7002345; doi:10.1128/mBio.03060-19)
Supplement: TABLE S4 [file mBio.03060-19-st004.xlsx]

## Sheet: Sheet1
Table S4. Proteins that were significantly more abundant after 24 hour in either low- or high-viscosity media treatments and showed a greater than |1| log2 fold difference in protein abundance between treatments. NSAF% values represent relative protein abundances as the percentage of total protein detected. T-tests were performed for each protein and Benjamini-Hochberg corrected p-values are show…				NSAF%
			Treatment	5% PVP			Liquid
			Time	24 hours			24 hours
			Replicate	3	2	1	4	3	2	1		(x-axis)	(y-axis)
Accession	Category	Protein	Annotation	PVP_PVP_12h_4A	PVP_PVP_12h_3A	PVP_PVP_12h_2A	L_L_12h_4A	L_L_12h_3A	L_L_12h_2A	L_L_12h_1A	Corrected ttest	log2 fold change	negative log ttest	significant ttest and log2 fold change > |1|	More abundant in
TGA68253.1			hypothetical protein VFES401_15335 [Aliivibrio fischeri]	0.0221417	0.02954	0.0397667	0.000189	0.000189	0.000189	0.000189	0.000866518	-7.33346	3.06222	Y	5% PVP
TGA68335.1	T6SS2 GI		Lrp/AsnC family transcriptional regulator [Aliivibrio fischeri]	0.0434661	0.0214776	0.0260218	0.000189	0.000189	0.000189	0.000189	0.00300481	-7.32583	2.52218	Y	5% PVP
TGA72631.1			DUF1414 domain-containing protein [Aliivibrio fischeri]	0.0287842	0.00853377	0.0344645	0.000189	0.000189	0.000189	0.000189	0.0154552	-6.98414	1.81092	Y	5% PVP
TGA71534.1			multidrug DMT transporter permease [Aliivibrio fischeri]	0.0224877	0.020001	0.020194	0.000189	0.000189	0.000189	0.000189	6.57093e-07	-6.78858	6.18237	Y	5% PVP
TGA68238.1			restriction endonuclease subunit S [Aliivibrio fischeri]	0.0218062	0.0290924	0.00979104	0.000189	0.000189	0.000189	0.000189	0.00804052	-6.74196	2.09472	Y	5% PVP
TGA72210.1			heme utilization protein HutZ [Aliivibrio fischeri]	0.0205602	0.00731466	0.00738524	0.000189	0.000189	0.000189	0.000189	0.0256978	-5.95854	1.5901	Y	5% PVP
TGA71974.1			porin [Aliivibrio fischeri]	0.00861803	0.00766507	0.00580427	0.000189	0.000189	0.000189	0.000189	0.000143106	-5.28373	3.84434	Y	5% PVP
TGA70250.1			isocitrate lyase [Aliivibrio fischeri]	0.0472139	0.0695059	0.0307022	0.00214972	0.00387995	0.000189	0.000189	0.00402656	-4.93905	2.39507	Y	5% PVP
TGA68340.1	T6SS2	VipA	type VI secretion system contractile sheath small subunit [Aliivibrio fischeri]	0.259739	0.124977	0.168244	0.000189	0.0152213	0.0154675	0.00513655	0.00338912	-4.35557	2.46991	Y	5% PVP
TGA68339.1	T6SS2	VipB	type VI secretion system contractile sheath large subunit [Aliivibrio fischeri]	0.198915	0.179521	0.249552	0.00772502	0.0139426	0.019481	0.0194082	0.000111701	-3.78941	3.95194	Y	5% PVP
TGA73306.1			50S ribosomal protein L28 [Aliivibrio fischeri]	0.507414	0.984666	0.927889	0.0121818	0.0989387	0.100539	0.0779043	0.00227818	-3.47808	2.64241	Y	5% PVP
TGA72391.1	Aux II	VgrG	type VI secretion system tip protein VgrG [Aliivibrio fischeri]	0.0057263	0.0050931	0.00342816	0.000189	0.000189	0.000189	0.0011513	0.00108494	-3.4667	2.96459	Y	5% PVP
TGA73450.1			50S ribosomal protein L27 [Aliivibrio fischeri]	0.448695	0.993934	0.691823	0.0111786	0.100879	0.0615059	0.102127	0.00496007	-3.36779	2.30451	Y	5% PVP
TGA68552.1			1-phosphofructokinase [Aliivibrio fischeri]	0.0110369	0.00196329	0.0118934	0.000189	0.000189	0.000189	0.00266281	0.0419259	-3.36129	1.37752	Y	5% PVP
TGA68341.1	T6SS2	VasJ	type VI secretion system protein TssA [Aliivibrio fischeri]	0.0152518	0.00616602	0.00622552	0.000189	0.000189	0.00167887	0.0016726	0.0236004	-3.30493	1.62708	Y	5% PVP
TGA70142.1			flagellin [Aliivibrio fischeri]	0.0400841	0.0322563	0.042852	0.00252036	0.00682336	0.00231123	0.00460518	8.0051e-05	-3.23967	4.09663	Y	5% PVP
TGA72228.1			hypothetical protein VFES401_07050 [Aliivibrio fischeri]	0.0148884	0.0176561	0.0133698	0.000189	0.000189	0.000189	0.00598674	0.0010497	-3.22359	2.97893	Y	5% PVP
TGA70373.1			glutamate synthase subunit beta [Aliivibrio fischeri]	0.0293717	0.0222052	0.0197819	0.00193914	0.00524981	0.00355646	0.000189	0.000584496	-3.12125	3.23322	Y	5% PVP
TGA71810.1			50S ribosomal protein L25 [Aliivibrio fischeri]	0.492773	0.765257	0.744545	0.000189	0.130484	0.0757681	0.103792	0.000740257	-3.10547	3.13062	Y	5% PVP
TGA70140.1			flagellin [Aliivibrio fischeri]	0.0418818	0.0491031	0.0871869	0.00754109	0.0113422	0.00691535	0.0022965	0.00716745	-3.07991	2.14464	Y	5% PVP
TGA67998.1			hypothetical protein VFES401_13880 [Aliivibrio fischeri]	0.0141099	0.0188245	0.0190061	0.000189	0.00840655	0.000189	0.000189	0.00287522	-2.94815	2.54133	Y	5% PVP
TGA72384.1			hypothetical protein VFES401_07900 [Aliivibrio fischeri]	0.0955229	0.181248	0.0800612	0.00840865	0.0151764	0.0154218	0.0230463	0.0114871	-2.93871	1.93979	Y	5% PVP
TGA68860.1			NAD(P)H-dependent oxidoreductase [Aliivibrio fischeri]	0.0722891	0.0350703	0.0501623	0.000189	0.00783076	0.00397869	0.0158553	0.00577174	-2.91465	2.23869	Y	5% PVP
TGA73412.1			30S ribosomal protein S19 [Aliivibrio fischeri]	0.602279	0.834826	0.842881	0.020656	0.121164	0.113652	0.160406	0.00031801	-2.86983	3.49756	Y	5% PVP
TGA70616.1			acetate--CoA ligase [Aliivibrio fischeri]	0.144143	0.166665	0.0995699	0.0175688	0.0158546	0.0174535	0.0240761	0.000860431	-2.86793	3.06528	Y	5% PVP
TGA69115.1			formate transporter FocA [Aliivibrio fischeri]	0.00591052	0.00788542	0.0079615	0.00195108	0.000189	0.000189	0.0017825	0.000572838	-2.81878	3.24197	Y	5% PVP
TGA70503.1			transcriptional regulator LeuO [Aliivibrio fischeri]	0.0200509	0.0178337	0.0200065	0.00294173	0.0026547	0.00269763	0.00268754	1.34839e-06	-2.81329	5.87019	Y	5% PVP
TGA70644.1			50S ribosomal protein L1 [Aliivibrio fischeri]	0.778035	0.809614	0.803618	0.048727	0.201542	0.104262	0.107582	1.03656e-05	-2.7865	4.98441	Y	5% PVP
TGA72543.1			hypothetical protein VFES401_08765 [Aliivibrio fischeri]	0.120996	0.243552	0.114373	0.0168173	0.0227646	0.0308437	0.0230463	0.01188	-2.77222	1.92518	Y	5% PVP
TGA73415.1			50S ribosomal protein L16 [Aliivibrio fischeri]	0.328055	0.301192	0.337359	0.0069866	0.0630491	0.0640687	0.0574463	2.58243e-05	-2.75024	4.58797	Y	5% PVP
TGA73267.1			radical SAM protein [Aliivibrio fischeri]	0.0061113	0.00407664	0.00274399	0.00201736	0.000189	0.000189	0.000189	0.013525	-2.73809	1.86886	Y	5% PVP
TGA71686.1			FAD:protein FMN transferase [Aliivibrio fischeri]	0.0188269	0.0111634	0.00939257	0.00276214	0.00249264	0.000189	0.00252348	0.00696027	-2.72045	2.15737	Y	5% PVP
TGA71510.1			50S ribosomal protein L19 [Aliivibrio fischeri]	0.65195	0.7385	0.80638	0.0243635	0.139247	0.126604	0.163228	7.42156e-05	-2.69147	4.1295	Y	5% PVP
TGA68160.1			DUF3297 family protein [Aliivibrio fischeri]	0.0614297	0.117079	0.0866865	0.0231751	0.0209139	0.000189	0.0105863	0.00398883	-2.68816	2.39915	Y	5% PVP
TGA70044.1			cold shock domain-containing protein CspD [Aliivibrio fischeri]	0.0591457	0.0789082	0.0354087	0.000189	0.0117461	0.0238722	0.000189	0.0112345	-2.68374	1.94945	Y	5% PVP
TGA68570.1			oxygen-insensitive NADPH nitroreductase [Aliivibrio fischeri]	0.00899507	0.00800041	0.00269254	0.000189	0.00357278	0.000189	0.000189	0.034538	-2.66473	1.4617	Y	5% PVP
TGA71426.1			4-hydroxy-3-methylbut-2-enyl diphosphate reductase [Aliivibrio fischeri]	0.0275008	0.0163066	0.0226379	0.00302604	0.00546158	0.00277495	0.00276458	0.00119124	-2.65898	2.924	Y	5% PVP
TGA73449.1			50S ribosomal protein L21 [Aliivibrio fischeri]	0.223567	0.410118	0.313693	0.00922502	0.0998992	0.0507573	0.0674235	0.00361643	-2.47435	2.44172	Y	5% PVP
TGA70022.1			50S ribosomal protein L32 [Aliivibrio fischeri]	0.693905	1.14292	0.876997	0.0509024	0.275615	0.217833	0.10851	0.00191949	-2.47052	2.71682	Y	5% PVP
TGA70144.1			flagellin [Aliivibrio fischeri]	0.024683	0.0219536	0.0306906	0.00501413	0.0090498	0.00229903	0.00229044	0.000727489	-2.46658	3.13817	Y	5% PVP
TGA73430.1			30S ribosomal protein S13 [Aliivibrio fischeri]	0.487868	0.466465	0.427155	0.0402618	0.1308	0.081226	0.088279	3.15965e-05	-2.43525	4.50036	Y	5% PVP
TGA70141.1			flagellin [Aliivibrio fischeri]	0.0287842	0.0204811	0.0258483	0.00253381	0.00914633	0.00464711	0.00231487	0.000724607	-2.42555	3.1399	Y	5% PVP
TGA70211.1			acyl-CoA dehydrogenase [Aliivibrio fischeri]	0.0132443	0.0141357	0.0158579	0.00466345	0.00210422	0.00320736	0.00106513	0.000138324	-2.38457	3.8591	Y	5% PVP
TGA70461.1			50S ribosomal protein L13 [Aliivibrio fischeri]	0.734808	0.81131	0.887399	0.0401483	0.169078	0.196357	0.220076	0.000113273	-2.37463	3.94587	Y	5% PVP
TGA73410.1			50S ribosomal protein L23 [Aliivibrio fischeri]	0.287842	0.300816	0.329566	0.000189	0.0685975	0.113273	0.0607654	0.000402832	-2.33397	3.39488	Y	5% PVP
TGA70143.1			flagellin [Aliivibrio fischeri]	0.0114526	0.0186747	0.0222831	0.00252036	0.00682336	0.00231123	0.00230259	0.00531248	-2.32384	2.2747	Y	5% PVP
TGA73413.1			50S ribosomal protein L22 [Aliivibrio fischeri]	1.16445	1.40225	1.41578	0.0691038	0.366373	0.308927	0.363014	0.000193283	-2.26151	3.71381	Y	5% PVP
TGA71420.1			30S ribosomal protein S20 [Aliivibrio fischeri]	0.644298	0.379554	0.450843	0.0441943	0.119647	0.131713	0.121127	0.00269978	-2.23844	2.56867	Y	5% PVP
TGA70420.1			TetR/AcrR family transcriptional regulator [Aliivibrio fischeri]	0.0680224	0.0286582	0.0578694	0.0094545	0.012798	0.00866999	0.0129564	0.00962201	-2.23151	2.01673	Y	5% PVP
TGA73418.1			50S ribosomal protein L14 [Aliivibrio fischeri]	0.491438	0.764918	0.714507	0.0463501	0.167311	0.191268	0.155266	0.00131571	-2.22986	2.88084	Y	5% PVP
TGA70489.1			30S ribosomal protein S21 [Aliivibrio fischeri]	0.415547	0.964557	0.691716	0.0802967	0.217386	0.171812	0.122264	0.0107919	-2.22285	1.9669	Y	5% PVP
TGA73423.1			50S ribosomal protein L6 [Aliivibrio fischeri]	0.609835	0.860609	0.901771	0.069787	0.218	0.201834	0.191271	0.00080753	-2.21577	3.09284	Y	5% PVP
TGA73408.1			50S ribosomal protein L3 [Aliivibrio fischeri]	0.426943	0.70128	0.640025	0.0409167	0.18052	0.13341	0.153679	0.00197979	-2.21297	2.70338	Y	5% PVP
TGA73422.1			30S ribosomal protein S8 [Aliivibrio fischeri]	0.564614	0.571106	0.611413	0.0511634	0.151706	0.167564	0.140228	3.73982e-05	-2.18959	4.42715	Y	5% PVP
TGA73421.1			30S ribosomal protein S14 [Aliivibrio fischeri]	0.54861	0.329522	0.588626	0.0470385	0.186775	0.0603895	0.137517	0.00450263	-2.1795	2.34653	Y	5% PVP
TGA73434.1			50S ribosomal protein L17 [Aliivibrio fischeri]	0.525426	0.487644	0.523121	0.0301644	0.149717	0.145222	0.13779	9.89595e-05	-2.14564	4.00454	Y	5% PVP
TGA68342.1	T6SS2 GI		protein kinase family protein [Aliivibrio fischeri]	0.00544331	0.00290484	0.00195525	0.00143748	0.000189	0.00131821	0.000189	0.0399706	-2.13222	1.39826	Y	5% PVP
TGA71966.1			type VI secretion system contractile sheath large subunit [Aliivibrio fischeri]	0.0175871	0.0117318	0.0184255	0.00580556	0.00174637	0.00354922	0.00353595	0.001747	-2.12074	2.75771	Y	5% PVP
TGA73402.1			30S ribosomal protein S12 [Aliivibrio fischeri]	0.31918	0.309693	0.270991	0.0536391	0.0898959	0.0491882	0.0840074	4.34925e-05	-2.11626	4.36159	Y	5% PVP
TGA73258.1			hypothetical protein VFES401_00665 [Aliivibrio fischeri]	0.0103293	0.0153118	0.0154595	0.000189	0.00410272	0.00833812	0.000189	0.0115273	-2.09593	1.93827	Y	5% PVP
TGA68466.1			PEGA domain-containing protein [Aliivibrio fischeri]	0.00576607	0.00410278	0.00414236	0.00152272	0.00137415	0.000189	0.00139115	0.0017997	-2.06101	2.7448	Y	5% PVP
TGA68331.1	T6SS2 GI		tandem large repeat [Aliivibrio fischeri]	0.00468865	0.00308231	0.00311205	0.000538344	0.000971636	0.00074051	0.00122957	0.00219116	-2.05993	2.65932	Y	5% PVP
TGA73432.1			30S ribosomal protein S4 [Aliivibrio fischeri]	0.78947	0.96005	0.894026	0.1107	0.274723	0.253787	0.219126	0.000102217	-2.0379	3.99048	Y	5% PVP
TGA71507.1			30S ribosomal protein S16 [Aliivibrio fischeri]	0.544092	0.577591	0.701373	0.0579377	0.188225	0.191268	0.158795	0.000387852	-2.02747	3.41133	Y	5% PVP
TGA73427.1			50S ribosomal protein L15 [Aliivibrio fischeri]	0.369797	0.391131	0.381443	0.0329923	0.101229	0.114968	0.126595	9.40964e-05	-2.0191	4.02643	Y	5% PVP
TGA70460.1			30S ribosomal protein S9 [Aliivibrio fischeri]	0.575684	0.595723	0.591529	0.0438543	0.217665	0.194374	0.126873	0.000217042	-2.01203	3.66346	Y	5% PVP
TGA68073.1			RNA-binding protein [Aliivibrio fischeri]	0.0184514	0.0328222	0.0165694	0.000189	0.0109932	0.0111709	0.000189	0.0305143	-2.00462	1.5155	Y	5% PVP
TGA73403.1			30S ribosomal protein S7 [Aliivibrio fischeri]	1.1855	1.0339	1.16815	0.0791815	0.313306	0.385398	0.356134	0.000251602	-1.99383	3.59929	Y	5% PVP
TGA68337.1	T6SS2	VasA	type VI secretion system baseplate subunit TssF [Aliivibrio fischeri]	0.0111279	0.00989742	0.00555162	0.00163261	0.00294663	0.00149714	0.00298308	0.00693469	-1.96772	2.15897	Y	5% PVP
TGA70398.1			Fe(3+) ABC transporter substrate-binding protein [Aliivibrio fischeri]	0.0832778	0.155735	0.057526	0.0253757	0.030533	0.0180989	0.0283349	0.0317611	-1.94985	1.4981	Y	5% PVP
TGA73426.1			50S ribosomal protein L30 [Aliivibrio fischeri]	0.475671	0.542401	0.690019	0.128838	0.203467	0.17722	0.088279	0.000991793	-1.92968	3.00358	Y	5% PVP
TGA68137.1			cold-shock protein [Aliivibrio fischeri]	0.317473	0.263543	0.266086	0.069866	0.0882688	0.0896961	0.0510633	9.08526e-05	-1.91794	4.04166	Y	5% PVP
TGA72606.1			transcriptional regulator [Aliivibrio fischeri]	0.0872249	0.0698218	0.0822447	0.0287933	0.0207871	0.0264041	0.0105221	0.000284939	-1.88292	3.54525	Y	5% PVP
TGA73431.1			30S ribosomal protein S11 [Aliivibrio fischeri]	0.239869	0.43165	0.365684	0.05156	0.126294	0.101318	0.107668	0.00443319	-1.83793	2.35328	Y	5% PVP
TGA73411.1			50S ribosomal protein L2 [Aliivibrio fischeri]	0.559401	0.773179	0.830166	0.0658882	0.240967	0.263944	0.24078	0.00199417	-1.8291	2.70024	Y	5% PVP
TGA68320.1	T6SS2	VasD	type VI secretion system lipoprotein TssJ [Aliivibrio fischeri]	0.0173399	0.0192781	0.0194641	0.00572396	0.0103309	0.000189	0.00522938	0.00321531	-1.80004	2.49278	Y	5% PVP
TGA73247.1			Der GTPase-activating protein YihI [Aliivibrio fischeri]	0.0357815	0.0318248	0.0214213	0.0052496	0.000189	0.019256	0.00959201	0.0167571	-1.79165	1.7758	Y	5% PVP
TGA68828.1			dimethylsulfoxide reductase subunit B [Aliivibrio fischeri]	0.00705496	0.00941225	0.00633538	0.000189	0.000189	0.00427124	0.00425528	0.0198525	-1.77162	1.70218	Y	5% PVP
TGA73409.1			50S ribosomal protein L4 [Aliivibrio fischeri]	0.899507	0.672035	0.820685	0.114021	0.308689	0.226547	0.303827	0.000798725	-1.74272	3.0976	Y	5% PVP
TGA68349.1	T6SS2	VasG	type VI secretion system ATPase TssH [Aliivibrio fischeri]	0.101296	0.0648682	0.0829592	0.0224704	0.0270373	0.0245308	0.0263942	0.00126643	-1.72567	2.89742	Y	5% PVP
TGA73425.1			30S ribosomal protein S5 [Aliivibrio fischeri]	0.580886	0.794258	0.751315	0.125927	0.268605	0.278197	0.219634	0.000854648	-1.66779	3.06821	Y	5% PVP
TGA71917.1			quinolinate synthase NadA [Aliivibrio fischeri]	0.0350524	0.0256747	0.0166644	0.00544514	0.00737079	0.00998663	0.00994931	0.0125683	-1.65564	1.90072	Y	5% PVP
TGA73420.1			50S ribosomal protein L5 [Aliivibrio fischeri]	1.04122	1.24073	1.15523	0.270721	0.488613	0.413762	0.315223	0.00015208	-1.62258	3.81793	Y	5% PVP
TGA72389.1	Aux II	lysM	LysM peptidoglycan-binding domain-containing protein [Aliivibrio fischeri]	0.00527184	0.00390741	0.00631217	0.00232034	0.00104697	0.000189	0.00317977	0.016224	-1.61653	1.78984	Y	5% PVP
TGA69637.1			type II secretion system protein GspL [Aliivibrio fischeri]	0.00690269	0.00767426	0.00619864	0.00455721	0.00411256	0.000189	0.000189	0.0244066	-1.61429	1.61249	Y	5% PVP
TGA68982.1			anaerobic glycerol-3-phosphate dehydrogenase subunit C [Aliivibrio fischeri]	0.00850598	0.00605232	0.00916608	0.00449256	0.000189	0.00205989	0.00410438	0.0146012	-1.54427	1.83561	Y	5% PVP
TGA73424.1			50S ribosomal protein L18 [Aliivibrio fischeri]	0.313674	0.44857	0.331389	0.0730906	0.168562	0.134051	0.126131	0.00243734	-1.53888	2.61308	Y	5% PVP
TGA73419.1			50S ribosomal protein L24 [Aliivibrio fischeri]	0.657332	0.480025	0.5965	0.0730906	0.263836	0.23459	0.233713	0.00250367	-1.52155	2.60142	Y	5% PVP
TGA70510.1			50S ribosomal protein L31 [Aliivibrio fischeri]	0.149918	0.177787	0.197453	0.0395907	0.0714557	0.0605093	0.0723397	0.000557787	-1.52152	3.25353	Y	5% PVP
TGA70410.1			RNA polymerase-binding protein DksA [Aliivibrio fischeri]	0.198012	0.158934	0.160468	0.0573933	0.0517934	0.0584788	0.0757383	0.000273844	-1.50301	3.5625	Y	5% PVP
TGA68455.1			DUF465 domain-containing protein [Aliivibrio fischeri]	0.0592616	0.075298	0.083627	0.0111786	0.0302636	0.030753	0.030638	0.0023644	-1.5003	2.62628	Y	5% PVP
TGA73307.1			50S ribosomal protein L33 [Aliivibrio fischeri]	0.20934	0.26765	0.281982	0.017276	0.124723	0.0950546	0.126266	0.00600302	-1.47785	2.22163	Y	5% PVP
TGA73416.1			50S ribosomal protein L29 [Aliivibrio fischeri]	1.00516	0.690829	0.78981	0.13574	0.340265	0.428751	0.316917	0.0044057	-1.43989	2.35598	Y	5% PVP
TGA68541.1			M20 family peptidase [Aliivibrio fischeri]	0.00962039	0.00855659	0.010367	0.000189	0.00687809	0.00465954	0.00232106	0.0193125	-1.43789	1.71416	Y	5% PVP
TGA70548.1			30S ribosomal protein S18 [Aliivibrio fischeri]	0.479737	0.571763	0.585896	0.12669	0.262957	0.232356	0.18519	0.000599862	-1.43546	3.22195	Y	5% PVP
TGA70645.1			50S ribosomal protein L11 [Aliivibrio fischeri]	0.521967	0.703135	0.618904	0.140519	0.259656	0.300671	0.220076	0.00132928	-1.41673	2.87638	Y	5% PVP
TGA68759.1			M20/M25/M40 family metallo-hydrolase [Aliivibrio fischeri]	0.0351981	0.0243491	0.038632	0.00516401	0.0139805	0.018942	0.0117945	0.00935032	-1.39196	2.02917	Y	5% PVP
TGA73407.1			30S ribosomal protein S10 [Aliivibrio fischeri]	0.901254	1.36085	1.19831	0.258301	0.516146	0.490654	0.505676	0.00319808	-1.3816	2.49511	Y	5% PVP
TGA68321.1	T6SS2	VasE	type VI secretion system baseplate subunit TssK [Aliivibrio fischeri]	0.0375304	0.0261238	0.0190492	0.0129276	0.00777749	0.00987907	0.0118106	0.0153626	-1.3791	1.81354	Y	5% PVP
TGA68347.1	T6SS2	VgrG	type VI secretion system tip protein VgrG [Aliivibrio fischeri]	0.0155984	0.0110988	0.0102721	0.00411927	0.00371735	0.00377746	0.00752668	0.00784001	-1.36472	2.10568	Y	5% PVP
TGA68348.1	T6SS2	Hcp	Hcp family type VI secretion system effector	0.560623	0.543284	0.604881	0.248593	0.259235	0.207702	0.191784	3.33981e-05	-1.32834	4.47628	Y	5% PVP
TGA69030.1			trimethylamine-N-oxide reductase TorA [Aliivibrio fischeri]	0.127247	0.0991271	0.119785	0.0590964	0.0428734	0.0456919	0.0444625	0.000463071	-1.26443	3.33435	Y	5% PVP
TGA71617.1			N-acetylneuraminate lyase [Aliivibrio fischeri]	0.0145375	0.0215499	0.0326368	0.0063985	0.0144355	0.00586757	0.0116913	0.0461868	-1.25502	1.33548	Y	5% PVP
TGA70643.1			50S ribosomal protein L10 [Aliivibrio fischeri]	0.890731	0.956147	0.941731	0.283894	0.481019	0.456919	0.344055	0.000237733	-1.2476	3.62391	Y	5% PVP
TGA70540.1			argininosuccinate lyase [Aliivibrio fischeri]	0.0138386	0.00820555	0.00828472	0.00456816	0.00412244	0.00139637	0.00695574	0.0363904	-1.24657	1.43901	Y	5% PVP
TGA73414.1			30S ribosomal protein S3 [Aliivibrio fischeri]	0.483873	0.642792	0.660135	0.20478	0.273503	0.319239	0.220761	0.00174999	-1.22628	2.75696	Y	5% PVP
TGA70665.1			glutamate synthase large subunit [Aliivibrio fischeri]	0.0227994	0.0207007	0.0196209	0.00815334	0.00905577	0.00862707	0.0103138	5.6373e-05	-1.21916	4.24893	Y	5% PVP
TGA70209.1			class II glutamine amidotransferase [Aliivibrio fischeri]	0.0207828	0.0115529	0.0116644	0.00686049	0.00928666	0.00314561	0.0062677	0.038309	-1.19863	1.4167	Y	5% PVP
TGA69183.1			MSHA biogenesis protein MshQ [Aliivibrio fischeri]	0.00245767	0.00262309	0.002207	0.000189	0.0011714	0.00119035	0.00177885	0.0204651	-1.16628	1.68899	Y	5% PVP
TGA73213.1			hypothetical protein VFES401_00435 [Aliivibrio fischeri]	0.0149918	0.026668	0.020194	0.00989768	0.00893196	0.00907639	0.00904247	0.0102182	-1.15838	1.99063	Y	5% PVP
TGA73417.1			30S ribosomal protein S17 [Aliivibrio fischeri]	0.479737	0.731466	0.715445	0.192298	0.336863	0.331937	0.320362	0.00723217	-1.12056	2.14073	Y	5% PVP
TGA71425.1			FKBP-type peptidyl-prolyl cis-trans isomerase [Aliivibrio fischeri]	0.0202706	0.0270437	0.0227538	0.00669139	0.012077	0.00613615	0.0183397	0.0204499	-1.11129	1.68931	Y	5% PVP
TGA72383.1			LysM domain-containing protein [Aliivibrio fischeri]	0.00352748	0.00313742	0.00395961	0.00232887	0.00210164	0.00106781	0.00106382	0.00781088	-1.1102	2.1073	Y	5% PVP
TGA68152.1			DUF3332 domain-containing protein [Aliivibrio fischeri]	0.0786454	0.111918	0.102405	0.0571145	0.0562274	0.0476139	0.0284615	0.00699758	-1.04421	2.15505	Y	5% PVP
TGA70505.1			O-succinylhomoserine (thiol)-lyase [Aliivibrio fischeri]	0.00741861	0.00824785	0.00499646	0.00244891	0.00441994	0.00224571	0.00447462	0.0237569	-1.01962	1.62421	Y	5% PVP
TGA72462.1			YceI family protein [Aliivibrio fischeri]	0.18937	0.400863	0.343511	0.170032	0.130877	0.178853	0.137065	0.0348994	-1.0132	1.45718	Y	5% PVP
TGA72447.1			carboxypeptidase M32 [Aliivibrio fischeri]	0.018937	0.0220254	0.0156974	0.0423156	0.0243007	0.0388043	0.0456883	0.0221737	1.00015	1.65416	Y	Liquid
TGA73471.1			glucose-6-phosphate isomerase [Aliivibrio fischeri]	0.0327093	0.0151281	0.0246734	0.0535555	0.0389758	0.0427746	0.0583979	0.0165247	1.00255	1.78187	Y	Liquid
TGA73321.1			ADP-glyceromanno-heptose 6-epimerase [Aliivibrio fischeri]	0.039084	0.0511209	0.0412913	0.094107	0.0767064	0.089082	0.0915225	0.000496968	1.00313	3.30367	Y	Liquid
TGA68853.1			glycoside hydrolase family 2 protein [Aliivibrio fischeri]	0.013459	0.00957655	0.00966896	0.0260647	0.0235216	0.0206426	0.0173182	0.00673634	1.00553	2.17158	Y	Liquid
TGA71600.1			S-(hydroxymethyl)glutathione dehydrogenase/class III alcohol dehydrogenase [Aliivibrio fischeri]	0.0583973	0.0971778	0.0693575	0.164167	0.136926	0.13914	0.163617	0.00214584	1.00966	2.6684	Y	Liquid
TGA70010.1			PTS glucose transporter subunit IIBC [Aliivibrio fischeri]	0.0545385	0.0202116	0.021767	0.0580108	0.0595715	0.0697067	0.0731012	0.0244795	1.01678	1.6112	Y	Liquid
TGA69694.1			efflux RND transporter periplasmic adaptor subunit [Aliivibrio fischeri]	0.0273763	0.0486982	0.029852	0.0826241	0.0629121	0.0639294	0.0778439	0.00644936	1.0245	2.19048	Y	Liquid
TGA71439.1			ribosome maturation factor RimP [Aliivibrio fischeri]	0.0333592	0.0381477	0.0427953	0.0755108	0.0908576	0.0692451	0.0747351	0.00116367	1.026	2.93417	Y	Liquid
TGA69128.1			sugar-binding transcriptional regulator [Aliivibrio fischeri]	0.0132443	0.00588987	0.0118934	0.0233172	0.0210422	0.0213824	0.0186397	0.00457341	1.02834	2.33976	Y	Liquid
TGA71407.1			single-stranded-DNA-specific exonuclease RecJ [Aliivibrio fischeri]	0.00621421	0.00442164	0.00446431	0.00820533	0.00888568	0.0105343	0.0134934	0.0164069	1.03019	1.78497	Y	Liquid
TGA72219.1			succinylglutamate desuccinylase [Aliivibrio fischeri]	0.0130837	0.015516	0.00587462	0.0259139	0.0233855	0.0237636	0.0210443	0.00659673	1.03375	2.18067	Y	Liquid
TGA71902.1			aspartate--tRNA ligase [Aliivibrio fischeri]	0.0913205	0.0703928	0.0590444	0.180067	0.150891	0.140062	0.133663	0.00305887	1.03868	2.51444	Y	Liquid
TGA71604.1			S-(hydroxymethyl)glutathione dehydrogenase/class III alcohol dehydrogenase [Aliivibrio fischeri]	0.0621649	0.0988533	0.0710491	0.169142	0.141415	0.150545	0.174979	0.00155622	1.03963	2.80793	Y	Liquid
TGA72118.1			purine nucleoside phosphoramidase [Aliivibrio fischeri]	0.105459	0.110351	0.100274	0.221162	0.192191	0.180276	0.276887	0.0071173	1.04653	2.14768	Y	Liquid
TGA70535.1			penicillin-binding protein 1A [Aliivibrio fischeri]	0.0129737	0.0107698	0.00932032	0.0239828	0.0206122	0.0272292	0.0198239	0.00291411	1.05582	2.53549	Y	Liquid
TGA72046.1			phospho-sugar mutase [Aliivibrio fischeri]	0.0126468	0.0146229	0.0113569	0.0250486	0.0301395	0.0229701	0.0289868	0.00127348	1.05686	2.89501	Y	Liquid
TGA70365.1			threonine synthase [Aliivibrio fischeri]	0.0572988	0.031477	0.0378342	0.0912348	0.0783168	0.0938673	0.0894505	0.00183361	1.06371	2.73669	Y	Liquid
TGA71588.1			ribosome biogenesis GTPase Der [Aliivibrio fischeri]	0.0388587	0.0153608	0.0206787	0.0551103	0.0445884	0.0453094	0.0642377	0.0197621	1.06716	1.70417	Y	Liquid
TGA71746.1			endopeptidase La [Aliivibrio fischeri]	0.0183573	0.0179601	0.0148364	0.0363588	0.0360924	0.0255621	0.0453969	0.0120387	1.0722	1.91942	Y	Liquid
TGA70061.1			high frequency lysogenization protein HflD [Aliivibrio fischeri]	0.0210616	0.00936634	0.0157612	0.0324451	0.0334622	0.0382537	0.0254071	0.0100787	1.07305	1.9966	Y	Liquid
TGA71446.1			lipoprotein NlpI [Aliivibrio fischeri]	0.0220063	0.0117437	0.0138332	0.0319632	0.0393334	0.0373048	0.0265467	0.00866328	1.09098	2.06232	Y	Liquid
TGA72609.1			two-component system response regulator UvrY [Aliivibrio fischeri]	0.0134506	0.0209357	0.0211377	0.0488409	0.0360618	0.0325732	0.0405643	0.00639023	1.09407	2.19448	Y	Liquid
TGA72126.1			alpha/beta hydrolase [Aliivibrio fischeri]	0.0629163	0.0419694	0.0282496	0.119421	0.0749699	0.0809436	0.104359	0.0192142	1.09691	1.71638	Y	Liquid
TGA71503.1			S-ribosylhomocysteine lyase [Aliivibrio fischeri]	0.03347	0.0446535	0.0375703	0.0883886	0.0747792	0.0658566	0.100939	0.00574248	1.09696	2.2409	Y	Liquid
TGA70512.1			DNA-binding transcriptional regulator CytR [Aliivibrio fischeri]	0.0150365	0.0171949	0.0115739	0.0425453	0.0307153	0.023409	0.028504	0.0203587	1.09971	1.69125	Y	Liquid
TGA68235.1			HDOD domain-containing protein [Aliivibrio fischeri]	0.0183841	0.0116794	0.016509	0.0416136	0.0250356	0.0381606	0.0285135	0.0152872	1.10234	1.81567	Y	Liquid
TGA68020.1			3-deoxy-manno-octulosonate cytidylyltransferase [Aliivibrio fischeri]	0.0144499	0.0231337	0.0129761	0.0267118	0.0309928	0.0384927	0.0488075	0.0276961	1.105	1.55758	Y	Liquid
TGA71548.1			transcriptional regulator GcvA [Aliivibrio fischeri]	0.011914	0.00635794	0.00427953	0.0188777	0.0113572	0.0144261	0.020121	0.0364469	1.10733	1.43834	Y	Liquid
TGA70241.1			type I methionyl aminopeptidase [Aliivibrio fischeri]	0.041868	0.0209465	0.0281982	0.0760142	0.0685975	0.0602012	0.0568196	0.00469757	1.10836	2.32813	Y	Liquid
TGA72121.1			penicillin-binding protein activator LpoB [Aliivibrio fischeri]	0.113815	0.0653095	0.0923155	0.218153	0.157494	0.173378	0.239164	0.0085119	1.12287	2.06997	Y	Liquid
TGA72222.1			3-deoxy-7-phosphoheptulonate synthase [Aliivibrio fischeri]	0.0226162	0.021944	0.0221557	0.0434367	0.0514481	0.0348533	0.0644857	0.0167338	1.12658	1.77641	Y	Liquid
TGA69135.1			cytochrome c [Aliivibrio fischeri]	0.181093	0.0890112	0.115547	0.308336	0.227144	0.253899	0.333434	0.00907043	1.12671	2.04237	Y	Liquid
TGA69647.1			Hsp33 family molecular chaperone HslO [Aliivibrio fischeri]	0.0445117	0.0417891	0.0333097	0.111017	0.0766123	0.0748568	0.0865094	0.00572223	1.12983	2.24243	Y	Liquid
TGA73463.1			3-isopropylmalate dehydrogenase [Aliivibrio fischeri]	0.0634363	0.059948	0.0551859	0.143966	0.139368	0.108017	0.131527	0.000724211	1.13495	3.14013	Y	Liquid
TGA70322.1			2-C-methyl-D-erythritol 2,4-cyclodiphosphate synthase [Aliivibrio fischeri]	0.0182179	0.0162034	0.00408993	0.0360827	0.0271351	0.0275739	0.0219766	0.0288677	1.13497	1.53959	Y	Liquid
TGA72045.1			2-hydroxyacid dehydrogenase [Aliivibrio fischeri]	0.0108702	0.0135354	0.00780917	0.0315769	0.0181338	0.0289567	0.0157355	0.0449043	1.13607	1.34771	Y	Liquid
TGA72592.1			molybdopterin-synthase adenylyltransferase MoeB [Aliivibrio fischeri]	0.00866995	0.00514083	0.00778565	0.0114479	0.0172182	0.020996	0.013945	0.0204862	1.14336	1.68854	Y	Liquid
TGA70094.1			acetyl-CoA C-acyltransferase FadI [Aliivibrio fischeri]	0.0130245	0.00289608	0.00438603	0.0150481	0.0116398	0.0157707	0.0176758	0.0415324	1.1512	1.38161	Y	Liquid
TGA70357.1			small-conductance mechanosensitive channel MscS [Aliivibrio fischeri]	0.0352254	0.0335682	0.0203352	0.0830575	0.0509684	0.0456993	0.0849866	0.0366416	1.15542	1.43603	Y	Liquid
TGA71346.1			RNA polymerase factor sigma-54 [Aliivibrio fischeri]	0.00441476	0.00523544	0.00132149	0.00777241	0.00526054	0.00890934	0.0106513	0.0431587	1.15576	1.36493	Y	Liquid
TGA70082.1			HIT family protein [Aliivibrio fischeri]	0.0255179	0.00907848	0.0183322	0.0471719	0.0243253	0.0432577	0.043096	0.0299368	1.16141	1.52379	Y	Liquid
TGA73268.1			3'-5' exonuclease [Aliivibrio fischeri]	0.00716025	0.00636849	0.0128599	0.018909	0.0255961	0.01734	0.0172752	0.0127257	1.16909	1.89532	Y	Liquid
TGA70521.1			aspartate aminotransferase family protein [Aliivibrio fischeri]	0.174558	0.155256	0.140758	0.413939	0.299265	0.327829	0.373875	0.00143213	1.17318	2.84402	Y	Liquid
TGA71492.1			recombinase RecA [Aliivibrio fischeri]	0.062035	0.0754062	0.0575646	0.144711	0.165087	0.152734	0.124724	0.000687403	1.17543	3.16279	Y	Liquid
TGA68608.1			DeoR family transcriptional regulator [Aliivibrio fischeri]	0.016735	0.0124037	0.0150281	0.0294629	0.0365587	0.0337726	0.0336464	0.000254869	1.18012	3.59368	Y	Liquid
TGA72120.1			DUF1425 domain-containing protein [Aliivibrio fischeri]	0.0446267	0.0446535	0.0350656	0.0810229	0.113	0.101318	0.0807513	0.00299872	1.18169	2.52306	Y	Liquid
TGA70569.1			phosphatidylserine decarboxylase [Aliivibrio fischeri]	0.0175514	0.00223008	0.00675479	0.0231751	0.0209139	0.018216	0.0181479	0.0391708	1.18514	1.40704	Y	Liquid
TGA71998.1			23S rRNA pseudouridine(2605) synthase RluB [Aliivibrio fischeri]	0.0264262	0.014464	0.0127781	0.04563	0.0411779	0.0369209	0.0392351	0.00286708	1.18737	2.54256	Y	Liquid
TGA72401.1			riboflavin synthase [Aliivibrio fischeri]	0.028641	0.0159212	0.00642994	0.0472725	0.0383941	0.0346799	0.0345503	0.0197962	1.18792	1.70342	Y	Liquid
TGA70573.1			succinate dehydrogenase/fumarate reductase iron-sulfur subunit [Aliivibrio fischeri]	0.075748	0.023321	0.034011	0.1231	0.0902598	0.109358	0.0843476	0.0198354	1.19793	1.70256	Y	Liquid
TGA68040.1			histidine ammonia-lyase [Aliivibrio fischeri]	0.0112879	0.00878477	0.00380123	0.020494	0.0184944	0.0222105	0.0119148	0.0243845	1.19967	1.61289	Y	Liquid
TGA68136.1			DUF406 family protein [Aliivibrio fischeri]	0.0587433	0.0326547	0.0395638	0.145435	0.0874968	0.0622381	0.106295	0.0477478	1.20109	1.32105	Y	Liquid
TGA68856.1			HlyD family efflux transporter periplasmic adaptor subunit [Aliivibrio fischeri]	0.0113862	0.0162034	0.0143147	0.0360827	0.0244216	0.035846	0.0329649	0.00307876	1.21069	2.51162	Y	Liquid
TGA68764.1			catalase [Aliivibrio fischeri]	0.122423	0.10623	0.107255	0.281899	0.252615	0.265739	0.237731	6.20545e-05	1.21261	4.20723	Y	Liquid
TGA70519.1			succinylglutamate-semialdehyde dehydrogenase [Aliivibrio fischeri]	0.0875396	0.0633435	0.0599575	0.203749	0.141438	0.131149	0.175405	0.00681581	1.21311	2.16648	Y	Liquid
TGA70267.1			recombination-associated protein RdgC [Aliivibrio fischeri]	0.0449753	0.0273698	0.0255082	0.0718884	0.0761567	0.0687895	0.0856655	0.00142542	1.2132	2.84606	Y	Liquid
TGA71639.1			MetQ/NlpA family lipoprotein [Aliivibrio fischeri]	0.0374516	0.0452068	0.0504475	0.105968	0.105191	0.0906964	0.10972	0.000173766	1.21354	3.76004	Y	Liquid
TGA72225.1			GntR family transcriptional regulator [Aliivibrio fischeri]	0.0214452	0.0148352	0.0171181	0.0503405	0.028393	0.0461634	0.040242	0.0103345	1.21377	1.98571	Y	Liquid
TGA70385.1			response regulator [Aliivibrio fischeri]	0.00255633	0.00113683	0.00114779	0.00421926	0.00304607	0.00309532	0.00462563	0.0179061	1.21524	1.747	Y	Liquid
TGA68058.1			decarboxylating NADP(+)-dependent phosphogluconate dehydrogenase [Aliivibrio fischeri]	0.00746479	0.00663935	0.00670341	0.0177419	0.0142318	0.014462	0.0180099	0.000679462	1.21594	3.16784	Y	Liquid
TGA71322.1			GspE/PulE family protein [Aliivibrio fischeri]	0.00626834	0.00446016	0.00675479	0.0148983	0.00896308	0.012144	0.0181479	0.0232517	1.21603	1.63354	Y	Liquid
TGA70631.1			TerB family tellurite resistance protein [Aliivibrio fischeri]	0.00817734	0.0072731	0.00734328	0.0215949	0.0243599	0.0148523	0.00986451	0.0488125	1.21746	1.31147	Y	Liquid
TGA72473.1			HTH-type transcriptional regulator CysB [Aliivibrio fischeri]	0.017768	0.0177787	0.0239336	0.0439897	0.0370511	0.0510967	0.053585	0.00247238	1.22763	2.60688	Y	Liquid
TGA70527.1			cell division protein [Aliivibrio fischeri]	0.00425802	0.00378718	0.00254915	0.00749647	0.0084563	0.00687443	0.0102731	0.00461553	1.22851	2.33578	Y	Liquid
TGA70478.1			TIGR00153 family protein [Aliivibrio fischeri]	0.0222887	0.0339841	0.025734	0.0882908	0.0455293	0.0539764	0.0691389	0.0236375	1.23255	1.6264	Y	Liquid
TGA71442.1			30S ribosome-binding factor RbfA [Aliivibrio fischeri]	0.0479737	0.0331869	0.0287204	0.119652	0.0508129	0.0839062	0.0900228	0.0360907	1.23308	1.4426	Y	Liquid
TGA68439.1			glucose-1-phosphate adenylyltransferase [Aliivibrio fischeri]	0.0568577	0.0505705	0.0606319	0.136075	0.116446	0.114026	0.160755	0.00213367	1.23462	2.67087	Y	Liquid
TGA71392.1			glutathione synthase [Aliivibrio fischeri]	0.0502582	0.0487644	0.0328233	0.120657	0.0952743	0.0912826	0.107476	0.0012471	1.23814	2.9041	Y	Liquid
TGA73502.1			16S rRNA (cytosine(967)-C(5))-methyltransferase RsmB [Aliivibrio fischeri]	0.0101353	0.00751213	0.00606769	0.0178437	0.0201284	0.0163631	0.0203774	0.000840451	1.24051	3.07549	Y	Liquid
TGA68692.1			mechanosensitive ion channel family protein [Aliivibrio fischeri]	0.0242564	0.0155813	0.0181519	0.0533808	0.0401437	0.0473196	0.0422659	0.00132952	1.24381	2.8763	Y	Liquid
TGA73195.1			oxidoreductase [Aliivibrio fischeri]	0.0728435	0.0726418	0.0773072	0.209855	0.181489	0.163041	0.149118	0.00126733	1.24382	2.89711	Y	Liquid
TGA69633.1			3'(2'),5'-bisphosphate nucleotidase [Aliivibrio fischeri]	0.0343929	0.0117653	0.0118788	0.0593861	0.034677	0.0384412	0.0510633	0.0347095	1.24623	1.45955	Y	Liquid
TGA71975.1			ATP phosphoribosyltransferase [Aliivibrio fischeri]	0.0434661	0.0279209	0.0346958	0.0924669	0.0863223	0.0906421	0.0669992	0.00160568	1.25008	2.79434	Y	Liquid
TGA73224.1			guanosine-5'-triphosphate,3'-diphosphate diphosphatase [Aliivibrio fischeri]	0.00868739	0.00386338	0.00260044	0.011471	0.0103517	0.0105191	0.0157197	0.0230058	1.25041	1.63816	Y	Liquid
TGA71393.1			16S rRNA (uracil(1498)-N(3))-methyltransferase [Aliivibrio fischeri]	0.00888402	0.0131694	0.00531859	0.019551	0.0211721	0.0251001	0.021434	0.00294807	1.25753	2.53046	Y	Liquid
TGA72197.1			threonine--tRNA ligase [Aliivibrio fischeri]	0.0369891	0.0289112	0.0342229	0.0858416	0.0721235	0.0773614	0.0851851	0.000123479	1.26356	3.90841	Y	Liquid
TGA70035.1			integration host factor subunit beta [Aliivibrio fischeri]	0.123803	0.0412925	0.0555878	0.214556	0.101421	0.178014	0.214686	0.0417515	1.26811	1.37933	Y	Liquid
TGA73226.1			thioredoxin TrxA [Aliivibrio fischeri]	0.166575	0.195566	0.173519	0.492685	0.365218	0.363056	0.522454	0.00364457	1.28749	2.43835	Y	Liquid
TGA72344.1			pyroglutamyl-peptidase I [Aliivibrio fischeri]	0.0101831	0.0120761	0.0121926	0.0268918	0.0283126	0.0164403	0.040947	0.0382917	1.29341	1.4169	Y	Liquid
TGA69660.1			23S rRNA (adenine(2030)-N(6))-methyltransferase RlmJ [Aliivibrio fischeri]	0.0180546	0.0091761	0.0115808	0.0374622	0.033807	0.0218614	0.0342253	0.00943083	1.29927	2.02545	Y	Liquid
TGA69107.1			HlyD family secretion protein [Aliivibrio fischeri]	0.0114831	0.0153199	0.00343728	0.0303248	0.0159635	0.0254911	0.0277046	0.0258729	1.30296	1.58715	Y	Liquid
TGA70221.1			nitrogen regulatory protein P-II [Aliivibrio fischeri]	0.0449753	0.0571458	0.0576972	0.186642	0.11484	0.101137	0.124011	0.0180458	1.30532	1.74362	Y	Liquid
TGA73455.1			16S rRNA (adenine(1518)-N(6)/adenine(1519)-N(6))-dimethyltransferase RsmA [Aliivibrio fischeri]	0.0211649	0.00941225	0.0118788	0.034933	0.0315246	0.022424	0.0510633	0.0420705	1.30578	1.37602	Y	Liquid
TGA70183.1			periplasmic nitrate reductase subunit alpha [Aliivibrio fischeri]	0.0225691	0.0200734	0.0179286	0.0538701	0.0413736	0.0504512	0.0544511	0.000501548	1.30932	3.29969	Y	Liquid
TGA72440.1			hypothetical protein VFES401_08200 [Aliivibrio fischeri]	0.0116065	0.00516156	0.00260568	0.0153254	0.0172877	0.0105403	0.0210019	0.0377467	1.31243	1.42312	Y	Liquid
TGA72714.1			anthranilate synthase component 1 [Aliivibrio fischeri]	0.00533041	0.00711148	0.00239336	0.0140767	0.015879	0.00968149	0.0096453	0.0200368	1.31701	1.69817	Y	Liquid
TGA72360.1			sulfurtransferase [Aliivibrio fischeri]	0.00512175	0.00683309	0.00689902	0.0135257	0.012206	0.0124033	0.0247139	0.0471669	1.32199	1.32636	Y	Liquid
TGA70169.1			NAD-dependent DNA ligase LigA [Aliivibrio fischeri]	0.012927	0.00766507	0.00677165	0.0227587	0.0192545	0.0182615	0.0311884	0.0157091	1.32589	1.80385	Y	Liquid
TGA72552.1			two-component system response regulator TorR [Aliivibrio fischeri]	0.0465262	0.0137938	0.0278538	0.090103	0.0739197	0.0713592	0.0636091	0.00702926	1.34664	2.15309	Y	Liquid
TGA70268.1			U32 family peptidase [Aliivibrio fischeri]	0.0233638	0.0124682	0.0167846	0.0411332	0.0371198	0.0396061	0.0620055	0.0131271	1.35828	1.88183	Y	Liquid
TGA70335.1			GTPase Era [Aliivibrio fischeri]	0.0112088	0.00199387	0.00603933	0.0148003	0.0186987	0.0162866	0.0162257	0.00885888	1.36342	2.05262	Y	Liquid
TGA73197.1			fatty acid oxidation complex subunit alpha FadB [Aliivibrio fischeri]	0.00992559	0.00529683	0.00356529	0.0170377	0.0106444	0.0132202	0.0239469	0.0461773	1.37226	1.33557	Y	Liquid
TGA72373.1			glycosyltransferase [Aliivibrio fischeri]	0.0148067	0.0105355	0.0106372	0.0351918	0.0317581	0.0251001	0.032151	0.0010059	1.3724	2.99745	Y	Liquid
TGA68566.1			YjjI family glycine radical enzyme [Aliivibrio fischeri]	0.00424964	0.00503963	0.00127206	0.00748171	0.00843965	0.00857612	0.0119617	0.0137497	1.37245	1.86171	Y	Liquid
TGA71980.1			1-(5-phosphoribosyl)-5-((5-phosphoribosylamino)methylideneamino)imidazole-4-carboxamide isomerase [Aliivibrio fischeri]	0.017623	0.00522476	0.0158255	0.0387828	0.0209992	0.0426776	0.0318885	0.0242609	1.38153	1.61509	Y	Liquid
TGA72414.1			arylsulfatase [Aliivibrio fischeri]	0.057289	0.113093	0.0903437	0.295201	0.224773	0.225024	0.161816	0.0103514	1.38324	1.985	Y	Liquid
TGA70249.1			CBS domain-containing protein [Aliivibrio fischeri]	0.0391622	0.0609555	0.0527517	0.155131	0.128329	0.142259	0.106295	0.00171956	1.38412	2.76458	Y	Liquid
TGA73174.1			tRNA uridine-5-carboxymethylaminomethyl(34) synthesis GTPase MnmE [Aliivibrio fischeri]	0.00474465	0.00844	0.00284048	0.0104415	0.0131918	0.0153202	0.0171708	0.0107688	1.39325	1.96783	Y	Liquid
TGA71508.1			ribosome maturation factor RimM [Aliivibrio fischeri]	0.0328963	0.043888	0.029541	0.0868734	0.102896	0.10456	0.079367	0.000842322	1.39835	3.07452	Y	Liquid
TGA68749.1			EAL domain-containing protein [Aliivibrio fischeri]	0.0101037	0.00499246	0.00302438	0.0207527	0.0173902	0.012234	0.0135425	0.0183798	1.40359	1.73566	Y	Liquid
TGA69629.1			DUF2492 family protein [Aliivibrio fischeri]	0.00899507	0.00800041	0.00807761	0.0237544	0.0214367	0.0217833	0.0217019	5.57317e-06	1.40737	5.2539	Y	Liquid
TGA71360.1			1-acylglycerol-3-phosphate O-acyltransferase [Aliivibrio fischeri]	0.0178415	0.00528953	0.00801085	0.0314108	0.0177163	0.032405	0.0286968	0.0200572	1.40854	1.69773	Y	Liquid
TGA71549.1			23S rRNA (cytidine(2498)-2'-O)-methyltransferase RlmM [Aliivibrio fischeri]	0.0118943	0.00528953	0.00890094	0.0209406	0.0236217	0.0264041	0.0215226	0.00115115	1.41103	2.93887	Y	Liquid
TGA71398.1			erythrose-4-phosphate dehydrogenase [Aliivibrio fischeri]	0.00636819	0.00377601	0.00381244	0.0112115	0.0101176	0.0128515	0.0153642	0.00390182	1.41275	2.40873	Y	Liquid
TGA72690.1			long-chain-fatty-acid--CoA ligase FadD [Aliivibrio fischeri]	0.0128501	0.0182867	0.00576972	0.0339349	0.0321551	0.0248952	0.0403036	0.00804753	1.41576	2.09434	Y	Liquid
TGA71678.1			methyltransferase domain-containing protein [Aliivibrio fischeri]	0.0131865	0.00502644	0.00507494	0.0149243	0.0202021	0.0205288	0.0272694	0.0181828	1.41718	1.74034	Y	Liquid
TGA72491.1			thiopurine S-methyltransferase [Aliivibrio fischeri]	0.00675686	0.00901455	0.00606769	0.0133828	0.0281797	0.0204538	0.0163019	0.024671	1.4274	1.60781	Y	Liquid
TGA71497.1			oxaloacetate decarboxylase subunit alpha [Aliivibrio fischeri]	0.0133036	0.0129082	0.0119467	0.0415204	0.0317047	0.0366107	0.0277201	0.00172428	1.4349	2.76339	Y	Liquid
TGA69695.1			multidrug efflux RND transporter permease subunit [Aliivibrio fischeri]	0.00914455	0.00563079	0.00821184	0.0204339	0.0226311	0.0161831	0.0237597	0.00178436	1.43738	2.74852	Y	Liquid
TGA71538.1			exodeoxyribonuclease V subunit gamma [Aliivibrio fischeri]	0.000631787	0.000561925	0.00113469	0.00166844	0.0030113	0.00153	0.00228642	0.0253756	1.45243	1.59558	Y	Liquid
TGA70237.1			ribosome recycling factor [Aliivibrio fischeri]	0.15559	0.0726524	0.101298	0.287621	0.278098	0.357953	0.281538	0.00146491	1.45572	2.83419	Y	Liquid
TGA73277.1			adenosine deaminase [Aliivibrio fischeri]	0.0799562	0.0442065	0.0329896	0.162643	0.146774	0.128214	0.140769	0.00144655	1.46487	2.83967	Y	Liquid
TGA72481.1			phosphoribosylaminoimidazolesuccinocarboxamide synthase [Aliivibrio fischeri]	0.00588233	0.00523188	0.00528236	0.0155342	0.0116821	0.00949682	0.0236533	0.0477301	1.46532	1.32121	Y	Liquid
TGA72501.1			zinc/cadmium/mercury/lead-transporting ATPase [Aliivibrio fischeri]	0.00187154	0.00166459	0.000189	0.0024712	0.00446017	0.00339922	0.00338652	0.020452	1.46558	1.68926	Y	Liquid
TGA72107.1			S9 family peptidase [Aliivibrio fischeri]	0.0106137	0.00660801	0.00762488	0.0238245	0.0189705	0.0244179	0.0243266	0.000523581	1.46631	3.28102	Y	Liquid
TGA72652.1			2-succinyl-5-enolpyruvyl-6-hydroxy-3-cyclohexene-1-carboxylic-acid synthase [Aliivibrio fischeri]	0.00623575	0.00110924	0.00223989	0.00988053	0.00891648	0.00906066	0.00752233	0.0106618	1.46906	1.97217	Y	Liquid
TGA70591.1			universal stress global response regulator UspA [Aliivibrio fischeri]	0.0816574	0.0272354	0.0641625	0.141516	0.127708	0.173031	0.19701	0.00655822	1.47014	2.18321	Y	Liquid
TGA70076.1			YfbU family protein [Aliivibrio fischeri]	0.0390148	0.0347006	0.0506067	0.125927	0.108475	0.099731	0.125505	0.000371144	1.47138	3.43046	Y	Liquid
TGA70355.1			phosphoglycerate dehydrogenase [Aliivibrio fischeri]	0.0193537	0.0187785	0.0126398	0.0418171	0.0398335	0.0468688	0.0594282	0.00281621	1.47319	2.55033	Y	Liquid
TGA68438.1			glycogen synthase GlgA [Aliivibrio fischeri]	0.0115368	0.00641316	0.00906505	0.0323708	0.0189021	0.0279386	0.0208756	0.00928029	1.47439	2.03244	Y	Liquid
TGA68600.1			5-dehydro-4-deoxy-D-glucuronate isomerase [Aliivibrio fischeri]	0.0104291	0.00463792	0.00468267	0.0172134	0.0155338	0.022099	0.0188712	0.003677	1.48514	2.43451	Y	Liquid
TGA73441.1			RNA polymerase-associated protein RapA [Aliivibrio fischeri]	0.00668364	0.00528407	0.00466817	0.0186309	0.0141584	0.0134881	0.0161253	0.00097088	1.49227	3.01283	Y	Liquid
TGA73464.1			2-isopropylmalate synthase [Aliivibrio fischeri]	0.0363296	0.0335551	0.0250955	0.0940952	0.0749244	0.0845955	0.102821	0.000666327	1.49291	3.17631	Y	Liquid
TGA69090.1			alanine:cation symporter family protein [Aliivibrio fischeri]	0.00286695	0.0038249	0.00128727	0.00946392	0.00683242	0.00520717	0.00864618	0.0126794	1.5028	1.8969	Y	Liquid
TGA72287.1			universal stress protein UspE [Aliivibrio fischeri]	0.0614853	0.0465847	0.0388543	0.153351	0.146529	0.137869	0.118124	0.000373812	1.50465	3.42735	Y	Liquid
TGA69045.1			TIGR01620 family protein [Aliivibrio fischeri]	0.0105514	0.00938465	0.00758016	0.0306509	0.0276603	0.0255523	0.0203654	0.001441	1.50636	2.84134	Y	Liquid
TGA68154.1			9-hexadecenoic acid cis-trans isomerase [Aliivibrio fischeri]	0.00642505	0.00326547	0.00247274	0.0109076	0.00874968	0.0133367	0.0132869	0.00601423	1.51285	2.22082	Y	Liquid
TGA72495.1			Hsp70 family protein [Aliivibrio fischeri]	0.00831228	0.00422464	0.00533175	0.0156795	0.0169796	0.0143784	0.0214871	0.00310433	1.52415	2.50803	Y	Liquid
TGA68748.1			type I secretion system permease/ATPase [Aliivibrio fischeri]	0.00505341	0.00359569	0.00453798	0.00800711	0.0120431	0.0183567	0.0121921	0.0230722	1.52495	1.63691	Y	Liquid
TGA70356.1			oxidative stress defense protein [Aliivibrio fischeri]	0.0125149	0.0166965	0.0056192	0.0247872	0.0372812	0.0340957	0.0377425	0.00449952	1.52776	2.34683	Y	Liquid
TGA70562.1			tRNA (adenosine(37)-N6)-dimethylallyltransferase MiaA [Aliivibrio fischeri]	0.0162492	0.00825849	0.00833817	0.0398462	0.0248942	0.0252968	0.0364032	0.00937542	1.52964	2.02801	Y	Liquid
TGA72220.1			M3 family oligoendopeptidase [Aliivibrio fischeri]	0.00242291	0.0010775	0.00108789	0.00319925	0.0057742	0.00440068	0.00438423	0.0102546	1.53743	1.98908	Y	Liquid
TGA72494.1			DUF2760 domain-containing protein [Aliivibrio fischeri]	0.0171335	0.0152389	0.033849	0.0723945	0.0694141	0.0622381	0.0537381	0.00174789	1.54576	2.75749	Y	Liquid
TGA72111.1			ATP-binding protein [Aliivibrio fischeri]	0.0048622	0.00540568	0.00654941	0.0176553	0.0130358	0.0176622	0.0175962	0.000609821	1.55638	3.2148	Y	Liquid
TGA72163.1			efflux RND transporter periplasmic adaptor subunit [Aliivibrio fischeri]	0.016735	0.0167451	0.0150281	0.0524807	0.0498528	0.0430601	0.0454226	6.23874e-05	1.56085	4.2049	Y	Liquid
TGA71550.1			flap endonuclease Xni [Aliivibrio fischeri]	0.0027784	0.00247117	0.00249501	0.00733728	0.00993207	0.00672845	0.0067033	0.00252014	1.57199	2.59858	Y	Liquid
TGA68741.1			RecQ family ATP-dependent DNA helicase [Aliivibrio fischeri]	0.00338373	0.00100319	0.000189	0.00595723	0.00403198	0.00409718	0.00408187	0.0272451	1.57425	1.56471	Y	Liquid
TGA70367.1			bifunctional aspartate kinase/homoserine dehydrogenase I [Aliivibrio fischeri]	0.0184514	0.0101593	0.00789021	0.0406059	0.0324561	0.0297892	0.0423969	0.00306846	1.57748	2.51308	Y	Liquid
TGA72624.1			NADPH-dependent 2,4-dienoyl-CoA reductase [Aliivibrio fischeri]	0.00107887	0.00191914	0.000968828	0.00284911	0.00257112	0.00522539	0.00520586	0.0317993	1.58352	1.49758	Y	Liquid
TGA73143.1			Trk system potassium transporter TrkA [Aliivibrio fischeri]	0.00785596	0.0027949	0.00423281	0.0103731	0.0131054	0.0209272	0.0151629	0.0195363	1.58579	1.70916	Y	Liquid
TGA73365.1			DegT/DnrJ/EryC1/StrS family aminotransferase [Aliivibrio fischeri]	0.0272283	0.0121087	0.0174651	0.0693373	0.0486671	0.0635838	0.0469231	0.00382576	1.59321	2.41728	Y	Liquid
TGA72502.1			CBS domain-containing protein [Aliivibrio fischeri]	0.0365017	0.0417413	0.0374614	0.10328	0.0869895	0.12628	0.15097	0.00517233	1.59955	2.28631	Y	Liquid
TGA69142.1			ATP-binding protein [Aliivibrio fischeri]	0.0120552	0.00412392	0.00999292	0.026938	0.0265196	0.0224571	0.0302037	0.00127761	1.60454	2.8936	Y	Liquid
TGA71938.1			GNAT family N-acetyltransferase [Aliivibrio fischeri]	0.0154201	0.000189	0.00461578	0.0203609	0.0244991	0.0186714	0.0186016	0.0204444	1.60679	1.68942	Y	Liquid
TGA72601.1			TMAO reductase system sensor histidine kinase/response regulator TorS [Aliivibrio fischeri]	0.00296134	0.00197541	0.000664824	0.00586529	0.00441085	0.00627504	0.00625158	0.00400101	1.61027	2.39783	Y	Liquid
TGA72193.1			sporulation protein [Aliivibrio fischeri]	0.0116065	0.00774234	0.00521136	0.0306509	0.0207452	0.0245941	0.0245022	0.00202184	1.61765	2.69425	Y	Liquid
TGA68479.1			N-succinylarginine dihydrolase [Aliivibrio fischeri]	0.0194488	0.0187397	0.010188	0.055641	0.0386247	0.0451367	0.0586538	0.00264139	1.61849	2.57817	Y	Liquid
TGA69076.1			transcriptional regulator EbgR [Aliivibrio fischeri]	0.0130442	0.00386727	0.00390458	0.0258356	0.0181338	0.0157946	0.0262259	0.0157009	1.63143	1.80408	Y	Liquid
TGA71766.1			citrate synthase [Aliivibrio fischeri]	0.204643	0.205885	0.174732	0.682179	0.571646	0.599169	0.5686	5.53256e-05	1.63377	4.25707	Y	Liquid
TGA68696.1			hypothetical protein VFES401_17670 [Aliivibrio fischeri]	0.00515846	0.00229403	0.000189	0.00681131	0.00922009	0.00936918	0.00622277	0.0176899	1.63403	1.75227	Y	Liquid
TGA71612.1			succinylglutamate desuccinylase/aspartoacylase family protein [Aliivibrio fischeri]	0.031631	0.0246167	0.017753	0.0835321	0.0612477	0.0646319	0.0977779	0.00448889	1.63848	2.34786	Y	Liquid
TGA68911.1			SPFH/Band 7/PHB domain protein [Aliivibrio fischeri]	0.0656318	0.0271024	0.0378884	0.148562	0.139653	0.122043	0.132898	0.000519512	1.64092	3.2844	Y	Liquid
TGA71995.1			threonylcarbamoyl-AMP synthase [Aliivibrio fischeri]	0.0314391	0.0217487	0.0188216	0.0738002	0.0499496	0.0719062	0.105349	0.0140351	1.64849	1.85279	Y	Liquid
TGA73477.1			assimilatory sulfite reductase (NADPH) flavoprotein subunit [Aliivibrio fischeri]	0.017871	0.0158949	0.00641929	0.0361823	0.0383305	0.0317373	0.0618002	0.01998	1.64912	1.6994	Y	Liquid
TGA69129.1			IS1 family transposase [Aliivibrio fischeri]	0.00294317	0.00130886	0.00132149	0.00582931	0.00526054	0.00356374	0.00887604	0.0337443	1.66278	1.4718	Y	Liquid
TGA71377.1			oxidative damage protection protein [Aliivibrio fischeri]	0.151917	0.128007	0.0574408	0.358956	0.362042	0.280763	0.424393	0.00215618	1.66471	2.66632	Y	Liquid
TGA72636.1			GNAT family N-acetyltransferase [Aliivibrio fischeri]	0.00866995	0.00385562	0.00389282	0.0171719	0.0103309	0.020996	0.0209175	0.0146956	1.66493	1.83281	Y	Liquid
TGA70552.1			ribonuclease R [Aliivibrio fischeri]	0.0146507	0.0145636	0.0139302	0.0523451	0.0390225	0.0417405	0.050941	0.000474259	1.6778	3.32398	Y	Liquid
TGA69120.1			transporter substrate-binding domain-containing protein [Aliivibrio fischeri]	0.024076	0.0118965	0.00960905	0.0529839	0.0510018	0.0421091	0.0484058	0.00083878	1.67821	3.07635	Y	Liquid
TGA70446.1			UDP-N-acetylmuramoyl-L-alanyl-D-glutamate--2,6-diaminopimelate ligase [Aliivibrio fischeri]	0.00145965	0.000189	0.00131077	0.00385468	0.00347857	0.00353482	0.00176081	0.0208303	1.67831	1.6813	Y	Liquid
TGA72570.1			ABC transporter substrate-binding protein [Aliivibrio fischeri]	0.10041	0.111634	0.0701312	0.357237	0.282499	0.280313	0.296088	0.000308689	1.69261	3.51048	Y	Liquid
TGA68375.1			glycosyl transferase family protein [Aliivibrio fischeri]	0.00215451	0.0057488	0.00193476	0.0113794	0.0102691	0.00782635	0.0129952	0.0067077	1.69496	2.17343	Y	Liquid
TGA73468.1			replicative DNA helicase [Aliivibrio fischeri]	0.00619016	0.00412925	0.00277939	0.010217	0.0184402	0.011243	0.0168015	0.0118383	1.69892	1.92671	Y	Liquid
TGA70449.1			16S rRNA (cytosine(1402)-N(4))-methyltransferase [Aliivibrio fischeri]	0.0204951	0.0162034	0.00817985	0.0360827	0.0434161	0.0661772	0.0494474	0.00897182	1.70526	2.04712	Y	Liquid
TGA70406.1			serine protease [Aliivibrio fischeri]	0.00190372	0.00169321	0.000189	0.00502739	0.00226843	0.00345767	0.00574125	0.0387971	1.70825	1.4112	Y	Liquid
TGA68080.1			beta-N-acetylhexosaminidase [Aliivibrio fischeri]	0.0130442	0.0058009	0.00585687	0.0344475	0.0233149	0.0157946	0.0340937	0.0221891	1.70862	1.65386	Y	Liquid
TGA70029.1			AsmA family protein [Aliivibrio fischeri]	0.0161937	0.00630131	0.00545324	0.0334099	0.0301501	0.0281866	0.0305231	0.00109126	1.7142	2.96207	Y	Liquid
TGA70342.1			L-aspartate oxidase [Aliivibrio fischeri]	0.00915862	0.00465479	0.0093994	0.0310967	0.0233855	0.0174267	0.0299881	0.00662423	1.71908	2.17886	Y	Liquid
TGA72519.1			sel1 repeat family protein [Aliivibrio fischeri]	0.00311518	0.000189	0.000189	0.00411332	0.00371198	0.00377201	0.00375791	0.0227422	1.72108	1.64317	Y	Liquid
TGA71524.1			ATP-dependent chaperone ClpB [Aliivibrio fischeri]	0.0200587	0.0148672	0.011258	0.0496608	0.0458113	0.0516121	0.0584767	0.0002205	1.73907	3.65659	Y	Liquid
TGA71350.1			3-deoxy-manno-octulosonate-8-phosphatase KdsC [Aliivibrio fischeri]	0.0154754	0.0137642	0.0104227	0.0510848	0.0322703	0.0468459	0.0466708	0.0016234	1.74183	2.78957	Y	Liquid
TGA68252.1			NAD(P)H-dependent oxidoreductase [Aliivibrio fischeri]	0.0198057	0.0176156	0.0177856	0.056662	0.0511334	0.0599542	0.0796401	0.00199054	1.74883	2.70103	Y	Liquid
TGA68043.1			imidazolonepropionase [Aliivibrio fischeri]	0.0088187	0.00313742	0.00316769	0.0232887	0.0168131	0.0106781	0.0170211	0.0178442	1.74945	1.7485	Y	Liquid
TGA71298.1			lysine-sensitive aspartokinase 3 [Aliivibrio fischeri]	0.00159912	0.00426689	0.00430806	0.0147805	0.00571646	0.0116178	0.0135034	0.0234171	1.74968	1.63047	Y	Liquid
TGA68693.1			NADPH-dependent oxidoreductase [Aliivibrio fischeri]	0.0124787	0.0110988	0.00747062	0.0494312	0.0247823	0.0302197	0.0351245	0.0120428	1.75324	1.91927	Y	Liquid
TGA70374.1			DUF1499 domain-containing protein [Aliivibrio fischeri]	0.0150966	0.0134273	0.00903788	0.0598014	0.0299814	0.0426527	0.0364228	0.0121112	1.75344	1.91681	Y	Liquid
TGA71981.1			imidazole glycerol phosphate synthase subunit HisF [Aliivibrio fischeri]	0.0112001	0.012452	0.00754329	0.0332747	0.0333645	0.0406848	0.0337773	0.000164278	1.76229	3.78442	Y	Liquid
TGA71335.1			ribonuclease G [Aliivibrio fischeri]	0.0132443	0.00654431	0.00792894	0.0388621	0.0263027	0.0196006	0.0408298	0.0164664	1.76487	1.7834	Y	Liquid
TGA73245.1			cytochrome c4 [Aliivibrio fischeri]	0.0631849	0.0343432	0.0441313	0.180765	0.142214	0.153015	0.169381	0.000249316	1.77267	3.60325	Y	Liquid
TGA68627.1			sigma-54-dependent Fis family transcriptional regulator [Aliivibrio fischeri]	0.00431763	0.0038402	0.00387725	0.0133025	0.0120046	0.0139413	0.0156254	0.000118622	1.77383	3.92584	Y	Liquid
TGA68912.1			NfeD family protein [Aliivibrio fischeri]	0.0239869	0.0128007	0.0129242	0.0823487	0.0342987	0.0348533	0.0752333	0.0490955	1.77431	1.30896	Y	Liquid
TGA70439.1			cell division protein FtsA [Aliivibrio fischeri]	0.0171335	0.0167628	0.00615437	0.0610828	0.0347071	0.0456413	0.041337	0.00674824	1.77508	2.17081	Y	Liquid
TGA71315.1			RNase E specificity factor CsrD [Aliivibrio fischeri]	0.00109197	0.00194244	0.000189	0.00288369	0.00260233	0.00528882	0.00395179	0.0263297	1.77673	1.57955	Y	Liquid
TGA70049.1			YeaH/YhbH family protein [Aliivibrio fischeri]	0.00850598	0.0105916	0.0152768	0.0404331	0.0344609	0.0329582	0.0492526	0.00193163	1.77729	2.71408	Y	Liquid
TGA68969.1			hybrid sensor histidine kinase/response regulator [Aliivibrio fischeri]	0.00195545	0.00086961	0.000878001	0.00516401	0.00233008	0.00591939	0.00353836	0.0301125	1.77961	1.52125	Y	Liquid
TGA71982.1			bifunctional phosphoribosyl-AMP cyclohydrolase/phosphoribosyl-ATP diphosphatase HisIE [Aliivibrio fischeri]	0.0139729	0.00932087	0.000189	0.0276751	0.0249748	0.0296084	0.0252838	0.00330372	1.78019	2.481	Y	Liquid
TGA72165.1			efflux RND transporter permease subunit [Aliivibrio fischeri]	0.00631849	0.00249769	0.00315224	0.014832	0.0125483	0.0144514	0.0135505	0.000365746	1.79515	3.43682	Y	Liquid
TGA71849.1			hypothetical protein VFES401_05015 [Aliivibrio fischeri]	0.0197694	0.00351667	0.00710119	0.0313245	0.0329796	0.0335128	0.0429269	0.00465413	1.7965	2.33216	Y	Liquid
TGA68053.1			lipoprotein-releasing ABC transporter permease subunit LolE [Aliivibrio fischeri]	0.00173818	0.00309195	0.000189	0.00459023	0.00621354	0.00631401	0.00629041	0.00464981	1.80647	2.33257	Y	Liquid
TGA71614.1			ATP-dependent zinc protease [Aliivibrio fischeri]	0.00492881	0.00876758	0.00442609	0.0195242	0.0176192	0.0298402	0.0178372	0.00866428	1.8116	2.06227	Y	Liquid
TGA72164.1			efflux RND transporter periplasmic adaptor subunit [Aliivibrio fischeri]	0.0219879	0.0160008	0.00897512	0.0686239	0.0547827	0.0484074	0.0482265	0.0017475	1.81311	2.75758	Y	Liquid
TGA70599.1			DUF1254 domain-containing protein [Aliivibrio fischeri]	0.0185245	0.00887175	0.00767773	0.0602093	0.0237714	0.029332	0.0515689	0.0400389	1.81792	1.39752	Y	Liquid
TGA68926.1			molybdopterin guanine dinucleotide-containing S/N-oxide reductase [Aliivibrio fischeri]	0.0149734	0.0117509	0.0158191	0.0639654	0.0430308	0.0447932	0.0488758	0.0014996	1.82275	2.82402	Y	Liquid
TGA70580.1			periplasmic repressor CpxP [Aliivibrio fischeri]	0.0353181	0.0196329	0.0237868	0.122416	0.0789081	0.0801841	0.0905356	0.00322311	1.8253	2.49173	Y	Liquid
TGA71348.1			lipopolysaccharide transport periplasmic protein LptA [Aliivibrio fischeri]	0.00872249	0.015516	0.0117492	0.0345519	0.046771	0.0422465	0.0473497	0.000506228	1.8327	3.29565	Y	Liquid
TGA70048.1			PrkA family serine protein kinase [Aliivibrio fischeri]	0.0882746	0.0447228	0.056192	0.23902	0.225019	0.212421	0.227803	5.06433e-05	1.84187	4.29548	Y	Liquid
TGA68403.1			cysteine desulfurase-like protein [Aliivibrio fischeri]	0.00702054	0.00936634	0.00315224	0.0393976	0.0209139	0.0148764	0.0190553	0.0492221	1.85499	1.30784	Y	Liquid
TGA72370.1			response regulator transcription factor [Aliivibrio fischeri]	0.0462132	0.0234875	0.0177856	0.122041	0.0983335	0.115911	0.0876041	0.00130671	1.86153	2.88382	Y	Liquid
TGA68295.1			hypothetical protein VFES401_15565 [Aliivibrio fischeri]	0.00723741	0.00367835	0.00928461	0.027304	0.0197119	0.0225345	0.0286864	0.00146475	1.86684	2.83424	Y	Liquid
TGA72092.1			outer membrane lipoprotein-sorting protein [Aliivibrio fischeri]	0.00557834	0.0124037	0.0125234	0.0478772	0.0265882	0.0439044	0.0302818	0.00834217	1.86976	2.07872	Y	Liquid
TGA69689.1			ABC transporter substrate-binding protein [Aliivibrio fischeri]	0.0556755	0.0272354	0.0249984	0.154381	0.10283	0.1382	0.130967	0.0014839	1.87124	2.82859	Y	Liquid
TGA70379.1			efflux RND transporter permease subunit [Aliivibrio fischeri]	0.00139458	0.000620187	0.000626171	0.00368286	0.00166176	0.00337726	0.0042058	0.0186876	1.8763	1.72845	Y	Liquid
TGA70538.1			dihydrolipoyl dehydrogenase [Aliivibrio fischeri]	0.0117968	0.00786926	0.00926938	0.0389417	0.0316279	0.0357104	0.0355769	5.15496e-05	1.87849	4.28777	Y	Liquid
TGA71512.1			bifunctional chorismate mutase/prephenate dehydrogenase [Aliivibrio fischeri]	0.00763507	0.0033954	0.00342816	0.0226833	0.0136467	0.0115561	0.0230259	0.018031	1.87906	1.74398	Y	Liquid
TGA71363.1			aspartate carbamoyltransferase regulatory subunit [Aliivibrio fischeri]	0.00934553	0.00415606	0.00419616	0.0308499	0.011136	0.0282901	0.0169106	0.0387131	1.8855	1.41214	Y	Liquid
TGA71977.1			histidinol-phosphate transaminase [Aliivibrio fischeri]	0.0166383	0.0147985	0.0112059	0.046685	0.0545211	0.0554027	0.0551956	3.65358e-05	1.89733	4.43728	Y	Liquid
TGA71599.1			S-formylglutathione hydrolase [Aliivibrio fischeri]	0.0128501	0.000189	0.00461578	0.0169675	0.0183743	0.0280072	0.0248022	0.0142657	1.90488	1.84571	Y	Liquid
TGA71523.1			peptidoglycan editing factor PgeF [Aliivibrio fischeri]	0.00589841	0.00262309	0.000189	0.0155767	0.00702843	0.0107131	0.0106731	0.0228171	1.92135	1.64174	Y	Liquid
TGA70494.1			long-chain fatty acid--CoA ligase [Aliivibrio fischeri]	0.00840006	0.0024904	0.00377165	0.0221831	0.0183505	0.016952	0.0168887	0.00126853	1.92767	2.8967	Y	Liquid
TGA71489.1			AMP-dependent synthetase [Aliivibrio fischeri]	0.0141858	0.00458805	0.00810656	0.0272452	0.033807	0.0390382	0.0373366	0.00124174	1.939	2.90597	Y	Liquid
TGA72054.1			glutamate decarboxylase [Aliivibrio fischeri]	0.0465262	0.0413814	0.0348173	0.17611	0.151535	0.152108	0.149668	2.67222e-05	1.94356	4.57313	Y	Liquid
TGA70275.1			NAD(+) kinase [Aliivibrio fischeri]	0.00969166	0.00215499	0.00217579	0.0223948	0.0173226	0.0146689	0.0175369	0.00535985	1.94368	2.27085	Y	Liquid
TGA70606.1			glutamine--fructose-6-phosphate transaminase (isomerizing) [Aliivibrio fischeri]	0.133304	0.140597	0.13136	0.573222	0.484962	0.475662	0.547885	3.8104e-05	1.94582	4.41903	Y	Liquid
TGA70181.1			cytochrome C [Aliivibrio fischeri]	0.0188378	0.00335096	0.00676658	0.0447728	0.0359149	0.0273717	0.0409041	0.00558146	1.94802	2.25325	Y	Liquid
TGA70384.1			16S rRNA (guanine(1207)-N(2))-methyltransferase RsmC [Aliivibrio fischeri]	0.00424546	0.001888	0.00190622	0.0112115	0.00505881	0.0128515	0.0128035	0.0188555	1.96758	1.72456	Y	Liquid
TGA72095.1			ABC transporter ATP-binding protein [Aliivibrio fischeri]	0.00634014	0.00281953	0.00569347	0.0167432	0.0226644	0.0153539	0.0229448	0.00217265	1.97223	2.66301	Y	Liquid
TGA72692.1			Slp family lipoprotein [Aliivibrio fischeri]	0.00393227	0.00349745	0.00353119	0.0103845	0.0187425	0.0190455	0.00948718	0.0171986	1.98016	1.76451	Y	Liquid
TGA73154.1			acetolactate synthase 2 catalytic subunit [Aliivibrio fischeri]	0.0078933	0.00234016	0.00590684	0.0191078	0.0219462	0.0175222	0.0269786	0.00231466	1.99114	2.63551	Y	Liquid
TGA71305.1			glycosyltransferase family 1 protein [Aliivibrio fischeri]	0.00358906	0.00159609	0.000189	0.00473904	0.00641498	0.00651871	0.0108239	0.0281985	1.99165	1.54977	Y	Liquid
TGA73353.1			UDP-4-amino-4,6-dideoxy-N-acetyl-beta-L-altrosamine N-acetyltransferase [Aliivibrio fischeri]	0.00197694	0.0026375	0.00266295	0.00913632	0.00942273	0.0095751	0.0107317	1.72797e-05	2.00197	4.76246	Y	Liquid
TGA71979.1			imidazole glycerol phosphate synthase subunit HisH [Aliivibrio fischeri]	0.00352748	0.00313742	0.00316769	0.0186309	0.00420328	0.0128137	0.0170211	0.0490214	2.00628	1.30961	Y	Liquid
TGA73287.1			bifunctional GTP diphosphokinase/guanosine-3',5'-bis pyrophosphate 3'-pyrophosphohydrolase [Aliivibrio fischeri]	0.00407132	0.00543168	0.000914015	0.0120956	0.0133411	0.0123244	0.0184175	0.0038328	2.01604	2.41648	Y	Liquid
TGA71572.1			IscS subfamily cysteine desulfurase [Aliivibrio fischeri]	0.124684	0.0839647	0.0655806	0.359844	0.326857	0.373121	0.457674	0.000496393	2.0532	3.30417	Y	Liquid
TGA68468.1			aldo/keto reductase [Aliivibrio fischeri]	0.0123361	0.00182867	0.00369262	0.0271479	0.0244991	0.0273848	0.0198418	0.00271029	2.05403	2.56698	Y	Liquid
TGA72179.1			CinA family nicotinamide mononucleotide deamidase-related protein [Aliivibrio fischeri]	0.0140411	0.00156106	0.00315224	0.0324451	0.0250966	0.0255024	0.0211726	0.00578883	2.05925	2.23741	Y	Liquid
TGA69013.1			anaerobic ribonucleoside-triphosphate reductase [Aliivibrio fischeri]	0.00305781	0.00543937	0.00274593	0.0161503	0.0157891	0.0160444	0.0147548	2.53223e-05	2.06527	4.5965	Y	Liquid
TGA72136.1			protease HtpX [Aliivibrio fischeri]	0.00741861	0.00439885	0.00888259	0.0293869	0.023573	0.0209599	0.0417632	0.0109459	2.06743	1.96075	Y	Liquid
TGA72007.1			hypothetical protein VFES401_05870 [Aliivibrio fischeri]	0.012927	0.000189	0.000189	0.0227587	0.0205382	0.0104351	0.0207923	0.0324892	2.0707	1.48826	Y	Liquid
TGA70368.1			putative 4-hydroxy-4-methyl-2-oxoglutarate aldolase [Aliivibrio fischeri]	0.0182179	0.0364576	0.0163597	0.126289	0.10854	0.0772068	0.0934007	0.00223806	2.09784	2.65013	Y	Liquid
TGA72478.1			DUF342 domain-containing protein [Aliivibrio fischeri]	0.00257002	0.00114292	0.00115394	0.00848373	0.00765597	0.00777976	0.00465041	0.00375766	2.13839	2.42508	Y	Liquid
TGA70067.1			tripartite tricarboxylate transporter substrate binding protein [Aliivibrio fischeri]	0.0488621	0.033582	0.0438784	0.222881	0.179963	0.161358	0.192906	0.000237471	2.16835	3.62439	Y	Liquid
TGA69685.1			cyclic nucleotide-binding/CBS domain-containing protein [Aliivibrio fischeri]	0.00689718	0.00306725	0.00516141	0.0273214	0.0178069	0.0180948	0.0277341	0.00346096	2.17313	2.4608	Y	Liquid
TGA68617.1			response regulator [Aliivibrio fischeri]	0.00333151	0.00296312	0.00224378	0.00989768	0.0119093	0.0161358	0.0140661	0.00150061	2.19168	2.82373	Y	Liquid
TGA73146.1			sporulation control protein Spo0M [Aliivibrio fischeri]	0.0192261	0.0244287	0.0246644	0.119679	0.0883651	0.0964453	0.112651	0.00022664	2.19513	3.64466	Y	Liquid
TGA70131.1			flagellar basal body M-ring protein FliF [Aliivibrio fischeri]	0.000189	0.000189	0.00111995	0.00164675	0.00148608	0.00302022	0.00300893	0.0240329	2.19764	1.61919	Y	Liquid
TGA70504.1			bifunctional aspartate kinase/homoserine dehydrogenase II [Aliivibrio fischeri]	0.00268176	0.00318029	0.000802744	0.0118034	0.0106518	0.00865922	0.00970521	0.000493198	2.19959	3.30698	Y	Liquid
TGA73479.1			phosphoadenylyl-sulfate reductase [Aliivibrio fischeri]	0.00853287	0.00252977	0.00766255	0.0225339	0.0203352	0.0275521	0.0446047	0.0199584	2.20387	1.69987	Y	Liquid
TGA70304.1			catalase [Aliivibrio fischeri]	0.0114223	0.00888935	0.00769296	0.0527876	0.0391305	0.0345767	0.0482265	0.00100146	2.22628	2.99937	Y	Liquid
TGA72531.1			ammonia-forming nitrite reductase cytochrome c552 subunit [Aliivibrio fischeri]	0.0060218	0.00267796	0.0027038	0.0198782	0.0233203	0.0127601	0.0163445	0.00404729	2.24954	2.39284	Y	Liquid
TGA70614.1			cyclic nucleotide-binding/CBS domain-containing protein [Aliivibrio fischeri]	0.0141562	0.00734464	0.00317807	0.0404994	0.0309251	0.0414241	0.0455385	0.000965627	2.26707	3.01519	Y	Liquid
TGA72499.1			DUF1887 family protein [Aliivibrio fischeri]	0.00375773	0.0016711	0.00674891	0.0173662	0.0156717	0.0204752	0.0249317	0.00222678	2.27239	2.65232	Y	Liquid
TGA72399.1			fructosamine kinase family protein [Aliivibrio fischeri]	0.0224877	0.0111117	0.00673134	0.072583	0.0595464	0.0695857	0.0632973	0.000167764	2.30107	3.7753	Y	Liquid
TGA72254.1			MCE family protein [Aliivibrio fischeri]	0.00245879	0.00145793	0.001472	0.0108221	0.00683631	0.00992407	0.00790958	0.00142815	2.30444	2.84523	Y	Liquid
TGA68397.1			FAD-dependent oxidoreductase [Aliivibrio fischeri]	0.00333151	0.00148156	0.000189	0.0109974	0.00793952	0.0080679	0.00602831	0.00584466	2.30828	2.23324	Y	Liquid
TGA68297.1			hypothetical protein VFES401_15575 [Aliivibrio fischeri]	0.000189	0.000189	0.00210491	0.00309504	0.00558611	0.00567644	0.00282761	0.0220782	2.37602	1.65604	Y	Liquid
TGA70366.1			homoserine kinase [Aliivibrio fischeri]	0.00226291	0.00201268	0.0020321	0.0119519	0.0134822	0.00548009	0.013649	0.0106776	2.40563	1.97153	Y	Liquid
TGA68362.1			N-acetyltransferase [Aliivibrio fischeri]	0.0078218	0.0139138	0.000189	0.0516401	0.0372812	0.0284131	0.0377425	0.00495487	2.40733	2.30497	Y	Liquid
TGA72243.1			glutaredoxin [Aliivibrio fischeri]	0.0150703	0.00335096	0.00338329	0.0348233	0.0359149	0.0319337	0.0545389	0.00565399	2.43496	2.24765	Y	Liquid
TGA70656.1			SpoVR family protein [Aliivibrio fischeri]	0.00284992	0.00126739	0.000189	0.00564462	0.00848979	0.0103525	0.00687586	0.00544127	2.44949	2.2643	Y	Liquid
TGA70563.1			DNA mismatch repair endonuclease MutL [Aliivibrio fischeri]	0.00218062	0.00290924	0.000189	0.00575865	0.0116928	0.0105616	0.0105221	0.00572239	2.45284	2.24242	Y	Liquid
TGA73392.1			glutathione-regulated potassium-efflux system protein KefB [Aliivibrio fischeri]	0.00120739	0.000189	0.000189	0.00318852	0.00287741	0.00292394	0.00291301	0.0004249	2.49336	3.37171	Y	Liquid
TGA70056.1			ferredoxin--NADP reductase [Aliivibrio fischeri]	0.00280002	0.0024904	0.000189	0.0110916	0.0133458	0.0101712	0.00675546	0.00472259	2.50124	2.32582	Y	Liquid
TGA71991.1			bifunctional indole-3-glycerol-phosphate synthase TrpC/phosphoribosylanthranilate isomerase TrpF [Aliivibrio fischeri]	0.000189	0.00136177	0.00137491	0.00202165	0.0054732	0.00741561	0.00738789	0.0303353	2.51505	1.51805	Y	Liquid
TGA67179.1			BspA family leucine-rich repeat surface protein, partial [Aliivibrio fischeri]	0.00975736	0.00433921	0.00876215	0.0644188	0.0319734	0.0443051	0.0382542	0.00700152	2.55372	2.15481	Y	Liquid
TGA68090.1			catabolite regulation protein CreA [Aliivibrio fischeri]	0.00922571	0.00820555	0.00414236	0.0548179	0.0494693	0.0223419	0.0445168	0.00874772	2.57285	2.05811	Y	Liquid
TGA72727.1			NAD-dependent protein deacylase [Aliivibrio fischeri]	0.0142215	0.0505955	0.0178793	0.169004	0.186406	0.185976	0.144108	0.000225578	2.63621	3.6467	Y	Liquid
TGA68472.1			arginine decarboxylase [Aliivibrio fischeri]	0.00226291	0.000189	0.000189	0.00746995	0.0067411	0.00137002	0.0068245	0.0450371	2.66971	1.34643	Y	Liquid
TGA70092.1			insulinase family protein [Aliivibrio fischeri]	0.00311181	0.000189	0.000189	0.00821775	0.00648895	0.00565189	0.00938462	0.00456818	2.6763	2.34026	Y	Liquid
TGA68159.1			YjiH family protein [Aliivibrio fischeri]	0.00161347	0.000189	0.0014489	0.00852177	0.00384515	0.00976831	0.00583908	0.0147784	2.68995	1.83037	Y	Liquid
TGA73371.1			polysaccharide biosynthesis protein [Aliivibrio fischeri]	0.000189	0.000189	0.00101765	0.00299268	0.00270069	0.00411654	0.0027341	0.00207788	2.75295	2.68238	Y	Liquid
TGA68927.1			cytochrome C [Aliivibrio fischeri]	0.0138767	0.0105791	0.0106811	0.0863798	0.0755895	0.0816125	0.0836989	2.11448e-06	2.80443	5.6748	Y	Liquid
TGA68404.1			agglutination protein [Aliivibrio fischeri]	0.00990283	0.0205515	0.011857	0.104607	0.0865335	0.0959266	0.107514	3.89074e-05	2.80617	4.40997	Y	Liquid
TGA69036.1			ATP-binding cassette domain-containing protein [Aliivibrio fischeri]	0.00213533	0.000189	0.000189	0.00563904	0.00763325	0.00517112	0.00515179	0.00226777	2.81578	2.6444	Y	Liquid
TGA68857.1			ABC transporter ATP-binding protein [Aliivibrio fischeri]	0.00233638	0.000189	0.000189	0.00616998	0.00835196	0.00565801	0.00563686	0.00227802	2.83458	2.64244	Y	Liquid
TGA68481.1			glutathione-dependent disulfide-bond oxidoreductase [Aliivibrio fischeri]	0.00754831	0.00447576	0.00677841	0.0631237	0.0329796	0.0335128	0.0546342	0.00696398	2.87763	2.15714	Y	Liquid
TGA72616.1			Na(+)/H(+) antiporter NhaB [Aliivibrio fischeri]	0.000189	0.00120761	0.000189	0.00358558	0.00485359	0.00493208	0.00327576	0.00151788	2.97712	2.81876	Y	Liquid
TGA72055.1			transporter [Aliivibrio fischeri]	0.00115137	0.00614432	0.00103393	0.0228043	0.026067	0.0195179	0.0194449	0.000438627	2.98342	3.3579	Y	Liquid
TGA72175.1			MBL fold metallo-hydrolase [Aliivibrio fischeri]	0.00331615	0.00294946	0.00297792	0.0306509	0.0118544	0.0200768	0.0360032	0.019748	2.99982	1.70448	Y	Liquid
TGA69041.1			phage shock protein PspA [Aliivibrio fischeri]	0.00325613	0.00289608	0.000189	0.0128983	0.0155198	0.0197134	0.0196397	0.000943688	3.00281	3.02517	Y	Liquid
TGA68530.1			cell division protein DedD [Aliivibrio fischeri]	0.00489528	0.0130619	0.00439598	0.0517103	0.0699974	0.0652018	0.0531476	0.000277331	3.00979	3.557	Y	Liquid
TGA68877.1			PTS sugar transporter subunit IIA [Aliivibrio fischeri]	0.0141099	0.000189	0.000189	0.0372619	0.0224175	0.0341699	0.0624108	0.0238849	3.01599	1.62188	Y	Liquid
TGA68414.1			MotA/TolQ/ExbB proton channel family protein [Aliivibrio fischeri]	0.00159912	0.000189	0.000189	0.00211151	0.00381097	0.00774519	0.00771624	0.0419552	3.02001	1.37721	Y	Liquid
TGA69044.1			YcjX family protein [Aliivibrio fischeri]	0.00773769	0.00550566	0.00416909	0.0490414	0.0461005	0.0393506	0.0597386	0.000393992	3.06455	3.40451	Y	Liquid
TGA73181.1			amino acid ABC transporter substrate-binding protein [Aliivibrio fischeri]	0.0892311	0.0844844	0.0646209	0.69553	0.603658	0.57508	0.913217	0.00104741	3.13286	2.97988	Y	Liquid
TGA68117.1			bifunctional acyl-CoA synthetase/GNAT family N-acetyltransferase [Aliivibrio fischeri]	0.00161347	0.00143505	0.0014489	0.0170435	0.013458	0.00781465	0.0155709	0.0041119	3.16773	2.38596	Y	Liquid
TGA68409.1			phosphatase [Aliivibrio fischeri]	0.00290164	0.000189	0.000189	0.0114941	0.0103726	0.0105403	0.00700062	0.00146427	3.17183	2.83438	Y	Liquid
TGA68803.1			SDR family oxidoreductase [Aliivibrio fischeri]	0.0150545	0.0133898	0.0054076	0.139147	0.0861056	0.0802064	0.116228	0.00227233	3.22383	2.64353	Y	Liquid
TGA70187.1			response regulator [Aliivibrio fischeri]	0.00708971	0.000189	0.000189	0.0234034	0.0126719	0.0257537	0.0342099	0.0119949	3.26984	1.921	Y	Liquid
TGA68133.1			biotin/lipoyl-binding protein [Aliivibrio fischeri]	0.00220063	0.000189	0.000189	0.00871722	0.0104889	0.00799389	0.0132733	0.00162176	3.55726	2.79001	Y	Liquid
TGA72299.1			antibiotic biosynthesis monooxygenase [Aliivibrio fischeri]	0.0149918	0.000189	0.000189	0.0890791	0.0446598	0.0544584	0.0542548	0.00625659	3.56449	2.20366	Y	Liquid
TGA72412.1			MoxR family ATPase [Aliivibrio fischeri]	0.00427066	0.000189	0.00191753	0.0338342	0.0203553	0.0155134	0.0309108	0.00690401	3.56472	2.1609	Y	Liquid
TGA72371.1			ATP-binding protein [Aliivibrio fischeri]	0.000189	0.00140976	0.000189	0.00627871	0.00755479	0.00959619	0.00956032	0.000661154	3.79076	3.1797	Y	Liquid
TGA70182.1			nitrate reductase cytochrome c-type subunit [Aliivibrio fischeri]	0.00458347	0.00407664	0.00411598	0.0423646	0.0764621	0.0610489	0.0774081	0.00162581	3.9168	2.78893	Y	Liquid
TGA71892.1			uridine diphosphate-N-acetylglucosamine-binding protein YvcK [Aliivibrio fischeri]	0.000189	0.00219189	0.000189	0.0097621	0.00880961	0.0179041	0.0178372	0.00809807	3.98648	2.09162	Y	Liquid
TGA72586.1			EAL domain-containing protein [Aliivibrio fischeri]	0.000189	0.000189	0.000189	0.00475089	0.00428734	0.00435667	0.00217019	0.00301525	4.36378	2.52068	Y	Liquid
TGA72309.1			oxalate:formate antiporter [Aliivibrio fischeri]	0.000189	0.00241522	0.000189	0.0179279	0.0161786	0.0197283	0.0262061	0.000823774	4.4257	3.08419	Y	Liquid
TGA72181.1			GGDEF domain-containing protein [Aliivibrio fischeri]	0.000189	0.000189	0.000189	0.0055003	0.00372273	0.00378292	0.00376879	0.00056582	4.47176	3.24732	Y	Liquid
TGA72044.1			response regulator [Aliivibrio fischeri]	0.00458347	0.000189	0.000189	0.0484167	0.0218463	0.0610489	0.0276458	0.0170854	4.58669	1.76737	Y	Liquid
TGA70216.1			methyltransferase domain-containing protein [Aliivibrio fischeri]	0.000189	0.000189	0.000189	0.0115406	0.00347153	0.00705533	0.0105434	0.0144097	5.43083	1.84134	Y	Liquid
